# Supplementary material for: Genome-wide association study of musical beat synchronization demonstrates high polygenicity
Source: Nat Hum Behav. 2022 Jun 16;6(9):1292–309. doi: 10.1038/s41562-022-01359-x (PMC9489530; doi:10.1038/s41562-022-01359-x)
Supplement: Supplementary file 3 — Supplementary Tables 1–19. [file 41562_2022_1359_MOESM3_ESM.xlsx]

## Sheet: Contents
Supplementary Tables for: Genome-wide association study of musical beat synchronization demonstrates high polygenicity, Niarchou et al., Nature Human Behaviour
List of Tables
Supplementary tables
Supplementary Table 1	Phenotype validation experiment 2: results of associations
Supplementary Table 2	Sentinel SNPs and genomic loci associated with beat synchronization
Supplementary Table 3	Heritability estimates on the liability scale for beat synchronization GWAS summary statistics, and beat synchronization adjusted for population substructure, educational attainment, and general cognition
Supplementary Table 4	Gene-based analysis (MAGMA) of associations with beat synchronization
Supplementary Table 5	P-values from our gene-based (MAGMA) analyses for genes that have been previously implicated in musicality studies
Supplementary Table 6	Gene sets associated with beat synchronization
Supplementary Table 7	Partitioned heritability results for broad functional categories
Supplementary Table 8	Results of LDSC-SEG Partitioned heritability analysis using cell-type and tissue-type gene sets
Supplementary Table 9	Partitioned heritability with Neanderthal-introgressed and human accelerated regions for beat synchronization.
Supplementary Table 10	List of studies included in the genetic correlation analyses
Supplementary Table 11	Genetic correlation results for beat synchronization
Supplementary Table 12	Genome-wide signficant loci in the Rhythm-Related Traits GWAS (Multivariate Common Factor GWAS)
Supplementary Table 13	Cross-trait phenotypic correlations from Phenotype Experiment 2
Supplementary Table 14	Sentinel SNPs and genomic loci associated with beat synchronization after conditioning onGWAS of "g" (cognition)
Supplementary Table 15	Sentinel SNPs and genomic loci associated with beat synchronization after conditioning on GWAS of Educational Attainment
Supplementary Table 16	GWAS catalogue associations for genomic loci associated with beat synchronization
Supplementary Table 17	Sentinel SNPs and genomic loci associated with beat synchronization after adjustment for population substructure
Supplementary Table 18	Sentinel SNPs associated with beat synchronization after adjusting for 5 PCs, 10 PCs, 15 PCs and 20 PCs
Supplementary Table 19	Parkinson's descriptives and associations of lead MAPT SNP with beat synchronization after removing PD cases

## Sheet: Supplementary Table 1
Supplementary Table 1. Phenotype validation experiment 2: results of associations
Musicality Measure	Association with target question: (Can you clap in time with a musical beat? Yes v. No)				Regression (controlling for age, sex, and education level)
	r	OR	p	McFadden's R2	OR	p	McFadden's R2
Self-reported rhythm scale	0.32	7.34	1.53e-33	0.34	7.77	1.23e-19	0.354
Tapping asynchrony	-0.31	0.28	9.74e-09	0.24	0.262	1.64e-08	0.26
Q12- Likert tap item	0.32	3.3	5.14e-33	0.249	3.41	4.83e-21	0.264
Gold-MSI	0.22	4.16	7.27e-14	0.179	4.19	1.23e-13	0.185
Musicianship (Q19) (item from Creative Achievement Quest.)	0.14	2.54	4.38e-06	0.071	2.5	7.71e-06	0.076

## Sheet: Supplementary Table 2
Supplementary Table 2: Sentinel SNPs and genomic loci associated with beat synchronization
Genomic Locus	Sentinel SNP	uniqID	chr	A1	MAF	OR	SE	p-value	start	end	nSNPs	nGWASSNPs	nLeadSNPs	gene symbol
11	rs848293	2:58382490:A:G	2	G	0.42228	0.94	0.01	9.23e-18	57942325	58846099	446	407	1	VRK2, FANCL
26	rs62340585	4:176871122:A:G	4	G	0.20695	0.94	0.01	1.81e-14	176851045	176970155	71	63	1	GPM6A
13	rs10168817	2:104160383:A:G	2	G	0.49299	0.95	0.01	1.94e-14	104043664	104507124	563	496	1	NA
20	rs10779987	3:81970856:C:T	3	T	0.38175	0.95	0.01	2.21e-14	81499039	82022078	466	392	1	GBE1
28	rs28392605	5:13337615:C:G	5	G	0.33904	0.95	0.01	8.93e-14	12784341	13591599	354	298	2	NA
45	rs1832909	9:121108412:C:T	9	T	0.40687	1.05	0.01	1.78e-13	121050229	121146146	161	140	1	NA
2	rs34762587	1:41752465:C:T	1	T	0.31379	1.05	0.01	2.25e-13	41750648	41830086	198	185	1	FOXO6
60	rs7542	16:30125840:C:G	16	G	0.46184	0.95	0.01	2.41e-13	29923510	30438138	191	171	1	ASPHD1, KCTD13, TMEM219, TAOK2, HIRIP3, INO80E, DOC2A, PPP4C, TBX6, YPEL3, GDPD3, MAPK3, CORO1A, BOLA2B, SLX1A, SULT1A3, CD2BP2, TBC1D10B, MYLPF, ZNF48, SEPT1, SEPT1, ZNF771, DCTPP1
5	rs10875125	1:98494200:A:C	1	C	0.15305	0.93	0.01	2.61e-13	98327133	98559093	188	170	1	DPYD
35	rs9400241	6:109003989:A:C	6	C	0.28851	0.95	0.01	4.49e-13	108861264	109020332	69	62	1	FOXO3
64	rs4792891	17:43973498:G:T	17	T	0.34013	1.05	0.01	7.07e-13	43460181	44865603	3874	2573	1	ARHGAP27, PLEKHM1, CRHR1, SPPL2C, MAPT, STH, KANSL1, ARL17B, LRRC37A, LRRC37A2, ARL17A, NSF, WNT3
39	rs1468701	7:127546472:A:G	7	G	0.29172	0.95	0.01	3.62e-12	127272820	127783564	140	121	1	SND1, LRRC4
50	rs10848650	12:377207:C:G	12	G	0.42192	1.05	0.01	6.04e-12	345175	518795	224	165	1	SLC6A13, KDM5A, CCDC77
29	rs2635634	5:22986619:C:T	5	T	0.45317	1.05	0.01	9.54e-12	22839493	22986878	199	181	1	CDH12
67	rs9626920	22:46428993:A:G	22	G	0.41282	1.05	0.01	1.04e-11	46410149	46445471	44	25	1	C22orf26, MIRLET7BHG
16	rs764299	2:208901814:A:G	2	G	0.26719	1.05	0.01	1.47e-11	208826456	208951713	185	166	1	PLEKHM3
43	rs10984506	9:100716140:A:T	9	T	0.36558	1.05	0.01	1.66e-11	100573164	100737755	125	111	1	FOXE1, C9orf156, HEMGN, ANP32B
53	rs1426371	12:108629780:A:G	12	G	0.25919	1.05	0.01	1.67e-11	108595296	108629780	4	3	1	WSCD2
58	rs12913592	15:70718075:C:T	15	T	0.3596	1.05	0.01	6.13e-11	70671763	70760039	127	114	1	NA
6	rs72700870	1:150608653:C:G	1	G	0.14377	0.94	0.01	1.42e-10	150247311	150956128	623	489	1	CA14, APH1A, C1orf54, C1orf51, MRPS21, PRPF3, RPRD2, TARS2, ECM1, ADAMTSL4, NA, ADAMTSL4-AS1, MCL1, ENSA, GOLPH3L, HORMAD1, CTSS, CTSK, ARNT, SETDB1, CERS2, ANXA9
34	rs9388171	6:98575726:C:G	6	G	0.47595	0.96	0.01	2.16e-10	98547979	98751680	156	142	1	NA
55	rs6572878	14:23435333:C:T	14	T	0.39477	0.96	0.01	3.48e-10	23369994	23478860	119	98	1	RBM23, PRMT5, HAUS4, NA, AJUBA, C14orf93, PSMB5
4	rs11210206	1:73779384:G:T	1	T	0.31286	0.96	0.01	3.93e-10	73766431	74002104	268	233	1	NA
28	rs72633496	5:12879569:A:T	5	T	0.43224	0.95	0.01	6.21e-10	12784341	13591599	354	298	2	NA
10	rs7586405	2:28906644:A:G	2	G	0.30559	1.04	0.01	7.19e-10	28906644	28997835	13	11	1	PPP1CB, SPDYA
63	rs3024293	17:43039718:A:T	17	T	0.23528	1.05	0.01	8.26e-10	42866196	43039718	45	40	1	ADAM11, GJC1, HIGD1B, EFTUD2, CCDC103, FAM187A, GFAP, C1QL1
1	rs2061843	1:34520045:A:G	1	G	0.4001	0.96	0.01	1.19e-09	34480276	34537067	57	43	1	CSMD2
19	rs1349028	3:71777047:A:T	3	T	0.25977	0.95	0.01	1.54e-09	71774791	71817570	10	10	1	EIF4E3, GPR27, PROK2
25	rs4443239	4:170263032:G:T	4	T	0.2463	1.05	0.01	1.68e-09	170206625	170645539	195	169	1	NEK1, CLCN3, C4orf27
33	rs1901739	5:114286707:G:T	5	T	0.47772	1.04	0.01	2.14e-09	114006164	114370217	144	129	1	NA
7	rs55678522	1:204573481:A:G	1	G	0.21629	0.95	0.01	2.25e-09	204448441	204603861	50	42	1	PIK3C2B, MDM4, LRRN2
61	rs8079923	17:19869544:C:T	17	T	0.25309	1.05	0.01	2.88e-09	19797869	20007567	86	71	1	AKAP10, SPECC1
62	rs7501911	17:26479829:C:T	17	T	0.18191	0.95	0.01	3.34e-09	26479829	26557777	3	3	1	NLK
66	rs6087848	20:30838048:A:G	20	G	0.44304	0.96	0.01	3.4e-09	30690943	31099311	334	268	1	HCK, TM9SF4, PLAGL2, POFUT1, KIF3B, ASXL1, C20orf112
54	rs10744255	12:126909515:C:G	12	G	0.23229	0.96	0.01	4.24e-09	126873845	126925464	49	46	1	NA
31	rs13163173	5:87943620:A:C	5	C	0.16597	0.95	0.01	4.51e-09	87936379	88010829	34	30	1	MEF2C
3	rs2819333	1:44014573:A:T	1	T	0.37068	1.04	0.01	4.54e-09	43974091	44248752	232	207	1	PTPRF, KDM4A, ST3GAL3
51	rs2453873	12:23075786:C:G	12	G	0.22254	0.95	0.01	5.17e-09	23052948	23088498	15	14	1	NA
27	rs67264739	5:7323050:A:G	5	G	0.27395	0.96	0.01	5.54e-09	7302848	7391462	34	31	1	ADCY2
69	rs4898322	23:25303653:A:T	X	T	0.14076	0.95	0.01	5.9e-09	25162918	25503669	15	12	1	NA
56	rs2284901	14:33285523:A:G	14	G	0.37485	1.04	0.01	6.48e-09	33282470	33309357	38	33	1	AKAP6
32	rs1596431	5:89406492:G:T	5	T	0.19182	1.05	0.01	7.42e-09	89252602	89407917	137	119	1	NA
44	rs10978661	9:109618474:C:T	9	T	0.12006	0.94	0.01	7.74e-09	109614212	109618474	2	2	1	ZNF462
23	rs4263335	4:6024349:A:G	4	G	0.49483	1.04	0.01	8.74e-09	6016599	6025016	10	10	1	JAKMIP1
48	rs7939759	11:66337964:C:T	11	T	0.23981	1.05	0.01	1.23e-08	66186997	66409409	127	112	1	NPAS4, MRPL11, PELI3, DPP3, NA, BBS1, ZDHHC24, CTSF, RBM4, RBM14-RBM4
65	rs9710427	19:14644976:A:G	19	G	0.41536	1.04	0.01	1.32e-08	14593176	14657083	42	33	1	PTGER1, GIPC1, DNAJB1, TECR
21	rs12638746	3:89331055:A:G	3	G	0.33546	0.96	0.01	1.37e-08	89302486	89447021	8	6	1	EPHA3
59	rs12909047	15:74782356:A:G	15	G	0.48251	1.04	0.01	1.49e-08	74715205	74782356	9	9	1	SEMA7A, UBL7
46	rs2505344	10:32677122:A:G	10	G	0.17674	0.95	0.01	1.51e-08	32652438	32700539	29	21	1	EPC1
24	rs67816799	4:92033128:A:C	4	C	0.38188	1.04	0.01	1.56e-08	91869226	92073081	158	136	1	CCSER1
15	rs10932201	2:208426257:A:G	2	G	0.46351	1.04	0.01	1.59e-08	208402750	208532008	38	30	1	CREB1, METTL21A
49	rs526904	11:85811364:C:T	11	T	0.34865	0.96	0.01	1.6e-08	85670385	85868640	65	53	1	PICALM
68	rs764935655	23:15041270:C:T	X	T	0.23454	1.04	0.01	1.83e-08	15041270	15041270	1	1	1	NA
9	rs6548147	2:3272117:C:T	2	T	0.4402	1.04	0.01	2.05e-08	3204480	3284341	132	119	1	TSSC1
52	rs10877461	12:61258329:A:G	12	G	0.29968	0.96	0.01	2.44e-08	60903259	61258329	4	4	1	NA
41	rs11996434	8:78255471:A:G	8	G	0.27037	1.04	0.01	2.61e-08	78019019	78517577	232	209	1	NA
40	rs1996148	8:22671505:A:G	8	G	0.31961	0.96	0.01	2.69e-08	22671505	22686237	2	2	1	PEBP4
47	rs10885458	10:115207238:A:G	10	G	0.28314	0.96	0.01	2.69e-08	115179132	115272905	41	37	1	NA
17	rs191373913	2:233792962:G:T	2	T	0.43899	0.96	0.01	2.74e-08	233788350	233803451	26	25	1	NGEF
38	rs12056186	7:103815597:A:C	7	C	0.42875	0.96	0.01	2.93e-08	103690089	103870219	110	99	1	ORC5
42	rs7856850	9:8546095:A:C	9	C	0.22184	0.96	0.01	3.07e-08	8519076	8546095	9	8	1	PTPRD
36	rs13197257	6:128333682:G:T	6	T	0.27444	0.96	0.01	3.23e-08	128301981	128333682	24	20	1	PTPRK
14	rs10497355	2:170874209:A:T	2	T	0.46078	1.04	0.01	3.43e-08	170647325	170970668	206	167	1	SSB, METTL5, UBR3
12	rs11692449	2:61704451:C:T	2	T	0.37522	1.04	0.01	3.45e-08	61373930	61799575	33	30	1	KIAA1841, C2orf74, AHSA2, USP34, XPO1
30	rs4704043	5:72159179:C:T	5	T	0.2827	1.04	0.01	3.65e-08	72018024	72159179	4	3	1	TNPO1
18	rs43182	3:61941885:C:T	3	T	0.13443	1.06	0.01	3.8e-08	61915546	61941885	4	3	1	PTPRG
57	rs62014217	15:63987382:A:G	15	G	0.20132	0.96	0.01	3.91e-08	63800237	64132818	154	141	1	USP3, FBXL22, HERC1
8	rs476141	1:244176424:G:T	1	T	0.49868	1.04	0.01	4.49e-08	244161487	244183292	15	14	1	NA
37	rs2849543	6:163089584:C:G	6	G	0.41591	1.04	0.01	4.6e-08	163035377	163209495	115	101	1	PARK2, PACRG
22	rs571760466	3:117584148:A:C	3	C	0.27511	0.96	0.01	4.81e-08	117484931	117822657	218	195	1	LSAMP
Abbreviations:
Gene symbol: Based on HUGO (HGNC). These are all genes annotated to SNPs in r2> 0.1 with the lead SNP. The SNPs were mapped to genes based on ANNOVAR annotation and on being physically located inside a protein coding gene using 10kb window.
GenomicLocus=Index of genomic rick loci
NA= Not applicable
nGWASSNPs=number of GWAS SNPs at this genomic locus
nLeadSNPs=number of independent SNPs at r2<0.1 at this locus
uniqID=chromosome:position:allele1:allele2 (where alleles are alphabetically ordered)

## Sheet: Supplementary Table 3
Supplementary Table 3: Heritability estimates on the liability scale for the beat synchronization GWAS summary statistics, as well as for the beat synchronization GWAS summary statistics adjusted for population ancestry, general cognition and educational attainment
LDSC heritability	Beat synchronization	Beat synchronization ancestry adjusted	Beat synchronization adjusted for educational attainment	Beat synchronization adjusted for general cognition
Heritability(se)	0.0506 (0.002)	0.0517(0.002)	0.0504(0.002)	0.0504(0.002)
Lambda GC	1.4745	1.4817	1.4745	1.4709
Intercept	1.0195	1.0141	1.019	1.0184
Ratio	0.0313	0.0224	0.0307	0.0298
Population prevalence of typical beat synchronization	Heritability (liability scale)	Heritability (liability scale)	Heritability (liability scale)	Heritability (liability scale)
0.97	0.13 (s.e.=0.00)	0.13(s.e.=0.00)	0.13(s.e.=0.00)	0.13(s.e.=0.00)
0.965	0.13 (s.e.=0.00)	0.13(s.e.=0.00)	0.13(s.e.=0.00)	0.13(s.e.=0.00)
0.96	0.14 (s.e.=0.00)	0.14(s.e.=0.00)	0.14(s.e.=0.01)	0.14(s.e.=0.00)
0.955	0.14 (s.e.=0.01)	0.14(s.e.=0.01)	0.14(s.e.=0.01)	0.14(s.e.=0.00)
0.95	0.15 (s.e.=0.01)	0.15(s.e.=0.01)	0.15(s.e.=0.01)	0.15(s.e.=0.01)
0.945	0.15(s.e.=0.01)	0.15(s.e.=0.01)	0.15(s.e.=0.01)	0.15(s.e.=0.01)
0.94	0.15 (s.e.=0.01)	0.16(s.e.=0.01)	0.15(s.e.=0.01)	0.15(s.e.=0.01)
0.935	0.16 (s.e.=0.01)	0.16(s.e.=0.01)	0.16(s.e.=0.01)	0.16(s.e.=0.01)
Note that population prevalence of typical beat synchronization equals 100% minus population prevalence of atypical beat synchronization, such that 97% typical is equivalent to 3% atypical, and so on.

## Sheet: Supplementary Table 4
Supplementary Table 4: Gene-based analysis (MAGMA) of associations with beat synchronization
GENE	CHR	START	STOP	NSNPS	NPARAM	N	ZSTAT	P	SYMBOL
ENSG00000028116	2	58134786	58387055	519	28	606825	7.9352	1.0507e-15	VRK2
ENSG00000184305	4	91048686	92523064	4674	153	606825	7.0418	9.4913e-13	CCSER1
ENSG00000186868	17	43971748	44105700	760	5	606825	6.9226	2.2165e-12	MAPT
ENSG00000159314	17	43471275	43511787	114	8	606825	6.9027	2.5512e-12	ARHGAP27
ENSG00000225190	17	43513266	43568115	149	7	606825	6.8835	2.9204e-12	PLEKHM1
ENSG00000118689	6	108881038	109005977	178	20	606825	6.8554	3.5568e-12	FOXO3
ENSG00000120088	17	43699267	43913194	1044	9	606825	6.7931	5.4858e-12	CRHR1
ENSG00000256762	17	44076616	44077060	1	1	606825	6.6244	1.7429e-11	STH
ENSG00000120071	17	44107282	44302733	595	9	606825	6.611	1.9085e-11	KANSL1
ENSG00000178385	2	208693027	208890284	214	30	606825	6.5855	2.2669e-11	PLEKHM3
ENSG00000114480	3	81538850	81811312	494	31	606825	6.5617	2.6597e-11	GBE1
ENSG00000136929	9	100689073	100707138	29	4	606825	6.5053	3.8763e-11	HEMGN
ENSG00000174943	16	29916333	29938356	33	5	606825	6.4344	6.1977e-11	KCTD13
ENSG00000197157	7	127292234	127732661	709	33	606825	6.421	6.7691e-11	SND1
ENSG00000073969	17	44668035	44834830	75	6	606825	6.3679	9.5835e-11	NSF
ENSG00000136932	9	100666771	100684852	49	7	606825	6.191	2.9893e-10	C9orf156
ENSG00000102886	16	30116131	30125177	15	5	606825	6.1451	3.9956e-10	GDPD3
ENSG00000185294	17	43922256	43924438	17	2	606825	6.1158	4.8041e-10	SPPL2C
ENSG00000102882	16	30125426	30134827	8	3	606825	6.0086	9.3592e-10	MAPK3
ENSG00000129474	14	23440383	23451851	20	5	606825	5.9996	9.889e-10	AJUBA
ENSG00000259132	14	23415479	23451467	59	8	606825	5.9901	1.0487e-09	RP11-298I3.5
ENSG00000174547	11	66202546	66234209	32	8	606825	5.9812	1.1075e-09	MRPL11
ENSG00000108379	17	44839872	44910520	131	23	606825	5.9762	1.1418e-09	WNT3
ENSG00000100802	14	23456110	23479375	31	7	606825	5.9643	1.2283e-09	C14orf93
ENSG00000174939	16	29911696	29931185	19	5	606825	5.9106	1.7045e-09	ASPHD1
ENSG00000142949	1	43990858	44089343	242	18	606825	5.7672	4.0288e-09	PTPRF
ENSG00000115392	2	58386378	58468507	196	25	606825	5.7	5.9893e-09	FANCL
ENSG00000010379	12	329789	372039	148	22	606825	5.68	6.7349e-09	SLC6A13
ENSG00000101958	X	14547420	14749934	354	26	606825	5.6665	7.2862e-09	GLRA2
ENSG00000163131	1	150702672	150738433	66	8	606825	5.5872	1.1539e-08	CTSS
ENSG00000073614	12	389295	498620	275	13	606825	5.5734	1.2493e-08	KDM5A
ENSG00000174516	11	66234216	66244808	18	3	606825	5.5731	1.2515e-08	PELI3
ENSG00000120647	12	498439	551811	112	23	606825	5.5458	1.4635e-08	CCDC77
ENSG00000092036	14	23415437	23426370	22	3	606825	5.5364	1.5439e-08	HAUS4
ENSG00000164815	7	103766788	103848495	248	19	606825	5.5028	1.8685e-08	ORC5
ENSG00000032389	2	3192696	3381653	809	26	606825	5.4995	1.9045e-08	TSSC1
ENSG00000116117	2	205410516	206484886	2708	135	606825	5.4971	1.9308e-08	PARD3B
ENSG00000143387	1	150768684	150780799	11	3	606825	5.488	2.0324e-08	CTSK
ENSG00000143452	1	150670536	150693364	71	5	606825	5.4321	2.7855e-08	HORMAD1
ENSG00000163412	3	71724567	71803924	255	26	606825	5.4054	3.2331e-08	EIF4E3
ENSG00000256349	11	66276550	66301084	49	6	606825	5.3918	3.4869e-08	CTD-3074O7.11
ENSG00000143437	1	150782181	150849244	102	12	606825	5.3898	3.5268e-08	ARNT
ENSG00000143457	1	150618701	150669630	137	9	606825	5.385	3.6216e-08	GOLPH3L
ENSG00000157388	3	53528683	53847760	773	71	606825	5.3779	3.768e-08	CACNA1D
ENSG00000179399	13	92050929	93519490	4187	177	606825	5.3742	3.8472e-08	GPC5
ENSG00000174483	11	66278077	66301098	45	5	606825	5.3656	4.034e-08	BBS1
ENSG00000171456	20	30946155	31027122	115	8	606825	5.36	4.1621e-08	ASXL1
ENSG00000143384	1	150547032	150552066	7	4	606825	5.3546	4.2885e-08	MCL1
ENSG00000163125	1	150335567	150449042	335	12	606825	5.3209	5.1618e-08	RPRD2
ENSG00000100462	14	23389720	23398794	17	3	606825	5.3112	5.4442e-08	PRMT5
ENSG00000100461	14	23369854	23388393	51	6	606825	5.3031	5.6934e-08	RBM23
ENSG00000173914	11	66432469	66445392	19	9	606825	5.2944	5.9694e-08	RBM4B
ENSG00000174165	11	66288108	66313709	56	7	606825	5.2906	6.0969e-08	ZDHHC24
ENSG00000254986	11	66247484	66277130	58	5	606825	5.2795	6.4759e-08	DPP3
ENSG00000180209	16	30382255	30389312	9	3	606825	5.2771	6.5628e-08	MYLPF
ENSG00000133019	1	239549865	240078750	1169	89	606825	5.2254	8.6909e-08	CHRM3
ENSG00000066135	1	44115829	44171186	79	12	606825	5.2231	8.7957e-08	KDM4A
ENSG00000101350	20	30865467	30922814	87	9	606825	5.2219	8.8569e-08	KIF3B
ENSG00000182667	11	131240373	132206716	3160	229	606825	5.2201	8.9401e-08	NTM
ENSG00000099797	19	14627897	14676792	147	23	606825	5.2184	9.0216e-08	TECR
ENSG00000117360	1	150293925	150325671	84	9	606825	5.2156	9.1597e-08	PRPF3
ENSG00000168917	3	136537489	136574734	103	6	606825	5.208	9.5444e-08	SLC35G2
ENSG00000130150	X	14891563	14940449	42	10	606825	5.2015	9.8819e-08	MOSPD2
ENSG00000182257	22	46445358	46450024	12	4	606825	5.1876	1.0651e-07	C22orf26
ENSG00000144357	2	170683968	170940641	981	26	606825	5.1864	1.0722e-07	UBR3
ENSG00000169221	16	30368423	30381585	13	4	606825	5.1747	1.1416e-07	TBC1D10B
ENSG00000182963	17	42875816	42908184	52	11	606825	5.1521	1.288e-07	GJC1
ENSG00000270466	16	30389755	30393863	6	2	606825	5.1435	1.3481e-07	SEPT1
ENSG00000143374	1	150459887	150480078	71	8	606825	5.1362	1.4015e-07	TARS2
ENSG00000182197	8	118806729	119124092	781	47	606825	5.1328	1.4277e-07	EXT1
ENSG00000181544	X	14861529	14891191	32	8	606825	5.1248	1.4896e-07	FANCB
ENSG00000149922	16	30097114	30103208	5	2	606825	5.1174	1.5487e-07	TBX6
ENSG00000150625	4	176554085	176923815	1137	79	606825	5.1043	1.6598e-07	GPM6A
ENSG00000156639	6	37787275	38122400	878	24	606825	5.072	1.9679e-07	ZFAND3
ENSG00000118292	1	150240600	150253327	18	4	606825	5.0691	1.9984e-07	C1orf54
ENSG00000174963	3	147103833	147124647	33	9	606825	5.052	2.1857e-07	ZIC4
ENSG00000180035	16	30389427	30411429	38	7	606825	5.0494	2.2157e-07	ZNF48
ENSG00000129351	19	10764937	10803093	57	7	606825	5.0457	2.2598e-07	ILF3
ENSG00000180096	16	30389454	30407312	31	7	606825	5.0451	2.2669e-07	SEPT1
ENSG00000136938	9	100745643	100778225	47	10	606825	5.0322	2.424e-07	ANP32B
ENSG00000066248	2	233743396	233877982	571	42	606825	5.0089	2.7373e-07	NGEF
ENSG00000118260	2	208394461	208468155	115	15	606825	5.0067	2.7689e-07	CREB1
ENSG00000213639	2	28974506	29025806	108	11	606825	4.9896	3.0259e-07	PPP1CB
ENSG00000073921	11	85668727	85780924	329	19	606825	4.9891	3.0329e-07	PICALM
ENSG00000148737	10	114710009	114927437	481	69	606825	4.9809	3.1652e-07	TCF7L2
ENSG00000169895	X	16737755	16783459	45	5	606825	4.9771	3.2266e-07	SYAP1
ENSG00000158092	3	136581050	136668665	209	8	606825	4.9747	3.2668e-07	NCK1
ENSG00000118007	3	136055077	136471220	658	26	606825	4.9585	3.5516e-07	STAG1
ENSG00000073711	3	135684515	135866733	308	21	606825	4.9346	4.0153e-07	PPP2R3A
ENSG00000143379	1	150898739	150937213	62	10	606825	4.9092	4.5729e-07	SETDB1
ENSG00000248643	11	66384097	66413940	27	9	606825	4.891	5.0155e-07	RBM14-RBM4
ENSG00000173933	11	66384097	66434153	48	13	606825	4.8837	5.2066e-07	RBM4
ENSG00000121904	1	33979609	34631443	1862	154	606825	4.8796	5.3141e-07	CSMD2
ENSG00000153707	9	8314246	10612723	10580	442	606825	4.8742	5.4612e-07	PTPRD
ENSG00000179958	16	30434940	30441396	4	2	606825	4.8658	5.6987e-07	DCTPP1
ENSG00000005249	7	106685094	106802256	274	19	606825	4.8609	5.842e-07	PRKAR2B
ENSG00000180011	18	72907063	72921303	31	7	606825	4.8538	6.0548e-07	ZADH2
ENSG00000162337	11	68080077	68216743	344	27	606825	4.8497	6.181e-07	LRP5
ENSG00000169217	16	30362087	30366682	5	2	606825	4.8282	6.8895e-07	CD2BP2
ENSG00000174080	11	66330934	66336312	14	3	606825	4.8143	7.3842e-07	CTSF
ENSG00000179965	16	30418618	30440920	22	7	606825	4.8112	7.502e-07	ZNF771
ENSG00000110921	12	110011060	110035067	72	14	606825	4.8085	7.6016e-07	MVK
ENSG00000143418	1	150933059	150947479	37	8	606825	4.7905	8.3162e-07	CERS2
ENSG00000101337	20	30697309	30755061	133	10	606825	4.7885	8.4033e-07	TM9SF4
ENSG00000109572	4	170533784	170644824	265	17	606825	4.7856	8.5241e-07	CLCN3
ENSG00000108599	17	19807615	19881656	114	10	606825	4.7726	9.093e-07	AKAP10
ENSG00000159208	1	150254953	150259505	8	3	606825	4.7696	9.2297e-07	C1orf51
ENSG00000165752	10	134020996	134145351	585	49	606825	4.7551	9.9156e-07	STK32C
ENSG00000165476	10	65281123	65384883	240	21	606825	4.7304	1.1203e-06	REEP3
ENSG00000148143	9	109625378	109775915	258	36	606825	4.7286	1.1302e-06	ZNF462
ENSG00000159335	12	6874682	6880116	11	3	606825	4.7219	1.1682e-06	PTMS
ENSG00000177311	3	141043055	141168634	242	27	606825	4.7084	1.2486e-06	ZBTB38
ENSG00000196482	1	216676588	217311097	1955	147	606825	4.7013	1.2928e-06	ESRRG
ENSG00000197183	20	31030862	31172876	247	24	606825	4.6929	1.3465e-06	C20orf112
ENSG00000144401	2	208445355	208490652	81	9	606825	4.6837	1.4087e-06	METTL21A
ENSG00000189283	3	59735036	61237133	6612	344	606825	4.6761	1.4618e-06	FHIT
ENSG00000163806	2	29005383	29073477	118	12	606825	4.6502	1.6583e-06	SPDYA
ENSG00000173992	11	66360292	66373490	16	5	606825	4.6488	1.6696e-06	CCS
ENSG00000140455	15	63796793	63886839	219	20	606825	4.6237	1.8851e-06	USP3
ENSG00000039987	19	12862516	12869272	6	4	606825	4.6202	1.9166e-06	BEST2
ENSG00000126003	20	30780306	30795594	9	2	606825	4.6186	1.932e-06	PLAGL2
ENSG00000188641	1	97543299	98386605	2248	119	606825	4.6141	1.9736e-06	DPYD
ENSG00000078328	16	6069095	7763340	10445	435	606825	4.6089	2.024e-06	RBFOX1
ENSG00000148948	11	40135753	41481323	3796	174	606825	4.6074	2.0389e-06	LRRC4C
ENSG00000174579	3	135867764	135916083	56	14	606825	4.6017	2.0956e-06	MSL2
ENSG00000100804	14	23485752	23504439	26	6	606825	4.5885	2.2319e-06	PSMB5
ENSG00000143369	1	150480538	150486265	15	5	606825	4.5822	2.3009e-06	ECM1
ENSG00000185261	5	93488671	93954309	724	76	606825	4.5734	2.3991e-06	KIAA0825
ENSG00000179152	3	44379611	44450943	155	15	606825	4.5731	2.4024e-06	TCAIM

## Sheet: Supplementary Table 5
Supplementary Table 5: P-values from our gene-based (MAGMA) analyses for genes that have been previously implicated in musicality studies
GENE	P	SYMBOL
ENSG00000153234	4.4953e-05	NR4A2
ENSG00000169851	0.0001894	PCDH7
ENSG00000128573	0.0008994	FOXP2
ENSG00000142197	0.0020532	DOPEY2
ENSG00000176697	0.0023312	BDNF
ENSG00000273079	0.013391	GRIN2B
ENSG00000179348	0.016892	GATA2
ENSG00000119508	0.024386	NR4A3
ENSG00000168769	0.026639	TET2
ENSG00000148053	0.035513	NTRK2
ENSG00000120738	0.035891	EGR1
ENSG00000109332	0.048263	UBE2D3
ENSG00000146247	0.092438	PHIP
ENSG00000198576	0.16455	ARC
ENSG00000170502	0.18965	NUDT9
ENSG00000120129	0.27908	DUSP1
ENSG00000185950	0.33022	IRS2
ENSG00000087053	0.37759	MTMR2
ENSG00000184845	0.47848	DRD1
ENSG00000132424	0.52142	PNISR
ENSG00000145335	0.55563	SNCA
ENSG00000138639	0.61221	ARHGAP24
ENSG00000138640	0.61328	FAM13A
ENSG00000109339	0.61861	MAPK10
ENSG00000171033	0.65997	PKIA
ENSG00000170345	0.75204	FOS
ENSG00000138166	0.76011	DUSP5
ENSG00000132872	0.7704	SYT4
ENSG00000174607	0.9401	UGT8

## Sheet: Supplementary Table 6
Supplementary table 6. Gene sets associated with beat synchronization
# TOTAL_GENES = 19556
# TEST_DIRECTION = one-sided, posit	ive (set),	two-sided	(covar)
# CONDITIONED_INTERNAL = gene size,	gene dens	ity, inver	se mac, lo	g(gene size),	log(gene den	sity), log(in	verse mac)
Gene-sets that have survived Bonferroni Correction are indicated in bold.
VARIABLE	TYPE	NGENES	BETA	BETA_STD	SE	P	FULL_NAME
GO_bp:go_synaptic_membrane_a...	SET	28	1.025	0.038757	0.19714	1.0116e-07	GO_bp:go_synaptic_membrane_adhesion
Curated_gene_sets:reactome_s...139	SET	21	0.88552	0.029003	0.18481	8.3481e-07	Curated_gene_sets:reactome_synaptic_adhesion_like_molecules
GO_mf:go_histone_binding	SET	187	0.27596	0.026857	0.066659	1.7449e-05	GO_mf:go_histone_binding
Curated_gene_sets:reactome_m...12	SET	5	1.7755	0.028387	0.43706	2.4386e-05	Curated_gene_sets:reactome_mecp2_regulates_transcription_factors
GO_bp:go_histone_h3_k4_demet...2	SET	4	2.2	0.031462	0.54661	2.8626e-05	GO_bp:go_histone_h3_k4_demethylation_trimethyl_h3_k4_specific
GO_bp:go_negative_regulation...679	SET	807	0.13528	0.026909	0.03371	3.0095e-05	GO_bp:go_negative_regulation_of_transcription_by_rna_polymerase_ii
GO_bp:go_negative_regulation...598	SET	1187	0.1132	0.027031	0.028266	3.1148e-05	GO_bp:go_negative_regulation_of_rna_biosynthetic_process
GO_cc:go_nucleoplasm_part	SET	1072	0.11393	0.025933	0.028587	3.3829e-05	GO_cc:go_nucleoplasm_part
GO_cc:go_synapse_part	SET	929	0.12625	0.026857	0.03228	4.6098e-05	GO_cc:go_synapse_part
GO_bp:go_negative_regulation...56	SET	1480	0.097878	0.025888	0.025236	5.2735e-05	GO_bp:go_negative_regulation_of_biosynthetic_process
Curated_gene_sets:blalock_al...4	SET	1644	0.092742	0.025735	0.024034	5.7186e-05	Curated_gene_sets:blalock_alzheimers_disease_up
GO_mf:go_voltage_gated_calci...2	SET	5	1.8857	0.03015	0.50818	0.00010363	GO_mf:go_voltage_gated_calcium_channel_activity_involved_in_cardiac_muscle_cell_action_potential
GO_cc:go_postsynapse	SET	606	0.14802	0.025651	0.040078	0.00011096	GO_cc:go_postsynapse
GO_bp:go_positive_regulation...723	SET	1569	0.092819	0.025215	0.025239	0.00011811	GO_bp:go_positive_regulation_of_rna_biosynthetic_process
GO_bp:go_macromolecule_catab...	SET	1328	0.094531	0.023783	0.025971	0.00013678	GO_bp:go_macromolecule_catabolic_process
GO_bp:go_isg15_protein_conju...	SET	6	1.3296	0.023286	0.36711	0.00014674	GO_bp:go_isg15_protein_conjugation
GO_cc:go_chromosome	SET	1019	0.10472	0.023274	0.029619	0.00020392	GO_cc:go_chromosome
GO_bp:go_positive_regulation...348	SET	5	1.5743	0.025171	0.44529	0.00020397	GO_bp:go_positive_regulation_of_high_voltage_gated_calcium_channel_activity
Curated_gene_sets:galluzzi_p...1	SET	42	0.49387	0.022863	0.13972	0.00020462	Curated_gene_sets:galluzzi_permeabilize_mitochondria
GO_bp:go_chromatin_organizat...1	SET	732	0.1245	0.023633	0.035289	0.00020982	GO_bp:go_chromatin_organization
GO_bp:go_head_development	SET	754	0.12623	0.024304	0.03624	0.00024834	GO_bp:go_head_development
GO_mf:go_regulatory_region_n...	SET	917	0.11479	0.024268	0.033361	0.00029063	GO_mf:go_regulatory_region_nucleic_acid_binding
GO_bp:go_negative_regulation...10	SET	10	1.1246	0.025426	0.32783	0.00030184	GO_bp:go_negative_regulation_of_activin_receptor_signaling_pathway
GO_mf:go_double_stranded_dna...	SET	935	0.1116	0.023812	0.032567	0.00030614	GO_mf:go_double_stranded_dna_binding
Curated_gene_sets:pid_beta_c...2	SET	78	0.38183	0.024067	0.1118	0.00031941	Curated_gene_sets:pid_beta_catenin_nuc_pathway
Curated_gene_sets:nutt_gbm_v...1	SET	45	0.44361	0.021256	0.13028	0.00033152	Curated_gene_sets:nutt_gbm_vs_ao_glioma_dn
GO_bp:go_neuron_differentiat...	SET	1326	0.094466	0.02375	0.027838	0.00034596	GO_bp:go_neuron_differentiation
GO_bp:go_cellular_response_t...18	SET	140	0.27876	0.023502	0.082644	0.00037262	GO_bp:go_cellular_response_to_carbohydrate_stimulus
GO_cc:go_synapse	SET	1166	0.098315	0.02328	0.029254	0.00038945	GO_cc:go_synapse
Curated_gene_sets:reactome_d...22	SET	14	0.93246	0.024941	0.27776	0.00039475	Curated_gene_sets:reactome_defective_ext2_causes_exostoses_2
GO_bp:go_regulation_of_skele...8	SET	49	0.43098	0.021547	0.12897	0.00041718	GO_bp:go_regulation_of_skeletal_muscle_tissue_development
Curated_gene_sets:biocarta_h...6	SET	15	0.86161	0.023854	0.25932	0.00044681	Curated_gene_sets:biocarta_hif_pathway
GO_bp:go_neurogenesis	SET	1568	0.085027	0.023092	0.025593	0.00044739	GO_bp:go_neurogenesis
Curated_gene_sets:reactome_n...69	SET	53	0.49102	0.025528	0.1483	0.00046565	Curated_gene_sets:reactome_nuclear_envelope_breakdown
Curated_gene_sets:sheth_live...6	SET	51	0.44574	0.022734	0.13597	0.00052319	Curated_gene_sets:sheth_liver_cancer_vs_txnip_loss_pam6
Curated_gene_sets:reactome_a...1	SET	26	0.57858	0.021083	0.17684	0.00053528	Curated_gene_sets:reactome_a_tetrasaccharide_linker_sequence_is_required_for_gag_synthesis
GO_bp:go_synapse_organization	SET	400	0.16025	0.022684	0.049157	0.00055805	GO_bp:go_synapse_organization
GO_bp:go_face_development	SET	47	0.4667	0.022852	0.14335	0.00056661	GO_bp:go_face_development
GO_mf:go_protein_domain_spec...	SET	679	0.11539	0.021125	0.035545	0.00058569	GO_mf:go_protein_domain_specific_binding
GO_bp:go_positive_regulation...741	SET	25	0.63643	0.022741	0.19649	0.00060077	GO_bp:go_positive_regulation_of_skeletal_muscle_tissue_development
GO_mf:go_sequence_specific_d...2	SET	845	0.11266	0.022908	0.034797	0.00060359	GO_mf:go_sequence_specific_double_stranded_dna_binding
Curated_gene_sets:gobert_oli...1	SET	1055	0.095046	0.021473	0.029703	0.0006887	Curated_gene_sets:gobert_oligodendrocyte_differentiation_dn
GO_bp:go_circadian_rhythm	SET	194	0.22182	0.021984	0.06937	0.00069415	GO_bp:go_circadian_rhythm
Curated_gene_sets:pilon_klf1...1	SET	1978	0.071442	0.021542	0.022407	0.0007168	Curated_gene_sets:pilon_klf1_targets_dn
GO_bp:go_presynaptic_modulat...	SET	14	0.80051	0.021411	0.25332	0.00078993	GO_bp:go_presynaptic_modulation_of_chemical_synaptic_transmission
Curated_gene_sets:graessmann...1	SET	1711	0.074882	0.021159	0.023725	0.00080032	Curated_gene_sets:graessmann_apoptosis_by_doxorubicin_dn
GO_cc:go_intrinsic_component...15	SET	167	0.24405	0.022457	0.077697	0.00084312	GO_cc:go_intrinsic_component_of_synaptic_membrane
GO_bp:go_cellular_macromolec...1	SET	1101	0.088282	0.020349	0.028106	0.00084325	GO_bp:go_cellular_macromolecule_catabolic_process
GO_bp:go_midbrain_dopaminerg...	SET	16	0.77699	0.022216	0.24967	0.00093034	GO_bp:go_midbrain_dopaminergic_neuron_differentiation
GO_cc:go_nuclear_pore	SET	82	0.33171	0.021435	0.10662	0.00093284	GO_cc:go_nuclear_pore
GO_mf:go_enhancer_binding	SET	131	0.25884	0.021115	0.083245	0.0009388	GO_mf:go_enhancer_binding
GO_cc:go_neuron_part	SET	1693	0.075753	0.021303	0.024404	0.00095562	GO_cc:go_neuron_part
GO_mf:go_dna_binding_transcr...3	SET	335	0.16139	0.020942	0.051997	0.00095665	GO_mf:go_dna_binding_transcription_factor_binding
Curated_gene_sets:kim_all_di...5	SET	32	0.4847	0.019591	0.15626	0.0009634	Curated_gene_sets:kim_all_disorders_oligodendrocyte_number_corr_dn
GO_bp:go_positive_regulation...305	SET	1898	0.07127	0.021099	0.023021	0.00098261	GO_bp:go_positive_regulation_of_gene_expression
GO_mf:go_methylated_histone_...	SET	61	0.3582	0.019975	0.11624	0.0010317	GO_mf:go_methylated_histone_binding
GO_bp:go_histone_h3_k4_demet...1	SET	6	1.4017	0.024549	0.45544	0.0010445	GO_bp:go_histone_h3_k4_demethylation
GO_mf:go_sequence_specific_d...1	SET	1089	0.093932	0.021541	0.030563	0.0010598	GO_mf:go_sequence_specific_dna_binding
GO_cc:go_gaba_ergic_synapse	SET	74	0.36105	0.022168	0.11796	0.0011051	GO_cc:go_gaba_ergic_synapse
Curated_gene_sets:reactome_t...76	SET	61	0.3772	0.021035	0.12356	0.001135	Curated_gene_sets:reactome_transcriptional_regulation_by_mecp2
GO_bp:go_lung_saccule_develo...	SET	7	1.2972	0.024538	0.42569	0.0011568	GO_bp:go_lung_saccule_development
GO_bp:go_nucleosome_organiza...	SET	148	0.23907	0.020719	0.078605	0.0011791	GO_bp:go_nucleosome_organization
Curated_gene_sets:ren_alveol...2	SET	99	0.31114	0.022082	0.10235	0.0011846	Curated_gene_sets:ren_alveolar_rhabdomyosarcoma_up
GO_bp:go_signal_transduction...3	SET	70	0.34612	0.020671	0.11387	0.0011867	GO_bp:go_signal_transduction_in_absence_of_ligand
GO_bp:go_response_to_l_gluta...	SET	9	0.96928	0.020789	0.3195	0.0012093	GO_bp:go_response_to_l_glutamate
GO_bp:go_postsynaptic_specia...2	SET	35	0.52611	0.022238	0.17347	0.0012132	GO_bp:go_postsynaptic_specialization_organization
GO_bp:go_hindbrain_radial_gl...	SET	10	0.97094	0.021951	0.3203	0.0012193	GO_bp:go_hindbrain_radial_glia_guided_cell_migration
Curated_gene_sets:reactome_f...29	SET	6	1.1277	0.019749	0.37241	0.0012326	Curated_gene_sets:reactome_fibronectin_matrix_formation
Curated_gene_sets:ikeda_mir1...3	SET	5	1.4826	0.023704	0.49064	0.0012586	Curated_gene_sets:ikeda_mir1_targets_dn
GO_bp:go_chromatin_assembly	SET	133	0.25226	0.020733	0.083777	0.0013033	GO_bp:go_chromatin_assembly
GO_bp:go_positive_regulation...366	SET	4	1.8433	0.02636	0.61402	0.001343	GO_bp:go_positive_regulation_of_hydrogen_peroxide_mediated_programmed_cell_death
GO_bp:go_positive_regulation...65	SET	1930	0.068387	0.020397	0.022786	0.0013459	GO_bp:go_positive_regulation_of_biosynthetic_process
GO_bp:go_regulation_of_synap...6	SET	181	0.22032	0.021098	0.073572	0.0013759	GO_bp:go_regulation_of_synaptic_plasticity
GO_bp:go_positive_regulation...821	SET	1161	0.087403	0.020655	0.029213	0.0013879	GO_bp:go_positive_regulation_of_transcription_by_rna_polymerase_ii
Curated_gene_sets:reactome_a...69	SET	10	0.80671	0.018238	0.26971	0.0013922	Curated_gene_sets:reactome_akt_phosphorylates_targets_in_the_nucleus
GO_mf:go_aryl_hydrocarbon_re...	SET	9	1.1623	0.02493	0.38951	0.0014243	GO_mf:go_aryl_hydrocarbon_receptor_binding
GO_bp:go_regulation_of_nervo...	SET	886	0.099719	0.020739	0.033488	0.0014539	GO_bp:go_regulation_of_nervous_system_development
GO_bp:go_regulation_of_neuro...5	SET	633	0.11804	0.020891	0.039735	0.0014874	GO_bp:go_regulation_of_neuron_differentiation
GO_bp:go_cellular_response_t...76	SET	6	1.3163	0.023053	0.44576	0.0015759	GO_bp:go_cellular_response_to_mineralocorticoid_stimulus
GO_cc:go_postsynaptic_specia...2	SET	101	0.28382	0.020345	0.096245	0.0015963	GO_cc:go_postsynaptic_specialization_membrane
Curated_gene_sets:sig_bcr_si...	SET	46	0.38661	0.018729	0.13117	0.0016039	Curated_gene_sets:sig_bcr_signaling_pathway
GO_bp:go_excitatory_synapse_...	SET	25	0.62254	0.022245	0.21139	0.0016169	GO_bp:go_excitatory_synapse_assembly
GO_cc:go_postsynaptic_densit...2	SET	75	0.32814	0.020283	0.11151	0.0016285	GO_cc:go_postsynaptic_density_membrane
GO_bp:go_regulation_of_inter...5	SET	7	1.3561	0.025652	0.46099	0.0016344	GO_bp:go_regulation_of_interleukin_1_mediated_signaling_pathway
GO_bp:go_chromosome_organiza...1	SET	1134	0.081824	0.019124	0.027844	0.0016505	GO_bp:go_chromosome_organization
GO_mf:go_histone_demethylase...4	SET	5	1.4649	0.023422	0.4987	0.0016563	GO_mf:go_histone_demethylase_activity_h3_k4_specific_
GO_bp:go_positive_regulation...883	SET	12	0.80104	0.019837	0.27394	0.0017295	GO_bp:go_positive_regulation_of_voltage_gated_calcium_channel_activity
GO_bp:go_covalent_chromatin_...	SET	451	0.12623	0.018947	0.043512	0.0018624	GO_bp:go_covalent_chromatin_modification
GO_mf:go_transcription_facto...	SET	637	0.10916	0.019377	0.037635	0.001866	GO_mf:go_transcription_factor_binding
GO_bp:go_skeletal_muscle_org...	SET	166	0.21405	0.019638	0.073882	0.0018849	GO_bp:go_skeletal_muscle_organ_development
Curated_gene_sets:reactome_u...4	SET	20	0.61144	0.019544	0.21105	0.0018851	Curated_gene_sets:reactome_unblocking_of_nmda_receptors_glutamate_binding_and_activation
GO_bp:go_head_morphogenesis	SET	36	0.45556	0.019529	0.15745	0.0019079	GO_bp:go_head_morphogenesis
Curated_gene_sets:reactome_n...70	SET	13	0.77834	0.020062	0.26951	0.0019406	Curated_gene_sets:reactome_nuclear_envelope_reassembly
GO_cc:go_pml_body	SET	96	0.27689	0.019353	0.095904	0.0019457	GO_cc:go_pml_body
Curated_gene_sets:dacosta_uv...3	SET	853	0.10141	0.020713	0.035148	0.0019579	Curated_gene_sets:dacosta_uv_response_via_ercc3_dn
GO_bp:go_regulation_of_posts...9	SET	14	0.76578	0.020483	0.26561	0.0019713	GO_bp:go_regulation_of_postsynaptic_specialization_assembly
GO_bp:go_vitamin_d3_metaboli...	SET	5	1.0343	0.016537	0.35904	0.0019857	GO_bp:go_vitamin_d3_metabolic_process
GO_cc:go_neuron_spine	SET	158	0.22344	0.020003	0.077566	0.0019865	GO_cc:go_neuron_spine
Curated_gene_sets:reactome_m...61	SET	92	0.28955	0.019814	0.10054	0.0019907	Curated_gene_sets:reactome_mitochondrial_biogenesis
GO_bp:go_negative_regulation...242	SET	44	0.41641	0.01973	0.14471	0.0020058	GO_bp:go_negative_regulation_of_fat_cell_differentiation
Curated_gene_sets:nikolsky_b...8	SET	53	0.64742	0.033659	0.22544	0.0020433	Curated_gene_sets:nikolsky_breast_cancer_16q24_amplicon
GO_cc:go_l_type_voltage_gate...	SET	12	0.95033	0.023534	0.33147	0.0020739	GO_cc:go_l_type_voltage_gated_calcium_channel_complex
GO_bp:go_regulation_of_spont...	SET	5	1.2694	0.020296	0.44333	0.002098	GO_bp:go_regulation_of_spontaneous_synaptic_transmission
GO_bp:go_negative_regulation...62	SET	46	0.42548	0.020612	0.14865	0.0021059	GO_bp:go_negative_regulation_of_bmp_signaling_pathway
GO_bp:go_regulation_of_mesod...1	SET	17	0.64358	0.018967	0.22517	0.0021329	GO_bp:go_regulation_of_mesoderm_development
GO_bp:go_regulation_of_synap...4	SET	227	0.18478	0.019793	0.064776	0.0021702	GO_bp:go_regulation_of_synapse_structure_or_activity
Curated_gene_sets:liu_sox4_t...1	SET	306	0.14987	0.0186	0.052701	0.0022314	Curated_gene_sets:liu_sox4_targets_dn
Curated_gene_sets:reactome_p...103	SET	88	0.30491	0.020408	0.10765	0.0023121	Curated_gene_sets:reactome_protein_protein_interactions_at_synapses
GO_bp:go_synaptic_vesicle_ma...	SET	12	0.70331	0.017417	0.24835	0.0023159	GO_bp:go_synaptic_vesicle_maturation
Curated_gene_sets:rickman_tu...1	SET	15	0.67462	0.018677	0.23824	0.0023177	Curated_gene_sets:rickman_tumor_differentiated_moderately_vs_poorly_dn
Curated_gene_sets:reactome_d...14	SET	20	0.59246	0.018937	0.21009	0.0024037	Curated_gene_sets:reactome_defective_b4galt7_causes_eds_progeroid_type
GO_bp:go_regulation_of_prote...57	SET	87	0.30236	0.020123	0.10726	0.0024125	GO_bp:go_regulation_of_protein_tyrosine_kinase_activity
GO_mf:go_rna_polymerase_ii_d...	SET	98	0.27204	0.01921	0.096886	0.0024965	GO_mf:go_rna_polymerase_ii_distal_enhancer_sequence_specific_dna_binding
Curated_gene_sets:berenjeno_...5	SET	21	0.68502	0.022436	0.2443	0.0025266	Curated_gene_sets:berenjeno_transformed_by_rhoa_forever_up
GO_bp:go_positive_regulation...569	SET	22	0.61311	0.020553	0.21898	0.0025585	GO_bp:go_positive_regulation_of_neurotransmitter_secretion
GO_bp:go_face_morphogenesis	SET	30	0.50339	0.019702	0.17981	0.0025619	GO_bp:go_face_morphogenesis
GO_bp:go_chromatin_assembly_...	SET	158	0.21463	0.019215	0.076833	0.00261	GO_bp:go_chromatin_assembly_or_disassembly
GO_cc:go_histone_methyltrans...	SET	87	0.27751	0.018469	0.0994	0.002623	GO_cc:go_histone_methyltransferase_complex
GO_bp:go_negative_regulation...324	SET	7	1.0741	0.020318	0.38493	0.0026362	GO_bp:go_negative_regulation_of_interleukin_13_production
GO_cc:go_synaptic_membrane	SET	428	0.13338	0.019516	0.047805	0.0026372	GO_cc:go_synaptic_membrane
Curated_gene_sets:reactome_v...19	SET	43	0.44445	0.020818	0.1594	0.002653	Curated_gene_sets:reactome_voltage_gated_potassium_channels
GO_mf:go_steroid_hormone_rec...1	SET	55	0.38665	0.020477	0.13868	0.0026543	GO_mf:go_steroid_hormone_receptor_activity
GO_bp:go_positive_regulation...247	SET	5	1.2099	0.019345	0.434	0.0026555	GO_bp:go_positive_regulation_of_endothelial_cell_chemotaxis_by_vegf_activated_vascular_endothelial_growth_factor_receptor_signaling_pathway
GO_mf:go_mutsalpha_complex_b...	SET	7	1.0511	0.019883	0.37751	0.002685	GO_mf:go_mutsalpha_complex_binding
Curated_gene_sets:climent_br...2	SET	23	0.56107	0.019231	0.20169	0.0027051	Curated_gene_sets:climent_breast_cancer_copy_number_up
GO_mf:go_nadplus_kinase_acti...	SET	16	0.56576	0.016176	0.2037	0.0027424	GO_mf:go_nadplus_kinase_activity
GO_bp:go_maintenance_of_post...	SET	6	1.1397	0.01996	0.41084	0.002772	GO_bp:go_maintenance_of_postsynaptic_specialization_structure
GO_bp:go_neuron_cellular_hom...	SET	35	0.43405	0.018347	0.157	0.0028515	GO_bp:go_neuron_cellular_homeostasis
GO_mf:go_dna_binding_transcr...2	SET	1662	0.072165	0.020125	0.026131	0.0028788	GO_mf:go_dna_binding_transcription_factor_activity
Curated_gene_sets:liu_sox4_t...2	SET	138	0.23247	0.01946	0.084249	0.0028994	Curated_gene_sets:liu_sox4_targets_up
GO_bp:go_learned_vocalizatio...	SET	10	1.0153	0.022955	0.3683	0.0029215	GO_bp:go_learned_vocalization_behavior_or_vocal_learning
Curated_gene_sets:caffarel_r...8	SET	14	0.77328	0.020683	0.28067	0.0029367	Curated_gene_sets:caffarel_response_to_thc_8hr_5_up
GO_cc:go_presynaptic_membrane	SET	162	0.21378	0.019377	0.077689	0.0029671	GO_cc:go_presynaptic_membrane
Curated_gene_sets:safford_t_...	SET	87	0.28501	0.018968	0.10359	0.0029702	Curated_gene_sets:safford_t_lymphocyte_anergy
GO_mf:go_nuclear_export_sign...	SET	9	1.0715	0.022981	0.3905	0.0030391	GO_mf:go_nuclear_export_signal_receptor_activity
Curated_gene_sets:reactome_n...25	SET	20	0.53578	0.017126	0.19536	0.0030514	Curated_gene_sets:reactome_negative_regulation_of_nmda_receptor_mediated_neuronal_transmission
GO_bp:go_rhythmic_process	SET	277	0.15798	0.018669	0.057718	0.0031028	GO_bp:go_rhythmic_process
Curated_gene_sets:reactome_s...136	SET	39	0.46424	0.020712	0.16967	0.0031111	Curated_gene_sets:reactome_sumoylation_of_ubiquitinylation_proteins
Curated_gene_sets:reactome_a...105	SET	41	0.4074	0.018635	0.14905	0.0031387	Curated_gene_sets:reactome_assembly_and_cell_surface_presentation_of_nmda_receptors
GO_bp:go_cellular_glucose_ho...	SET	146	0.21889	0.018843	0.080122	0.0031507	GO_bp:go_cellular_glucose_homeostasis
Curated_gene_sets:rampon_enr...3	SET	21	0.53125	0.0174	0.1946	0.0031703	Curated_gene_sets:rampon_enriched_learning_environment_late_up
GO_bp:go_spinal_cord_associa...	SET	13	0.80629	0.020782	0.29541	0.0031762	GO_bp:go_spinal_cord_association_neuron_differentiation
Curated_gene_sets:reactome_h...16	SET	56	0.3412	0.018232	0.12508	0.0031919	Curated_gene_sets:reactome_heparan_sulfate_heparin_hs_gag_metabolism
GO_bp:go_regulation_of_filop...	SET	42	0.44194	0.020459	0.16226	0.003232	GO_bp:go_regulation_of_filopodium_assembly
GO_bp:go_regulation_of_rna_s...	SET	129	0.2084	0.01687	0.076755	0.0033161	GO_bp:go_regulation_of_rna_splicing
Curated_gene_sets:kegg_endom...	SET	53	0.35764	0.018594	0.13182	0.0033365	Curated_gene_sets:kegg_endometrial_cancer
GO_bp:go_sphingoid_metabolic...	SET	6	1.1423	0.020007	0.42136	0.0033565	GO_bp:go_sphingoid_metabolic_process
GO_bp:go_negative_regulation...710	SET	6	1.2282	0.021511	0.45446	0.0034435	GO_bp:go_negative_regulation_of_vascular_associated_smooth_muscle_cell_migration
GO_mf:go_protein_binding_bri...	SET	6	1.223	0.021419	0.45255	0.0034455	GO_mf:go_protein_binding_bridging_involved_in_substrate_recognition_for_ubiquitination
GO_bp:go_peptidyl_amino_acid...	SET	1193	0.076677	0.018352	0.028388	0.0034598	GO_bp:go_peptidyl_amino_acid_modification
GO_bp:go_insulin_secretion_i...	SET	64	0.31818	0.018173	0.11785	0.0034728	GO_bp:go_insulin_secretion_involved_in_cellular_response_to_glucose_stimulus
GO_bp:go_positive_regulation...355	SET	7	1.0276	0.019438	0.38103	0.0035038	GO_bp:go_positive_regulation_of_histone_h4_acetylation
GO_bp:go_regulation_of_circa...1	SET	99	0.26601	0.018879	0.098755	0.003537	GO_bp:go_regulation_of_circadian_rhythm
Curated_gene_sets:wu_alzheim...1	SET	17	0.63162	0.018615	0.23449	0.0035379	Curated_gene_sets:wu_alzheimer_disease_dn
GO_bp:go_insulin_secretion	SET	203	0.18459	0.01871	0.068562	0.0035505	GO_bp:go_insulin_secretion
Curated_gene_sets:thum_systo...1	SET	186	0.19253	0.018687	0.071681	0.0036202	Curated_gene_sets:thum_systolic_heart_failure_dn
GO_bp:go_gap_junction_assemb...	SET	12	0.79288	0.019635	0.2956	0.0036598	GO_bp:go_gap_junction_assembly
Curated_gene_sets:reactome_f...18	SET	31	0.48733	0.019388	0.18175	0.0036697	Curated_gene_sets:reactome_fgfr1_mutant_receptor_activation
GO_bp:go_positive_regulation...687	SET	54	0.38381	0.020141	0.14334	0.0037117	GO_bp:go_positive_regulation_of_protein_tyrosine_kinase_activity
GO_bp:go_peptidyl_lysine_mod...	SET	379	0.12771	0.017606	0.047703	0.003716	GO_bp:go_peptidyl_lysine_modification
GO_mf:go_morphogen_activity	SET	6	1.2174	0.021321	0.45497	0.0037309	GO_mf:go_morphogen_activity
GO_bp:go_positive_regulation...785	SET	11	0.83195	0.019726	0.31119	0.0037574	GO_bp:go_positive_regulation_of_synaptic_vesicle_transport
Curated_gene_sets:pid_mapk_t...	SET	34	0.42476	0.017696	0.15914	0.0038054	Curated_gene_sets:pid_mapk_trk_pathway
GO_mf:go_high_voltage_gated_...	SET	10	0.90791	0.020526	0.34017	0.0038074	GO_mf:go_high_voltage_gated_calcium_channel_activity
GO_bp:go_regulation_of_aerob...	SET	8	0.84862	0.017161	0.3184	0.0038503	GO_bp:go_regulation_of_aerobic_respiration
GO_mf:go_thyroid_hormone_rec...	SET	28	0.40709	0.015393	0.15274	0.0038504	GO_mf:go_thyroid_hormone_receptor_binding
GO_bp:go_presynapse_organiza...	SET	46	0.38907	0.018848	0.14604	0.0038632	GO_bp:go_presynapse_organization
GO_bp:go_mechanosensory_beha...	SET	15	0.75621	0.020936	0.28407	0.0038871	GO_bp:go_mechanosensory_behavior
Curated_gene_sets:chng_multi...2	SET	52	0.3098	0.015954	0.11668	0.0039668	Curated_gene_sets:chng_multiple_myeloma_hyperploid_up
Curated_gene_sets:biocarta_n...3	SET	51	0.34504	0.017598	0.13034	0.0040613	Curated_gene_sets:biocarta_nfat_pathway
Curated_gene_sets:zheng_foxp...3	SET	12	0.74797	0.018523	0.28309	0.0041231	Curated_gene_sets:zheng_foxp3_targets_in_t_lymphocyte_up
GO_mf:go_chromatin_binding	SET	519	0.10861	0.017457	0.041115	0.0041295	GO_mf:go_chromatin_binding
GO_bp:go_regulation_of_muscl...5	SET	133	0.21727	0.017858	0.082264	0.0041346	GO_bp:go_regulation_of_muscle_organ_development
GO_bp:go_regulation_of_trans...1	SET	430	0.12456	0.018267	0.047207	0.0041661	GO_bp:go_regulation_of_trans_synaptic_signaling
GO_bp:go_positive_regulation...538	SET	69	0.31358	0.018594	0.11912	0.0042418	GO_bp:go_positive_regulation_of_muscle_tissue_development
GO_bp:go_peptidyl_tyrosine_d...1	SET	100	0.25879	0.018459	0.098315	0.0042452	GO_bp:go_peptidyl_tyrosine_dephosphorylation
GO_bp:go_organonitrogen_comp...2	SET	1225	0.071849	0.017411	0.027297	0.0042462	GO_bp:go_organonitrogen_compound_catabolic_process
Curated_gene_sets:reactome_m...96	SET	28	0.55349	0.020929	0.21091	0.0043454	Curated_gene_sets:reactome_myogenesis
GO_bp:go_regulation_of_golgi...1	SET	15	0.67417	0.018665	0.25797	0.0044868	GO_bp:go_regulation_of_golgi_organization
Curated_gene_sets:jaervinen_...	SET	40	0.39162	0.017694	0.15023	0.0045728	Curated_gene_sets:jaervinen_amplified_in_laryngeal_cancer
GO_bp:go_regulation_of_excit...	SET	15	0.67399	0.01866	0.25934	0.0046812	GO_bp:go_regulation_of_excitatory_synapse_assembly
Curated_gene_sets:reactome_r...150	SET	8	1.0243	0.020713	0.39474	0.0047354	Curated_gene_sets:reactome_runx3_regulates_wnt_signaling
Curated_gene_sets:chen_pdgf_...	SET	18	0.60799	0.018438	0.23448	0.0047615	Curated_gene_sets:chen_pdgf_targets
GO_mf:go_protein_tyrosine_ph...	SET	98	0.25722	0.018164	0.099297	0.0047967	GO_mf:go_protein_tyrosine_phosphatase_activity
GO_bp:go_positive_regulation...130	SET	7	0.95282	0.018024	0.36798	0.0048125	GO_bp:go_positive_regulation_of_cell_migration_by_vascular_endothelial_growth_factor_signaling_pathway
Curated_gene_sets:zhang_prol...	SET	49	0.36235	0.018115	0.13997	0.0048194	Curated_gene_sets:zhang_proliferating_vs_quiescent
GO_bp:go_cellular_response_t...87	SET	280	0.14572	0.017312	0.056328	0.0048441	GO_bp:go_cellular_response_to_oxidative_stress
GO_bp:go_proteasomal_protein...	SET	462	0.11044	0.016773	0.042712	0.0048641	GO_bp:go_proteasomal_protein_catabolic_process
GO_bp:go_adipose_tissue_deve...	SET	42	0.4058	0.018786	0.15695	0.0048668	GO_bp:go_adipose_tissue_development
Curated_gene_sets:mclachlan_...1	SET	77	0.29009	0.018168	0.1123	0.0048986	Curated_gene_sets:mclachlan_dental_caries_dn
GO_bp:go_ventricular_system_...	SET	28	0.47418	0.01793	0.18363	0.0049106	GO_bp:go_ventricular_system_development
Curated_gene_sets:gabriely_m...	SET	290	0.14718	0.01779	0.057103	0.0049798	Curated_gene_sets:gabriely_mir21_targets
GO_bp:go_histone_h2b_ubiquit...	SET	12	0.62219	0.015408	0.24159	0.0050105	GO_bp:go_histone_h2b_ubiquitination
Curated_gene_sets:boyault_li...16	SET	65	0.3168	0.018234	0.12316	0.005055	Curated_gene_sets:boyault_liver_cancer_subclass_g6_up
GO_bp:go_cytoplasmic_microtu...	SET	52	0.31329	0.016134	0.12185	0.0050721	GO_bp:go_cytoplasmic_microtubule_organization
Curated_gene_sets:martinez_r...4	SET	660	0.093575	0.016899	0.03641	0.0050887	Curated_gene_sets:martinez_rb1_targets_up
Curated_gene_sets:reactome_m...13	SET	8	0.86472	0.017487	0.33687	0.0051345	Curated_gene_sets:reactome_mecp2_regulates_transcription_of_neuronal_ligands
GO_bp:go_protein_catabolic_p...1	SET	875	0.08132	0.016812	0.031681	0.0051363	GO_bp:go_protein_catabolic_process
GO_mf:go_arf_guanyl_nucleoti...	SET	19	0.59277	0.018468	0.2311	0.005163	GO_mf:go_arf_guanyl_nucleotide_exchange_factor_activity
GO_bp:go_negative_regulation...466	SET	217	0.17047	0.017857	0.066776	0.0053473	GO_bp:go_negative_regulation_of_neuron_differentiation
GO_bp:go_phasic_smooth_muscl...	SET	21	0.60529	0.019825	0.23744	0.005402	GO_bp:go_phasic_smooth_muscle_contraction
Curated_gene_sets:martinez_r...2	SET	588	0.098864	0.016884	0.038835	0.0054569	Curated_gene_sets:martinez_rb1_and_tp53_targets_up
GO_bp:go_positive_regulation...331	SET	249	0.15513	0.017394	0.061015	0.005507	GO_bp:go_positive_regulation_of_growth
GO_bp:go_post_embryonic_deve...	SET	89	0.26536	0.017861	0.10458	0.0055894	GO_bp:go_post_embryonic_development
GO_mf:go_ubiquitin_like_prot...5	SET	301	0.13602	0.016746	0.053635	0.005609	GO_mf:go_ubiquitin_like_protein_ligase_binding
GO_bp:go_lamellipodium_assem...	SET	64	0.29997	0.017132	0.11828	0.0056103	GO_bp:go_lamellipodium_assembly
GO_mf:go_mismatch_repair_com...	SET	11	0.81529	0.019331	0.32195	0.0056699	GO_mf:go_mismatch_repair_complex_binding
GO_bp:go_nls_bearing_protein...	SET	20	0.52657	0.016831	0.20797	0.0056765	GO_bp:go_nls_bearing_protein_import_into_nucleus
GO_bp:go_protein_dna_complex...2	SET	246	0.14976	0.016691	0.059156	0.0056823	GO_bp:go_protein_dna_complex_subunit_organization
Curated_gene_sets:reactome_m...74	SET	204	0.16997	0.017269	0.067198	0.0057183	Curated_gene_sets:reactome_mitotic_metaphase_and_anaphase
GO_bp:go_skeletal_muscle_cel...1	SET	67	0.2898	0.016934	0.1146	0.0057284	GO_bp:go_skeletal_muscle_cell_differentiation
GO_cc:go_nuclear_body	SET	735	0.087137	0.016573	0.03446	0.0057293	GO_cc:go_nuclear_body
Curated_gene_sets:astier_int...	SET	53	0.33502	0.017418	0.13266	0.0057814	Curated_gene_sets:astier_integrin_signaling
GO_mf:go_demethylase_activity	SET	34	0.41512	0.017294	0.16516	0.0059813	GO_mf:go_demethylase_activity
Curated_gene_sets:galluzzi_p...2	SET	23	0.50118	0.017178	0.1997	0.006047	Curated_gene_sets:galluzzi_prevent_mitochondial_permeabilization
GO_bp:go_macromolecule_deacy...	SET	97	0.23083	0.016217	0.092298	0.0061979	GO_bp:go_macromolecule_deacylation
GO_bp:go_erad_pathway	SET	92	0.23158	0.015847	0.092613	0.0062062	GO_bp:go_erad_pathway
Curated_gene_sets:phong_tnf_...2	SET	223	0.16534	0.017556	0.066129	0.0062084	Curated_gene_sets:phong_tnf_response_via_p38_complete
GO_cc:go_axon	SET	599	0.10144	0.01748	0.040652	0.0062972	GO_cc:go_axon
GO_bp:go_postsynaptic_specia...1	SET	22	0.55172	0.018495	0.22124	0.0063257	GO_bp:go_postsynaptic_specialization_assembly
Curated_gene_sets:lindgren_b...1	SET	380	0.12205	0.016848	0.048959	0.0063394	Curated_gene_sets:lindgren_bladder_cancer_cluster_1_dn
GO_bp:go_modification_depend...	SET	600	0.093976	0.016207	0.037716	0.0063616	GO_bp:go_modification_dependent_macromolecule_catabolic_process
Curated_gene_sets:whitfield_...3	SET	201	0.16019	0.016157	0.064331	0.0063898	Curated_gene_sets:whitfield_cell_cycle_g2_m
GO_cc:go_golgi_apparatus_part	SET	950	0.077939	0.016756	0.031312	0.0064081	GO_cc:go_golgi_apparatus_part
Curated_gene_sets:reactome_a...37	SET	91	0.25468	0.017333	0.10256	0.0065157	Curated_gene_sets:reactome_activation_of_nmda_receptors_and_postsynaptic_events
Curated_gene_sets:ikeda_mir1...1	SET	6	1.1492	0.020126	0.46331	0.0065678	Curated_gene_sets:ikeda_mir133_targets_dn
GO_bp:go_cell_cell_adhesion_...4	SET	268	0.17315	0.020131	0.069915	0.0066363	GO_bp:go_cell_cell_adhesion_via_plasma_membrane_adhesion_molecules
Curated_gene_sets:reactome_m...77	SET	110	0.22516	0.01684	0.090948	0.0066537	Curated_gene_sets:reactome_mitotic_spindle_checkpoint
Curated_gene_sets:schaeffer_...13	SET	11	0.91609	0.021721	0.37007	0.0066583	Curated_gene_sets:schaeffer_prostate_development_and_cancer_box4_up
GO_mf:go_nuclear_hormone_rec...	SET	150	0.19069	0.016637	0.077121	0.0067106	GO_mf:go_nuclear_hormone_receptor_binding
GO_bp:go_regulation_of_cell_...20	SET	901	0.081228	0.017029	0.033002	0.0069269	GO_bp:go_regulation_of_cell_development
Curated_gene_sets:schmahl_pd...	SET	9	0.66645	0.014294	0.27097	0.0069623	Curated_gene_sets:schmahl_pdgf_signaling
GO_bp:go_postsynaptic_densit...1	SET	18	0.59653	0.01809	0.24301	0.0070526	GO_bp:go_postsynaptic_density_assembly
GO_cc:go_glutamatergic_synap...	SET	351	0.12892	0.017117	0.052608	0.0071348	GO_cc:go_glutamatergic_synapse
GO_mf:go_secondary_active_mo...	SET	11	0.70565	0.016732	0.28803	0.0071493	GO_mf:go_secondary_active_monocarboxylate_transmembrane_transporter_activity
GO_bp:go_cellular_response_t...104	SET	71	0.29282	0.017612	0.11968	0.007215	GO_bp:go_cellular_response_to_retinoic_acid
Curated_gene_sets:reactome_n...35	SET	22	0.48031	0.016101	0.19647	0.0072537	Curated_gene_sets:reactome_neurodegenerative_diseases
Curated_gene_sets:pece_mamma...2	SET	135	0.18603	0.015404	0.07611	0.0072622	Curated_gene_sets:pece_mammary_stem_cell_up
Curated_gene_sets:gerhold_re...1	SET	13	0.71103	0.018327	0.29135	0.0073396	Curated_gene_sets:gerhold_response_to_tzd_dn
Curated_gene_sets:nikolsky_b...19	SET	145	0.31723	0.027216	0.13003	0.0073551	Curated_gene_sets:nikolsky_breast_cancer_20q12_q13_amplicon
GO_cc:go_transferase_complex	SET	762	0.081264	0.015726	0.033311	0.0073576	GO_cc:go_transferase_complex
Curated_gene_sets:riz_erythr...7	SET	26	0.4525	0.016489	0.18578	0.007438	Curated_gene_sets:riz_erythroid_differentiation_hemgn
Curated_gene_sets:reactome_r...45	SET	12	0.59869	0.014826	0.24611	0.0074999	Curated_gene_sets:reactome_regulation_of_localization_of_foxo_transcription_factors
Curated_gene_sets:ivanova_he...5	SET	183	0.17885	0.01722	0.073526	0.0075041	Curated_gene_sets:ivanova_hematopoiesis_stem_cell
GO_bp:go_nuclear_transport	SET	330	0.12355	0.015913	0.05091	0.0076218	GO_bp:go_nuclear_transport
GO_bp:go_peptide_hormone_sec...	SET	245	0.15139	0.016839	0.062395	0.007631	GO_bp:go_peptide_hormone_secretion
GO_bp:go_epithelial_fluid_tr...	SET	9	0.89096	0.019109	0.36796	0.007737	GO_bp:go_epithelial_fluid_transport
GO_bp:go_positive_regulation...217	SET	165	0.18643	0.017053	0.077014	0.0077492	GO_bp:go_positive_regulation_of_developmental_growth
GO_mf:go_hormone_receptor_bi...	SET	180	0.17048	0.016281	0.070478	0.0077879	GO_mf:go_hormone_receptor_binding
Curated_gene_sets:nikolsky_b...2	SET	154	0.30712	0.027147	0.12702	0.0078087	Curated_gene_sets:nikolsky_breast_cancer_11q12_q14_amplicon
Curated_gene_sets:reactome_n...73	SET	36	0.45767	0.019619	0.18945	0.0078545	Curated_gene_sets:reactome_nuclear_pore_complex_npc_disassembly
Curated_gene_sets:mikkelsen_...4	SET	39	0.40346	0.018	0.16728	0.0079396	Curated_gene_sets:mikkelsen_es_hcp_with_h3k27me3
GO_bp:go_planar_cell_polarit...	SET	6	1.0336	0.018102	0.4292	0.008023	GO_bp:go_planar_cell_polarity_pathway_involved_in_axis_elongation
Curated_gene_sets:reactome_g...19	SET	53	0.32997	0.017155	0.13709	0.0080503	Curated_gene_sets:reactome_g_protein_mediated_events
GO_bp:go_learning	SET	142	0.20195	0.017146	0.084008	0.0081161	GO_bp:go_learning
GO_bp:go_anterior_posterior_...3	SET	207	0.18199	0.018625	0.075766	0.0081582	GO_bp:go_anterior_posterior_pattern_specification
GO_cc:go_extrinsic_component...12	SET	6	1.1292	0.019776	0.4702	0.0081708	GO_cc:go_extrinsic_component_of_presynaptic_membrane
Curated_gene_sets:reactome_l...14	SET	22	0.48763	0.016347	0.20324	0.0082189	Curated_gene_sets:reactome_long_term_potentiation
GO_cc:go_juxtaparanode_regio...	SET	10	0.73302	0.016572	0.30556	0.0082253	GO_cc:go_juxtaparanode_region_of_axon
Curated_gene_sets:sig_pip3_s...1	SET	36	0.36993	0.015858	0.15425	0.0082423	Curated_gene_sets:sig_pip3_signaling_in_b_lymphocytes
GO_bp:go_spontaneous_synapti...	SET	7	0.90959	0.017206	0.37942	0.0082632	GO_bp:go_spontaneous_synaptic_transmission
Curated_gene_sets:kegg_non_s...	SET	55	0.31028	0.016432	0.12967	0.0083635	Curated_gene_sets:kegg_non_small_cell_lung_cancer
Curated_gene_sets:benporath_...10	SET	981	0.075165	0.016408	0.031447	0.008424	Curated_gene_sets:benporath_nanog_targets
GO_bp:go_fat_pad_development	SET	7	1.0534	0.019927	0.44118	0.0084821	GO_bp:go_fat_pad_development
GO_bp:go_negative_regulation...1	SET	6	0.96663	0.016929	0.40498	0.0085021	GO_bp:go_negative_regulation_by_host_of_viral_genome_replication
GO_bp:go_long_term_memory	SET	33	0.4198	0.017231	0.17591	0.0085107	GO_bp:go_long_term_memory
GO_cc:go_nuclear_envelope	SET	453	0.10374	0.015606	0.043554	0.0086152	GO_cc:go_nuclear_envelope
GO_bp:go_positive_regulation...492	SET	26	0.4559	0.016613	0.19156	0.0086632	GO_bp:go_positive_regulation_of_mesenchymal_cell_proliferation
GO_mf:go_modification_depend...	SET	138	0.18381	0.015386	0.077237	0.0086675	GO_mf:go_modification_dependent_protein_binding
Curated_gene_sets:pid_cmyb_p...	SET	82	0.26503	0.017126	0.11143	0.0086971	Curated_gene_sets:pid_cmyb_pathway
Curated_gene_sets:reactome_n...37	SET	408	0.11804	0.016872	0.049743	0.0088247	Curated_gene_sets:reactome_neuronal_system
GO_bp:go_regulation_of_posts...3	SET	16	0.57871	0.016547	0.24429	0.008924	GO_bp:go_regulation_of_postsynaptic_density_organization
GO_cc:go_cation_channel_comp...	SET	219	0.16145	0.016989	0.068172	0.0089416	GO_cc:go_cation_channel_complex
GO_bp:go_positive_regulation...416	SET	207	0.14899	0.015248	0.062935	0.0089609	GO_bp:go_positive_regulation_of_intracellular_transport
Curated_gene_sets:reactome_s...127	SET	77	0.27867	0.017452	0.1178	0.0090055	Curated_gene_sets:reactome_sumoylation_of_dna_damage_response_and_repair_proteins
GO_mf:go_rna_cap_binding	SET	19	0.45712	0.014242	0.1933	0.0090255	GO_mf:go_rna_cap_binding
GO_mf:go_calcium_dependent_p...5	SET	7	0.81176	0.015356	0.34336	0.0090404	GO_mf:go_calcium_dependent_protein_serine_threonine_phosphatase_activity
GO_bp:go_vocalization_behavi...	SET	17	0.67376	0.019857	0.28508	0.0090598	GO_bp:go_vocalization_behavior
GO_bp:go_observational_learn...	SET	8	0.90798	0.018361	0.38499	0.009181	GO_bp:go_observational_learning
GO_bp:go_negative_regulation...310	SET	12	0.60529	0.01499	0.25669	0.0091901	GO_bp:go_negative_regulation_of_immunoglobulin_production
GO_bp:go_positive_regulation...581	SET	8	0.79528	0.016082	0.33745	0.0092239	GO_bp:go_positive_regulation_of_nk_t_cell_activation
GO_bp:go_histone_h4_deacetyl...	SET	11	0.6225	0.01476	0.26415	0.0092256	GO_bp:go_histone_h4_deacetylation
Curated_gene_sets:nakamura_b...	SET	6	1.1002	0.019268	0.46738	0.0092944	Curated_gene_sets:nakamura_bronchial_and_bronchiolar_epithelia
GO_cc:go_presynapse	SET	482	0.10464	0.016225	0.044469	0.0093116	GO_cc:go_presynapse
Curated_gene_sets:dacosta_uv...1	SET	463	0.11179	0.016996	0.047624	0.0094599	Curated_gene_sets:dacosta_uv_response_via_ercc3_common_dn
Curated_gene_sets:reactome_h...30	SET	23	0.45104	0.01546	0.19238	0.0095314	Curated_gene_sets:reactome_hs_gag_degradation
GO_bp:go_organic_cyclic_comp...	SET	595	0.090774	0.015591	0.038814	0.009681	GO_bp:go_organic_cyclic_compound_catabolic_process
GO_mf:go_lysine_acetylated_h...	SET	19	0.51801	0.016139	0.22158	0.0097034	GO_mf:go_lysine_acetylated_histone_binding
Curated_gene_sets:reactome_c...50	SET	51	0.30315	0.015461	0.12979	0.009759	Curated_gene_sets:reactome_chondroitin_sulfate_dermatan_sulfate_metabolism
GO_bp:go_regulation_of_catab...	SET	945	0.072946	0.015644	0.031249	0.0097931	GO_bp:go_regulation_of_catabolic_process
GO_bp:go_regionalization	SET	338	0.13662	0.017805	0.058556	0.0098262	GO_bp:go_regionalization
GO_bp:go_dorsal_spinal_cord_...	SET	21	0.55399	0.018145	0.23748	0.0098355	GO_bp:go_dorsal_spinal_cord_development
GO_mf:go_rna_polymerase_ii_s...	SET	264	0.13501	0.015581	0.057923	0.0098837	GO_mf:go_rna_polymerase_ii_specific_dna_binding_transcription_factor_binding
Curated_gene_sets:hofmann_ce...2	SET	50	0.28979	0.014635	0.12447	0.0099539	Curated_gene_sets:hofmann_cell_lymphoma_up
GO_bp:go_nucleobase_containi...1	SET	236	0.14028	0.015317	0.060261	0.0099668	GO_bp:go_nucleobase_containing_compound_transport
Curated_gene_sets:reactome_r...73	SET	14	0.69773	0.018662	0.29978	0.0099755	Curated_gene_sets:reactome_repression_of_wnt_target_genes
GO_bp:go_cellular_response_t...89	SET	1082	0.070384	0.016092	0.03028	0.010056	GO_bp:go_cellular_response_to_oxygen_containing_compound
Curated_gene_sets:maina_vhl_...1	SET	16	0.55154	0.01577	0.23743	0.010095	Curated_gene_sets:maina_vhl_targets_dn
GO_bp:go_positive_regulation...658	SET	21	0.47491	0.015555	0.20446	0.0101	GO_bp:go_positive_regulation_of_protein_export_from_nucleus
Curated_gene_sets:reactome_n...28	SET	15	0.55207	0.015284	0.2378	0.010134	Curated_gene_sets:reactome_negative_regulation_of_tcf_dependent_signaling_by_wnt_ligand_antagonists
Curated_gene_sets:schaeffer_...5	SET	449	0.10223	0.015312	0.044048	0.010151	Curated_gene_sets:schaeffer_prostate_development_6hr_dn
GO_bp:go_forebrain_regionali...	SET	23	0.53949	0.018491	0.23254	0.010176	GO_bp:go_forebrain_regionalization
Curated_gene_sets:reactome_c...58	SET	70	0.28403	0.016963	0.12245	0.01019	Curated_gene_sets:reactome_circadian_clock
GO_bp:go_regulation_of_mrna_...7	SET	94	0.20706	0.014321	0.089322	0.010228	GO_bp:go_regulation_of_mrna_splicing_via_spliceosome
GO_cc:go_chromatin	SET	522	0.097068	0.015646	0.041876	0.01023	GO_cc:go_chromatin
Curated_gene_sets:dang_bound...	SET	1034	0.067148	0.015027	0.028979	0.010254	Curated_gene_sets:dang_bound_by_myc
GO_bp:go_pallium_development	SET	166	0.17951	0.016469	0.077476	0.010259	GO_bp:go_pallium_development
GO_bp:go_regulation_of_mesen...1	SET	34	0.40115	0.016712	0.17321	0.010286	GO_bp:go_regulation_of_mesenchymal_cell_proliferation
GO_bp:go_t_cell_antigen_proc...	SET	5	0.88645	0.014173	0.38293	0.010314	GO_bp:go_t_cell_antigen_processing_and_presentation
Curated_gene_sets:yamashita_...4	SET	51	0.28199	0.014382	0.12188	0.010347	Curated_gene_sets:yamashita_liver_cancer_with_epcam_up
Curated_gene_sets:reactome_t...106	SET	35	0.41277	0.017447	0.17849	0.010378	Curated_gene_sets:reactome_transport_of_the_slbp_dependant_mature_mrna
GO_bp:go_cardiac_atrium_deve...	SET	33	0.41733	0.017129	0.18052	0.0104	GO_bp:go_cardiac_atrium_development
GO_bp:go_cellular_protein_ca...	SET	727	0.079523	0.015045	0.034411	0.010423	GO_bp:go_cellular_protein_catabolic_process
Curated_gene_sets:reactome_c...84	SET	26	0.38676	0.014093	0.16768	0.010548	Curated_gene_sets:reactome_constitutive_signaling_by_akt1_e17k_in_cancer
GO_cc:go_organelle_membrane_...	SET	20	0.51047	0.016317	0.22182	0.010694	GO_cc:go_organelle_membrane_contact_site
GO_cc:go_platelet_dense_tubu...2	SET	9	0.73497	0.015764	0.3194	0.010698	GO_cc:go_platelet_dense_tubular_network_membrane
Curated_gene_sets:reactome_s...132	SET	47	0.3613	0.017692	0.15728	0.010811	Curated_gene_sets:reactome_sumoylation_of_rna_binding_proteins
GO_cc:go_chromosomal_region	SET	339	0.11414	0.014897	0.04969	0.010815	GO_cc:go_chromosomal_region
GO_mf:go_drug_binding	SET	1688	0.054426	0.015285	0.023696	0.01082	GO_mf:go_drug_binding
Curated_gene_sets:reactome_n...3	SET	5	1.1895	0.019017	0.51836	0.010882	Curated_gene_sets:reactome_n_glycan_trimming_and_elongation_in_the_cis_golgi
GO_bp:go_cerebral_cortex_dev...	SET	110	0.21562	0.016126	0.093991	0.010899	GO_bp:go_cerebral_cortex_development
GO_bp:go_mirna_catabolic_pro...	SET	10	0.76993	0.017406	0.33609	0.010992	GO_bp:go_mirna_catabolic_process
GO_bp:go_telencephalon_devel...	SET	246	0.14876	0.01658	0.064963	0.011019	GO_bp:go_telencephalon_development
GO_mf:go_nuclear_receptor_tr...	SET	66	0.25961	0.015057	0.11343	0.011053	GO_mf:go_nuclear_receptor_transcription_coactivator_activity
GO_bp:go_regulation_of_respo...2	SET	161	0.16208	0.014646	0.070898	0.011128	GO_bp:go_regulation_of_response_to_cytokine_stimulus
GO_bp:go_protein_localizatio...8	SET	83	0.23086	0.015009	0.101	0.011139	GO_bp:go_protein_localization_to_chromosome
GO_mf:go_transcription_coreg...	SET	552	0.090857	0.015048	0.039754	0.011148	GO_mf:go_transcription_coregulator_activity
Curated_gene_sets:reactome_p...21	SET	13	0.58345	0.015039	0.25558	0.011225	Curated_gene_sets:reactome_pervasive_developmental_disorders
Curated_gene_sets:benporath_...12	SET	286	0.12772	0.015332	0.055998	0.011288	Curated_gene_sets:benporath_oct4_targets
Curated_gene_sets:reactome_t...73	SET	55	0.29688	0.015722	0.1302	0.011304	Curated_gene_sets:reactome_transcriptional_activation_of_mitochondrial_biogenesis
GO_mf:go_polynucleotide_aden...	SET	13	0.58746	0.015142	0.25767	0.011313	GO_mf:go_polynucleotide_adenylyltransferase_activity
GO_mf:go_receptor_tyrosine_k...	SET	68	0.25041	0.014741	0.10996	0.011392	GO_mf:go_receptor_tyrosine_kinase_binding
Curated_gene_sets:hsiao_hous...	SET	388	0.10091	0.014073	0.04439	0.011509	Curated_gene_sets:hsiao_housekeeping_genes
GO_bp:go_positive_regulation...778	SET	168	0.17256	0.015926	0.075983	0.011577	GO_bp:go_positive_regulation_of_synaptic_transmission
GO_bp:go_steroid_catabolic_p...	SET	27	0.40852	0.015169	0.17997	0.011611	GO_bp:go_steroid_catabolic_process
GO_bp:go_synapse_assembly	SET	173	0.17122	0.016033	0.075452	0.01163	GO_bp:go_synapse_assembly
GO_cc:go_anchored_component_...6	SET	12	0.61505	0.015231	0.27103	0.01163	GO_cc:go_anchored_component_of_synaptic_membrane
GO_cc:go_anchored_component_...3	SET	58	0.28291	0.015385	0.12467	0.011634	GO_cc:go_anchored_component_of_plasma_membrane
GO_cc:go_cell_leading_edge	SET	397	0.11	0.015514	0.048484	0.011644	GO_cc:go_cell_leading_edge
GO_bp:go_neural_nucleus_deve...	SET	61	0.2548	0.014209	0.11258	0.011815	GO_bp:go_neural_nucleus_development
GO_bp:go_regulation_of_synap...1	SET	107	0.21879	0.01614	0.096695	0.011834	GO_bp:go_regulation_of_synapse_assembly
GO_bp:go_positive_regulation...769	SET	12	0.59863	0.014825	0.265	0.011948	GO_bp:go_positive_regulation_of_striated_muscle_cell_apoptotic_process
Curated_gene_sets:reactome_m...1	SET	372	0.11204	0.015306	0.049628	0.011989	Curated_gene_sets:reactome_m_phase
Curated_gene_sets:shepard_bm...2	SET	210	0.14874	0.015331	0.06597	0.012085	Curated_gene_sets:shepard_bmyb_morpholino_up
Curated_gene_sets:buytaert_p...2	SET	812	0.076118	0.015186	0.033814	0.012196	Curated_gene_sets:buytaert_photodynamic_therapy_stress_up
GO_bp:go_regulation_of_insul...2	SET	173	0.16623	0.015566	0.073874	0.012223	GO_bp:go_regulation_of_insulin_secretion
GO_bp:go_cellular_response_t...37	SET	260	0.13074	0.014975	0.058106	0.012228	GO_bp:go_cellular_response_to_extracellular_stimulus
Curated_gene_sets:blalock_al...1	SET	1233	0.062343	0.015153	0.027716	0.012251	Curated_gene_sets:blalock_alzheimers_disease_dn
GO_cc:go_intrinsic_component...12	SET	77	0.25671	0.016077	0.11429	0.012357	GO_cc:go_intrinsic_component_of_postsynaptic_specialization_membrane
Curated_gene_sets:douglas_bm...1	SET	314	0.11806	0.014839	0.05262	0.012436	Curated_gene_sets:douglas_bmi1_targets_dn
Curated_gene_sets:cairo_live...2	SET	160	0.17555	0.015814	0.078248	0.012437	Curated_gene_sets:cairo_liver_development_up
GO_cc:go_nmda_selective_glut...	SET	11	0.65959	0.015639	0.29413	0.012471	GO_cc:go_nmda_selective_glutamate_receptor_complex
GO_bp:go_positive_regulation...475	SET	8	0.78622	0.015899	0.3511	0.012574	GO_bp:go_positive_regulation_of_mammary_gland_epithelial_cell_proliferation
Curated_gene_sets:reactome_r...8	SET	19	0.49715	0.015489	0.22227	0.01266	Curated_gene_sets:reactome_ras_activation_upon_ca2plus_influx_through_nmda_receptor
Curated_gene_sets:dawson_met...	SET	57	0.33736	0.018187	0.151	0.012741	Curated_gene_sets:dawson_methylated_in_lymphoma_tcl1
Curated_gene_sets:alonso_met...2	SET	5	1.1355	0.018154	0.50896	0.012849	Curated_gene_sets:alonso_metastasis_emt_dn
GO_mf:go_hydrolase_activity_...9	SET	113	0.1888	0.01431	0.084629	0.012852	GO_mf:go_hydrolase_activity_acting_on_glycosyl_bonds
GO_cc:go_stereocilium_tip	SET	17	0.52887	0.015587	0.23709	0.012856	GO_cc:go_stereocilium_tip
GO_bp:go_histone_deacetylati...	SET	71	0.24264	0.014594	0.10888	0.012931	GO_bp:go_histone_deacetylation
GO_bp:go_rhythmic_behavior	SET	43	0.33152	0.015529	0.14916	0.01313	GO_bp:go_rhythmic_behavior
GO_bp:go_regulation_of_prote...8	SET	365	0.10962	0.014836	0.049349	0.01317	GO_bp:go_regulation_of_protein_catabolic_process
GO_bp:go_protein_import	SET	178	0.1516	0.014398	0.068277	0.013201	GO_bp:go_protein_import
Curated_gene_sets:reactome_c...39	SET	414	0.10339	0.014884	0.046621	0.013293	Curated_gene_sets:reactome_cellular_responses_to_stress
GO_mf:go_neuroligin_family_p...	SET	5	0.91898	0.014693	0.41478	0.013366	GO_mf:go_neuroligin_family_protein_binding
GO_bp:go_response_to_retinoi...	SET	106	0.21203	0.015568	0.095719	0.013382	GO_bp:go_response_to_retinoic_acid
GO_bp:go_positive_regulation...175	SET	17	0.54291	0.016	0.2452	0.013415	GO_bp:go_positive_regulation_of_circadian_rhythm
Curated_gene_sets:jiang_agin...4	SET	44	0.29416	0.013938	0.1329	0.01344	Curated_gene_sets:jiang_aging_hypothalamus_up
Curated_gene_sets:reactome_m...8	SET	297	0.12467	0.015248	0.056343	0.013463	Curated_gene_sets:reactome_mapk_family_signaling_cascades
GO_bp:go_regulation_of_nucle...6	SET	496	0.091326	0.014359	0.041302	0.013519	GO_bp:go_regulation_of_nucleobase_containing_compound_metabolic_process
GO_bp:go_rna_localization	SET	226	0.13368	0.014288	0.060458	0.01352	GO_bp:go_rna_localization
Curated_gene_sets:berenjeno_...1	SET	48	0.35656	0.017643	0.16151	0.013642	Curated_gene_sets:berenjeno_rock_signaling_not_via_rhoa_dn
GO_bp:go_regulation_of_trans...24	SET	9	0.58554	0.012559	0.26529	0.013656	GO_bp:go_regulation_of_translational_termination
GO_bp:go_synaptic_vesicle_cy...1	SET	189	0.15564	0.015227	0.07057	0.013718	GO_bp:go_synaptic_vesicle_cycle
GO_bp:go_dopaminergic_neuron...2	SET	36	0.36736	0.015748	0.16665	0.013753	GO_bp:go_dopaminergic_neuron_differentiation
GO_bp:go_sclerotome_developm...	SET	4	1.1304	0.016165	0.51299	0.013787	GO_bp:go_sclerotome_development
Curated_gene_sets:reactome_c...100	SET	29	0.33611	0.012934	0.15264	0.013841	Curated_gene_sets:reactome_cristae_formation
GO_cc:go_calcineurin_complex	SET	5	1.0019	0.016018	0.45545	0.013919	GO_cc:go_calcineurin_complex
GO_bp:go_interleukin_13_secr...	SET	10	0.70636	0.015969	0.32147	0.014007	GO_bp:go_interleukin_13_secretion
GO_mf:go_zinc_ion_binding	SET	790	0.075899	0.014944	0.034544	0.01401	GO_mf:go_zinc_ion_binding
GO_bp:go_dna_packaging	SET	176	0.15315	0.014464	0.069712	0.014019	GO_bp:go_dna_packaging
GO_bp:go_thyroid_gland_devel...	SET	24	0.42742	0.014964	0.19481	0.014122	GO_bp:go_thyroid_gland_development
GO_bp:go_behavior	SET	586	0.091759	0.015644	0.041832	0.014142	GO_bp:go_behavior
Curated_gene_sets:benporath_...11	SET	177	0.15618	0.014791	0.071318	0.014274	Curated_gene_sets:benporath_nos_targets
GO_bp:go_midbrain_development	SET	90	0.21265	0.014393	0.09712	0.014285	GO_bp:go_midbrain_development
GO_bp:go_regulation_of_mrna_...6	SET	132	0.16436	0.013458	0.075214	0.014443	GO_bp:go_regulation_of_mrna_processing
Curated_gene_sets:noushmehr_...1	SET	7	0.69961	0.013234	0.32019	0.014453	Curated_gene_sets:noushmehr_gbm_germline_mutated
Curated_gene_sets:reactome_t...68	SET	72	0.23935	0.014497	0.10956	0.01446	Curated_gene_sets:reactome_trans_golgi_network_vesicle_budding
GO_bp:go_neuron_development	SET	1082	0.066649	0.015238	0.030536	0.014539	GO_bp:go_neuron_development
Curated_gene_sets:reactome_d...50	SET	41	0.32389	0.014815	0.14847	0.014578	Curated_gene_sets:reactome_diseases_associated_with_glycosaminoglycan_metabolism
GO_bp:go_demethylation	SET	65	0.27392	0.015766	0.1256	0.014605	GO_bp:go_demethylation
Curated_gene_sets:karlsson_t...1	SET	194	0.14148	0.014022	0.06489	0.014624	Curated_gene_sets:karlsson_tgfb1_targets_dn
GO_cc:go_spliceosomal_complex	SET	172	0.14407	0.013452	0.066121	0.014677	GO_cc:go_spliceosomal_complex
Curated_gene_sets:murata_vir...	SET	21	0.47475	0.015549	0.21792	0.014688	Curated_gene_sets:murata_virulence_of_h_pilori
Curated_gene_sets:yao_tempor...1	SET	67	0.25134	0.014687	0.11541	0.01472	Curated_gene_sets:yao_temporal_response_to_progesterone_cluster_0
GO_bp:go_fibroblast_apoptoti...	SET	20	0.54355	0.017374	0.24971	0.014757	GO_bp:go_fibroblast_apoptotic_process
Curated_gene_sets:reactome_r...46	SET	31	0.3526	0.014028	0.16211	0.014818	Curated_gene_sets:reactome_regulation_of_mecp2_expression_and_activity
GO_mf:go_transmembrane_recep...7	SET	12	0.62275	0.015422	0.28653	0.014881	GO_mf:go_transmembrane_receptor_protein_tyrosine_kinase_adaptor_activity
GO_cc:go_neurotransmitter_re...	SET	54	0.28027	0.014708	0.12896	0.014883	GO_cc:go_neurotransmitter_receptor_complex
GO_bp:go_gdp_metabolic_proce...	SET	8	0.74801	0.015126	0.34421	0.014891	GO_bp:go_gdp_metabolic_process
Curated_gene_sets:reactome_r...79	SET	125	0.18721	0.01492	0.08616	0.014904	Curated_gene_sets:reactome_resolution_of_sister_chromatid_cohesion
Curated_gene_sets:reactome_s...45	SET	38	0.35238	0.015518	0.16247	0.015053	Curated_gene_sets:reactome_signaling_by_fgfr1_in_disease
GO_mf:go_nuclear_receptor_ac...	SET	46	0.31978	0.015491	0.1475	0.015084	GO_mf:go_nuclear_receptor_activity
GO_bp:go_positive_regulation...739	SET	6	0.93601	0.016393	0.43219	0.015173	GO_bp:go_positive_regulation_of_skeletal_muscle_cell_differentiation
GO_bp:go_regulation_of_nodal...2	SET	5	1.1364	0.01817	0.52513	0.015235	GO_bp:go_regulation_of_nodal_signaling_pathway_involved_in_determination_of_left_right_asymmetry
GO_bp:go_regulation_of_activ...3	SET	24	0.48763	0.017073	0.2255	0.015298	GO_bp:go_regulation_of_activin_receptor_signaling_pathway
GO_bp:go_carbohydrate_homeos...	SET	234	0.13553	0.014737	0.062758	0.01541	GO_bp:go_carbohydrate_homeostasis
Curated_gene_sets:reactome_s...133	SET	35	0.39706	0.016783	0.18393	0.01544	Curated_gene_sets:reactome_sumoylation_of_sumoylation_proteins
Curated_gene_sets:reactome_o...18	SET	293	0.12369	0.015027	0.057337	0.015499	Curated_gene_sets:reactome_other_interleukin_signaling
Curated_gene_sets:reactome_c...17	SET	12	0.55562	0.01376	0.25759	0.01551	Curated_gene_sets:reactome_caspase_mediated_cleavage_of_cytoskeletal_proteins
GO_bp:go_positive_regulation...129	SET	8	0.79417	0.01606	0.3685	0.015582	GO_bp:go_positive_regulation_of_cell_maturation
Curated_gene_sets:pid_reg_gr...	SET	82	0.22136	0.014304	0.10277	0.015627	Curated_gene_sets:pid_reg_gr_pathway
GO_bp:go_establishment_of_rn...	SET	193	0.14241	0.014077	0.066125	0.015643	GO_bp:go_establishment_of_rna_localization
GO_cc:go_neuron_projection	SET	1290	0.059723	0.014825	0.027735	0.015652	GO_cc:go_neuron_projection
GO_cc:go_clathrin_coat_of_en...	SET	15	0.49195	0.01362	0.22849	0.015663	GO_cc:go_clathrin_coat_of_endocytic_vesicle
GO_cc:go_neuron_to_neuron_sy...	SET	341	0.1108	0.014503	0.051471	0.015682	GO_cc:go_neuron_to_neuron_synapse
GO_bp:go_response_to_cortico...3	SET	5	1.1593	0.018535	0.53867	0.015701	GO_bp:go_response_to_corticotropin_releasing_hormone
GO_bp:go_pattern_specificati...2	SET	432	0.10961	0.01611	0.051021	0.015852	GO_bp:go_pattern_specification_process
GO_bp:go_positive_regulation...149	SET	6	1.0228	0.017912	0.47632	0.015896	GO_bp:go_positive_regulation_of_cellular_response_to_drug
Curated_gene_sets:reactome_n...74	SET	51	0.31053	0.015838	0.14468	0.015929	Curated_gene_sets:reactome_nuclear_receptor_transcription_pathway
GO_bp:go_transepithelial_tra...	SET	19	0.49389	0.015387	0.23012	0.015936	GO_bp:go_transepithelial_transport
GO_cc:go_fanconi_anaemia_nuc...	SET	13	0.58056	0.014964	0.27065	0.015982	GO_cc:go_fanconi_anaemia_nuclear_complex
GO_bp:go_regulation_of_posts...1	SET	97	0.2081	0.01462	0.097068	0.016028	GO_bp:go_regulation_of_postsynapse_organization
GO_bp:go_nucleobase_cataboli...	SET	6	1.0166	0.017804	0.47457	0.016099	GO_bp:go_nucleobase_catabolic_process
Curated_gene_sets:reactome_d...1	SET	40	0.33629	0.015194	0.157	0.016106	Curated_gene_sets:reactome_dag_and_ip3_signaling
GO_bp:go_response_to_carbohy...	SET	222	0.13793	0.014613	0.064423	0.016142	GO_bp:go_response_to_carbohydrate
GO_bp:go_filopodium_assembly	SET	59	0.29477	0.016167	0.13799	0.016336	GO_bp:go_filopodium_assembly
GO_bp:go_diol_metabolic_proc...	SET	5	0.96595	0.015444	0.45267	0.016432	GO_bp:go_diol_metabolic_process
Curated_gene_sets:reactome_c...95	SET	27	0.39172	0.014545	0.18368	0.016487	Curated_gene_sets:reactome_creb1_phosphorylation_through_nmda_receptor_mediated_activation_of_ras_signaling
GO_bp:go_positive_regulation...30	SET	11	0.5813	0.013783	0.27372	0.016855	GO_bp:go_positive_regulation_of_amyloid_beta_formation
GO_cc:go_transporter_complex	SET	330	0.11604	0.014947	0.054665	0.016894	GO_cc:go_transporter_complex
GO_mf:go_phospholipase_activ...1	SET	11	0.54008	0.012806	0.25463	0.016967	GO_mf:go_phospholipase_activator_activity
Curated_gene_sets:liu_common...	SET	61	0.25973	0.014484	0.12255	0.017039	Curated_gene_sets:liu_common_cancer_genes
Curated_gene_sets:reactome_t...85	SET	83	0.20999	0.013652	0.099104	0.017056	Curated_gene_sets:reactome_transcriptional_regulation_of_white_adipocyte_differentiation
GO_bp:go_regulation_of_bmp_s...	SET	82	0.23794	0.015376	0.11241	0.01715	GO_bp:go_regulation_of_bmp_signaling_pathway
Curated_gene_sets:reactome_p...22	SET	44	0.34414	0.016306	0.1626	0.01716	Curated_gene_sets:reactome_phase_0_rapid_depolarisation
Curated_gene_sets:reactome_a...109	SET	6	0.77651	0.0136	0.36728	0.017256	Curated_gene_sets:reactome_assembly_of_the_orc_complex_at_the_origin_of_replication
GO_bp:go_posttranscriptional...	SET	579	0.082085	0.013914	0.038845	0.017301	GO_bp:go_posttranscriptional_regulation_of_gene_expression
GO_bp:go_circadian_sleep_wak...1	SET	25	0.40316	0.014406	0.19079	0.017302	GO_bp:go_circadian_sleep_wake_cycle
GO_bp:go_transepithelial_chl...	SET	5	0.94999	0.015189	0.44964	0.017317	GO_bp:go_transepithelial_chloride_transport
Curated_gene_sets:gutierrez_...2	SET	12	0.64136	0.015883	0.30386	0.017407	Curated_gene_sets:gutierrez_chronic_lymphocytic_leukemia_up
GO_bp:go_regulation_of_rna_m...	SET	215	0.12797	0.013345	0.060638	0.017417	GO_bp:go_regulation_of_rna_metabolic_process
GO_bp:go_atrial_septum_devel...	SET	20	0.48283	0.015433	0.22878	0.017418	GO_bp:go_atrial_septum_development
GO_bp:go_regulation_of_neuro...9	SET	478	0.094904	0.014655	0.045034	0.01755	GO_bp:go_regulation_of_neuron_projection_development
GO_cc:go_axon_part	SET	374	0.10811	0.014807	0.051315	0.017575	GO_cc:go_axon_part
GO_mf:go_ionotropic_glutamat...2	SET	32	0.32679	0.013209	0.15519	0.017623	GO_mf:go_ionotropic_glutamate_receptor_binding
GO_bp:go_central_nervous_sys...1	SET	959	0.068177	0.014723	0.032381	0.017634	GO_bp:go_central_nervous_system_development
GO_bp:go_negative_regulation...711	SET	4	1.0608	0.015171	0.50386	0.017635	GO_bp:go_negative_regulation_of_vascular_endothelial_cell_proliferation
GO_bp:go_regulation_of_prote...1	SET	178	0.14431	0.013705	0.068716	0.017868	GO_bp:go_regulation_of_proteasomal_protein_catabolic_process
GO_bp:go_histone_h4_acetylat...	SET	66	0.24648	0.014295	0.11739	0.017887	GO_bp:go_histone_h4_acetylation
Curated_gene_sets:tcga_gliob...2	SET	72	0.2755	0.016686	0.13141	0.018028	Curated_gene_sets:tcga_glioblastoma_copy_number_up
GO_bp:go_negative_regulation...346	SET	21	0.4164	0.013638	0.19893	0.01817	GO_bp:go_negative_regulation_of_intrinsic_apoptotic_signaling_pathway_by_p53_class_mediator
Curated_gene_sets:pasqualucc...1	SET	167	0.1616	0.01487	0.07731	0.018303	Curated_gene_sets:pasqualucci_lymphoma_by_gc_stage_dn
GO_bp:go_positive_regulation...534	SET	27	0.40305	0.014966	0.19293	0.018355	GO_bp:go_positive_regulation_of_muscle_cell_apoptotic_process
GO_bp:go_response_to_endopla...	SET	270	0.11309	0.013196	0.054138	0.018367	GO_bp:go_response_to_endoplasmic_reticulum_stress
GO_bp:go_convergent_extensio...1	SET	7	0.76612	0.014492	0.36686	0.018393	GO_bp:go_convergent_extension_involved_in_axis_elongation
Curated_gene_sets:reactome_r...145	SET	5	0.99207	0.015861	0.47528	0.018435	Curated_gene_sets:reactome_runx3_regulates_bcl2l11_bim_transcription
GO_bp:go_protein_localizatio...34	SET	244	0.12322	0.013678	0.059039	0.018448	GO_bp:go_protein_localization_to_nucleus
Curated_gene_sets:pid_hdac_c...3	SET	25	0.39543	0.01413	0.18958	0.018504	Curated_gene_sets:pid_hdac_classiii_pathway
Curated_gene_sets:zheng_resp...2	SET	14	0.55191	0.014762	0.26477	0.018564	Curated_gene_sets:zheng_response_to_arsenite_up
GO_bp:go_peristalsis	SET	10	0.73426	0.0166	0.35231	0.018583	GO_bp:go_peristalsis
GO_bp:go_positive_regulation...591	SET	62	0.25096	0.014109	0.12044	0.018604	GO_bp:go_positive_regulation_of_nucleocytoplasmic_transport
GO_bp:go_regulation_of_prote...18	SET	40	0.30253	0.013669	0.14534	0.018701	GO_bp:go_regulation_of_protein_export_from_nucleus
Curated_gene_sets:pid_rxr_vd...	SET	26	0.40317	0.014691	0.19387	0.018791	Curated_gene_sets:pid_rxr_vdr_pathway
Curated_gene_sets:fontaine_t...2	SET	37	0.32574	0.014156	0.15665	0.018795	Curated_gene_sets:fontaine_thyroid_tumor_uncertain_malignancy_up
GO_bp:go_transcription_initi...2	SET	182	0.14187	0.013623	0.068264	0.018849	GO_bp:go_transcription_initiation_from_rna_polymerase_ii_promoter
GO_bp:go_uterus_morphogenesis	SET	6	0.76306	0.013364	0.36723	0.018868	GO_bp:go_uterus_morphogenesis
GO_bp:go_embryonic_viscerocr...	SET	11	0.62163	0.014739	0.29917	0.018869	GO_bp:go_embryonic_viscerocranium_morphogenesis
GO_mf:go_transcription_cofac...	SET	41	0.28567	0.013067	0.13759	0.018939	GO_mf:go_transcription_cofactor_binding
GO_bp:go_regulation_of_chemo...2	SET	9	0.62396	0.013383	0.30109	0.019124	GO_bp:go_regulation_of_chemokine_mediated_signaling_pathway
GO_bp:go_mesenchymal_cell_pr...1	SET	45	0.31971	0.015319	0.15431	0.019149	GO_bp:go_mesenchymal_cell_proliferation
GO_bp:go_regulation_of_synap...3	SET	8	0.66885	0.013526	0.32302	0.019204	GO_bp:go_regulation_of_synapse_structural_plasticity
GO_bp:go_regulation_of_neuro...12	SET	51	0.29359	0.014974	0.14186	0.019255	GO_bp:go_regulation_of_neuronal_synaptic_plasticity
GO_cc:go_actin_cortical_patch	SET	14	0.40689	0.010883	0.19668	0.019288	GO_cc:go_actin_cortical_patch
GO_cc:go_phosphatidylinosito...3	SET	6	0.77408	0.013557	0.37417	0.019289	GO_cc:go_phosphatidylinositol_3_kinase_complex_class_iii
Curated_gene_sets:wong_adult...	SET	706	0.078773	0.014695	0.03808	0.019298	Curated_gene_sets:wong_adult_tissue_stem_module
Curated_gene_sets:pid_cd8_tc...1	SET	65	0.26553	0.015283	0.12842	0.019343	Curated_gene_sets:pid_cd8_tcr_downstream_pathway
GO_mf:go_monocarboxylate_sod...	SET	9	0.63615	0.013644	0.308	0.01945	GO_mf:go_monocarboxylate_sodium_symporter_activity
GO_cc:go_eukaryotic_translat...1	SET	5	0.81143	0.012973	0.39293	0.019466	GO_cc:go_eukaryotic_translation_initiation_factor_2_complex
GO_mf:go_gamma_aminobutyric_...	SET	5	1.0625	0.016987	0.51462	0.019489	GO_mf:go_gamma_aminobutyric_acid_transmembrane_transporter_activity
GO_bp:go_regulation_of_cellu...14	SET	239	0.12343	0.013562	0.059814	0.019534	GO_bp:go_regulation_of_cellular_protein_catabolic_process
Curated_gene_sets:chebotaev_...2	SET	75	0.24095	0.014894	0.11682	0.019586	Curated_gene_sets:chebotaev_gr_targets_up
Curated_gene_sets:gryder_pax...1	SET	1007	0.067733	0.01497	0.032898	0.019761	Curated_gene_sets:gryder_pax3foxo1_enhancers_in_tads
GO_bp:go_protein_de_adp_ribo...	SET	5	1.0605	0.016955	0.51511	0.019765	GO_bp:go_protein_de_adp_ribosylation
GO_cc:go_intrinsic_component...11	SET	122	0.18675	0.014705	0.090875	0.019943	GO_cc:go_intrinsic_component_of_postsynaptic_membrane
GO_bp:go_aminoglycan_catabol...	SET	66	0.23195	0.013452	0.11329	0.02032	GO_bp:go_aminoglycan_catabolic_process
Curated_gene_sets:shin_b_cel...8	SET	18	0.4888	0.014823	0.23882	0.020349	Curated_gene_sets:shin_b_cell_lymphoma_cluster_9
Curated_gene_sets:yagi_aml_w...2	SET	399	0.095509	0.013503	0.04674	0.020513	Curated_gene_sets:yagi_aml_with_inv_16_translocation
Curated_gene_sets:wakabayash...4	SET	825	0.068784	0.013827	0.033666	0.020527	Curated_gene_sets:wakabayashi_adipogenesis_pparg_rxra_bound_8d
GO_bp:go_cardiac_chamber_for...	SET	12	0.61446	0.015217	0.30113	0.020656	GO_bp:go_cardiac_chamber_formation
GO_bp:go_response_to_insecti...	SET	14	0.5631	0.015061	0.27599	0.020668	GO_bp:go_response_to_insecticide
GO_bp:go_cellular_protein_co...2	SET	1026	0.059912	0.013358	0.02937	0.020688	GO_bp:go_cellular_protein_containing_complex_assembly
GO_bp:go_mrna_transport	SET	147	0.15511	0.013398	0.076109	0.020781	GO_bp:go_mrna_transport
Curated_gene_sets:timofeeva_...	SET	16	0.48375	0.013832	0.23741	0.020801	Curated_gene_sets:timofeeva_growth_stress_via_stat1_dn
GO_bp:go_vitamin_d_metabolic...	SET	14	0.51078	0.013662	0.2507	0.020812	GO_bp:go_vitamin_d_metabolic_process
GO_bp:go_modulation_of_age_r...	SET	7	0.77946	0.014745	0.38264	0.020828	GO_bp:go_modulation_of_age_related_behavioral_decline
Curated_gene_sets:mariadason...7	SET	46	0.30994	0.015015	0.1522	0.020858	Curated_gene_sets:mariadason_response_to_butyrate_sulindac_6
GO_mf:go_rna_7_methylguanosi...	SET	11	0.56234	0.013333	0.27621	0.020888	GO_mf:go_rna_7_methylguanosine_cap_binding
GO_bp:go_regulation_of_cell_...29	SET	22	0.40169	0.013466	0.19733	0.020905	GO_bp:go_regulation_of_cell_maturation
Curated_gene_sets:biocarta_l...5	SET	19	0.42656	0.01329	0.20958	0.020918	Curated_gene_sets:biocarta_lis1_pathway
Curated_gene_sets:reactome_c...66	SET	11	0.67945	0.01611	0.33422	0.021037	Curated_gene_sets:reactome_clec7a_dectin_1_induces_nfat_activation
GO_bp:go_negative_regulation...131	SET	78	0.20609	0.01299	0.10141	0.021068	GO_bp:go_negative_regulation_of_cellular_protein_catabolic_process
GO_bp:go_regulation_of_prote...2	SET	119	0.17294	0.01345	0.085137	0.021119	GO_bp:go_regulation_of_proteasomal_ubiquitin_dependent_protein_catabolic_process
GO_cc:go_platelet_dense_tubu...1	SET	11	0.58703	0.013919	0.28908	0.021151	GO_cc:go_platelet_dense_tubular_network
GO_bp:go_sa_node_cell_to_atr...	SET	10	0.68603	0.01551	0.33811	0.021234	GO_bp:go_sa_node_cell_to_atrial_cardiac_muscle_cell_communication
GO_bp:go_mesoderm_development	SET	119	0.18312	0.014241	0.090257	0.021244	GO_bp:go_mesoderm_development
GO_cc:go_chromosome_centrome...	SET	192	0.13735	0.013543	0.06771	0.021263	GO_cc:go_chromosome_centromeric_region
Curated_gene_sets:kegg_thyro...	SET	29	0.38229	0.014711	0.18848	0.021273	Curated_gene_sets:kegg_thyroid_cancer
Curated_gene_sets:benporath_...9	SET	224	0.12511	0.013314	0.06179	0.021451	Curated_gene_sets:benporath_myc_targets_with_ebox
GO_bp:go_negative_regulation...151	SET	58	0.23655	0.012864	0.11685	0.021475	GO_bp:go_negative_regulation_of_chromatin_organization
Curated_gene_sets:biocarta_s...16	SET	15	0.45736	0.012662	0.22604	0.021526	Curated_gene_sets:biocarta_stem_pathway
GO_bp:go_retinoic_acid_recep...	SET	29	0.37901	0.014585	0.18732	0.021529	GO_bp:go_retinoic_acid_receptor_signaling_pathway
GO_bp:go_rna_splicing	SET	412	0.087025	0.012498	0.043013	0.021532	GO_bp:go_rna_splicing
GO_bp:go_motor_learning	SET	5	0.97062	0.015519	0.48008	0.021607	GO_bp:go_motor_learning
GO_bp:go_long_term_synaptic_...2	SET	86	0.21819	0.014438	0.10797	0.021659	GO_bp:go_long_term_synaptic_potentiation
Curated_gene_sets:reactome_r...115	SET	23	0.35792	0.012268	0.1772	0.021708	Curated_gene_sets:reactome_rna_polymerase_iii_transcription_termination
Curated_gene_sets:reactome_s...32	SET	22	0.40624	0.013618	0.20118	0.021735	Curated_gene_sets:reactome_signal_transduction_by_l1
Curated_gene_sets:nojima_sfr...2	SET	32	0.34242	0.01384	0.1696	0.021753	Curated_gene_sets:nojima_sfrp2_targets_up
GO_bp:go_bergmann_glial_cell...	SET	8	0.56208	0.011366	0.27845	0.021774	GO_bp:go_bergmann_glial_cell_differentiation
Curated_gene_sets:sheth_live...2	SET	164	0.15099	0.01377	0.074895	0.021904	Curated_gene_sets:sheth_liver_cancer_vs_txnip_loss_pam2
GO_bp:go_interleukin_13_prod...	SET	24	0.38627	0.013524	0.19178	0.022004	GO_bp:go_interleukin_13_production
GO_bp:go_cellular_alcohol_me...	SET	6	0.75812	0.013278	0.37656	0.022052	GO_bp:go_cellular_alcohol_metabolic_process
GO_mf:go_dynein_light_interm...	SET	29	0.33399	0.012852	0.16591	0.022057	GO_mf:go_dynein_light_intermediate_chain_binding
GO_bp:go_cell_fate_commitment	SET	249	0.13075	0.01466	0.065003	0.022145	GO_bp:go_cell_fate_commitment
GO_bp:go_ribosomal_large_sub...2	SET	69	0.20977	0.012439	0.10431	0.022167	GO_bp:go_ribosomal_large_subunit_biogenesis
GO_bp:go_regulation_of_posts...6	SET	141	0.16801	0.014215	0.083558	0.022184	GO_bp:go_regulation_of_postsynaptic_membrane_potential
Curated_gene_sets:reactome_n...17	SET	6	0.8012	0.014032	0.39886	0.022291	Curated_gene_sets:reactome_negative_feedback_regulation_of_mapk_pathway
Curated_gene_sets:reactome_s...93	SET	34	0.33511	0.013961	0.16698	0.02239	Curated_gene_sets:reactome_signaling_by_wnt_in_cancer
GO_mf:go_hydrolase_activity_...11	SET	90	0.18732	0.012679	0.093382	0.022438	GO_mf:go_hydrolase_activity_hydrolyzing_o_glycosyl_compounds
GO_mf:go_diacylglycerol_kina...	SET	10	0.54954	0.012424	0.27411	0.022499	GO_mf:go_diacylglycerol_kinase_activity
GO_mf:go_dead_h_box_rna_heli...	SET	8	0.7818	0.01581	0.3903	0.022593	GO_mf:go_dead_h_box_rna_helicase_binding
GO_bp:go_negative_regulation...226	SET	119	0.17356	0.013498	0.086659	0.022604	GO_bp:go_negative_regulation_of_epithelial_cell_proliferation
GO_bp:go_endocrine_system_de...	SET	126	0.17867	0.014296	0.089243	0.022644	GO_bp:go_endocrine_system_development
Curated_gene_sets:ivanovska_...	SET	88	0.18558	0.012421	0.092701	0.022652	Curated_gene_sets:ivanovska_mir106b_targets
Curated_gene_sets:hollmann_a...2	SET	197	0.13712	0.013693	0.068602	0.022824	Curated_gene_sets:hollmann_apoptosis_via_cd40_up
Curated_gene_sets:meissner_b...2	SET	259	0.12703	0.014522	0.063565	0.022847	Curated_gene_sets:meissner_brain_hcp_with_h3k27me3
GO_bp:go_coenzyme_a_biosynth...	SET	10	0.60659	0.013714	0.30379	0.022933	GO_bp:go_coenzyme_a_biosynthetic_process
GO_mf:go_histone_demethylase...1	SET	24	0.3955	0.013847	0.19807	0.022934	GO_mf:go_histone_demethylase_activity
GO_mf:go_pdz_domain_binding	SET	83	0.22273	0.01448	0.11163	0.023017	GO_mf:go_pdz_domain_binding
GO_mf:go_folic_acid_binding	SET	11	0.59411	0.014087	0.2978	0.023029	GO_mf:go_folic_acid_binding
Curated_gene_sets:nakamura_t...2	SET	275	0.11521	0.013566	0.057774	0.023079	Curated_gene_sets:nakamura_tumor_zone_peripheral_vs_central_up
GO_mf:go_voltage_gated_ion_c...	SET	192	0.14688	0.014483	0.07366	0.023079	GO_mf:go_voltage_gated_ion_channel_activity
GO_cc:go_micos_complex	SET	9	0.68517	0.014696	0.34406	0.023224	GO_cc:go_micos_complex
GO_bp:go_transmembrane_recep...3	SET	6	0.77316	0.013541	0.38828	0.023233	GO_bp:go_transmembrane_receptor_protein_tyrosine_phosphatase_signaling_pathway
Curated_gene_sets:reactome_m...11	SET	18	0.47312	0.014348	0.23764	0.023252	Curated_gene_sets:reactome_mecp2_regulates_neuronal_receptors_and_channels
Curated_gene_sets:kim_mycl1_...2	SET	13	0.54492	0.014045	0.2738	0.023293	Curated_gene_sets:kim_mycl1_amplification_targets_up
Curated_gene_sets:pid_lpa4_p...	SET	15	0.52122	0.01443	0.26192	0.023305	Curated_gene_sets:pid_lpa4_pathway
GO_bp:go_lamellipodium_organ...	SET	82	0.20847	0.013472	0.1048	0.02334	GO_bp:go_lamellipodium_organization
Curated_gene_sets:sig_insuli...	SET	50	0.24693	0.01247	0.12417	0.023383	Curated_gene_sets:sig_insulin_receptor_pathway_in_cardiac_myocytes
GO_bp:go_positive_regulation...766	SET	6	0.90145	0.015788	0.45359	0.02345	GO_bp:go_positive_regulation_of_store_operated_calcium_channel_activity
GO_cc:go_intrinsic_component...14	SET	85	0.21744	0.014304	0.10945	0.023489	GO_cc:go_intrinsic_component_of_presynaptic_membrane
GO_bp:go_negative_regulation...411	SET	8	0.68555	0.013863	0.34536	0.023578	GO_bp:go_negative_regulation_of_mesoderm_development
GO_bp:go_regulation_of_lysos...3	SET	5	0.88407	0.014135	0.44603	0.023743	GO_bp:go_regulation_of_lysosome_organization
GO_bp:go_postsynapse_assembly	SET	31	0.37594	0.014956	0.18972	0.023773	GO_bp:go_postsynapse_assembly
GO_bp:go_import_into_nucleus	SET	147	0.15267	0.013187	0.077131	0.023894	GO_bp:go_import_into_nucleus
GO_bp:go_positive_regulation...381	SET	33	0.3379	0.013869	0.1708	0.023949	GO_bp:go_positive_regulation_of_insulin_secretion_involved_in_cellular_response_to_glucose_stimulus
GO_mf:go_voltage_gated_catio...	SET	138	0.1723	0.014423	0.087139	0.024011	GO_mf:go_voltage_gated_cation_channel_activity
Curated_gene_sets:mcbryan_pu...5	SET	122	0.1683	0.013252	0.085134	0.024032	Curated_gene_sets:mcbryan_pubertal_breast_5_6wk_dn
GO_bp:go_negative_regulation...602	SET	25	0.35078	0.012534	0.17752	0.024085	GO_bp:go_negative_regulation_of_rna_splicing
GO_mf:go_transcription_corep...1	SET	238	0.12227	0.013407	0.061921	0.024162	GO_mf:go_transcription_corepressor_activity
Curated_gene_sets:browne_hcm...14	SET	232	0.11858	0.012839	0.060057	0.024176	Curated_gene_sets:browne_hcmv_infection_20hr_up
GO_bp:go_positive_regulation...565	SET	5	0.93739	0.014987	0.47505	0.024242	GO_bp:go_positive_regulation_of_neuron_maturation
GO_bp:go_regulation_of_posts...2	SET	10	0.62658	0.014166	0.31757	0.024252	GO_bp:go_regulation_of_postsynaptic_cytosolic_calcium_ion_concentration
Curated_gene_sets:kegg_adher...	SET	72	0.23602	0.014295	0.11963	0.024259	Curated_gene_sets:kegg_adherens_junction
GO_bp:go_tumor_necrosis_fact...3	SET	24	0.37672	0.013189	0.19094	0.024259	GO_bp:go_tumor_necrosis_factor_secretion
GO_mf:go_nuclear_localizatio...	SET	24	0.37876	0.013261	0.19231	0.024455	GO_mf:go_nuclear_localization_sequence_binding
Curated_gene_sets:riz_erythr...6	SET	36	0.32481	0.013924	0.16495	0.024476	Curated_gene_sets:riz_erythroid_differentiation_hbz
GO_cc:go_mitochondrial_trica...	SET	6	0.92737	0.016242	0.47147	0.0246	GO_cc:go_mitochondrial_tricarboxylic_acid_cycle_enzyme_complex
GO_mf:go_calmodulin_dependen...2	SET	5	0.85472	0.013666	0.43457	0.024609	GO_mf:go_calmodulin_dependent_protein_phosphatase_activity
GO_cc:go_msl_complex	SET	4	1.0188	0.01457	0.51813	0.024637	GO_cc:go_msl_complex
Curated_gene_sets:vicent_met...	SET	14	0.54377	0.014544	0.27655	0.024644	Curated_gene_sets:vicent_metastasis_up
GO_bp:go_ribosomal_large_sub...1	SET	29	0.30078	0.011574	0.153	0.024664	GO_bp:go_ribosomal_large_subunit_assembly
GO_bp:go_mesenchymal_epithel...	SET	8	0.66394	0.013426	0.3378	0.024688	GO_bp:go_mesenchymal_epithelial_cell_signaling
Curated_gene_sets:cui_tcf21_...1	SET	818	0.070005	0.014015	0.035622	0.024701	Curated_gene_sets:cui_tcf21_targets_2_dn
Curated_gene_sets:kegg_long_...2	SET	70	0.22894	0.013673	0.11652	0.024731	Curated_gene_sets:kegg_long_term_potentiation
Curated_gene_sets:reactome_s...131	SET	30	0.34675	0.013571	0.17655	0.02477	Curated_gene_sets:reactome_sumoylation_of_intracellular_receptors
Curated_gene_sets:biocarta_c...18	SET	21	0.39098	0.012806	0.19921	0.024852	Curated_gene_sets:biocarta_ceramide_pathway
Curated_gene_sets:reactome_e...1	SET	9	0.63903	0.013706	0.3256	0.024853	Curated_gene_sets:reactome_e2f_enabled_inhibition_of_pre_replication_complex_formation
GO_cc:go_9plus2_motile_cilium	SET	95	0.18987	0.013202	0.096749	0.024861	GO_cc:go_9plus2_motile_cilium
GO_bp:go_circadian_regulatio...	SET	56	0.24796	0.01325	0.12656	0.025051	GO_bp:go_circadian_regulation_of_gene_expression
GO_bp:go_regulation_of_epith...8	SET	17	0.45801	0.013498	0.23379	0.025059	GO_bp:go_regulation_of_epithelial_tube_formation
Curated_gene_sets:holleman_v...1	SET	20	0.38872	0.012425	0.19846	0.025085	Curated_gene_sets:holleman_vincristine_resistance_all_dn
GO_bp:go_positive_regulation...425	SET	10	0.64939	0.014681	0.33221	0.025312	GO_bp:go_positive_regulation_of_isotype_switching_to_igg_isotypes
GO_bp:go_regulation_of_neuro...6	SET	10	0.5979	0.013517	0.30594	0.025341	GO_bp:go_regulation_of_neuron_maturation
Curated_gene_sets:pid_ap1_pa...	SET	70	0.22292	0.013313	0.11412	0.025391	Curated_gene_sets:pid_ap1_pathway
GO_bp:go_alternative_mrna_sp...	SET	73	0.20255	0.012352	0.10374	0.025451	GO_bp:go_alternative_mrna_splicing_via_spliceosome
GO_bp:go_very_long_chain_fat...1	SET	5	0.69902	0.011176	0.35804	0.025456	GO_bp:go_very_long_chain_fatty_acid_catabolic_process
Curated_gene_sets:gobert_oli...2	SET	566	0.076471	0.01282	0.039199	0.025546	Curated_gene_sets:gobert_oligodendrocyte_differentiation_up
GO_cc:go_beta_catenin_tcf_co...	SET	11	0.55942	0.013264	0.28676	0.025547	GO_cc:go_beta_catenin_tcf_complex
Curated_gene_sets:reactome_e...44	SET	33	0.37001	0.015187	0.18967	0.025551	Curated_gene_sets:reactome_export_of_viral_ribonucleoproteins_from_nucleus
Curated_gene_sets:reactome_c...38	SET	509	0.08217	0.013083	0.042134	0.025584	Curated_gene_sets:reactome_cellular_responses_to_external_stimuli
GO_mf:go_ubiquitin_like_prot...7	SET	403	0.091571	0.013009	0.046958	0.025593	GO_mf:go_ubiquitin_like_protein_transferase_activity
Curated_gene_sets:reactome_b...19	SET	8	0.80209	0.01622	0.41136	0.025604	Curated_gene_sets:reactome_binding_of_tcf_lef:ctnnb1_to_target_gene_promoters
Curated_gene_sets:caffarel_r...7	SET	11	0.50608	0.012	0.25979	0.025714	Curated_gene_sets:caffarel_response_to_thc_8hr_5_dn
GO_bp:go_regulation_of_presy...1	SET	32	0.34252	0.013844	0.17584	0.025723	GO_bp:go_regulation_of_presynapse_organization
Curated_gene_sets:piccaluga_...1	SET	131	0.16862	0.013755	0.086667	0.025861	Curated_gene_sets:piccaluga_angioimmunoblastic_lymphoma_dn
GO_bp:go_acetyl_coa_metaboli...	SET	9	0.57664	0.012368	0.29653	0.025918	GO_bp:go_acetyl_coa_metabolic_process
GO_bp:go_regulation_of_histo...1	SET	8	0.60326	0.012199	0.3103	0.025948	GO_bp:go_regulation_of_histone_deacetylase_activity
GO_bp:go_organ_or_tissue_spe...	SET	36	0.30321	0.012998	0.15611	0.026063	GO_bp:go_organ_or_tissue_specific_immune_response
GO_bp:go_oxygen_homeostasis	SET	7	0.7887	0.01492	0.40624	0.026107	GO_bp:go_oxygen_homeostasis
GO_bp:go_extracellular_vesic...	SET	22	0.41766	0.014001	0.21556	0.026349	GO_bp:go_extracellular_vesicle_biogenesis
Curated_gene_sets:mili_pseud...5	SET	503	0.083316	0.013189	0.043006	0.026361	Curated_gene_sets:mili_pseudopodia_haptotaxis_up
GO_bp:go_positive_regulation...297	SET	30	0.35989	0.014085	0.18577	0.026366	GO_bp:go_positive_regulation_of_filopodium_assembly
GO_bp:go_regulation_of_dna_r...1	SET	96	0.18026	0.012599	0.093109	0.026439	GO_bp:go_regulation_of_dna_recombination
GO_bp:go_vesicle_fusion_to_p...	SET	24	0.35082	0.012283	0.18121	0.026442	GO_bp:go_vesicle_fusion_to_plasma_membrane
GO_bp:go_response_to_antineo...	SET	92	0.19291	0.0132	0.099646	0.026447	GO_bp:go_response_to_antineoplastic_agent
GO_cc:go_methyltransferase_c...	SET	114	0.1599	0.012173	0.082668	0.026551	GO_cc:go_methyltransferase_complex
GO_bp:go_negative_regulation...595	SET	8	0.70572	0.014271	0.36487	0.026553	GO_bp:go_negative_regulation_of_retinoic_acid_receptor_signaling_pathway
GO_cc:go_kinetochore	SET	132	0.15473	0.012669	0.080079	0.026676	GO_cc:go_kinetochore
GO_bp:go_regulation_of_chrom...6	SET	100	0.18567	0.013243	0.096106	0.026694	GO_bp:go_regulation_of_chromosome_segregation
GO_cc:go_vacuolar_lumen	SET	170	0.13749	0.012764	0.071192	0.02673	GO_cc:go_vacuolar_lumen
GO_bp:go_hormone_transport	SET	316	0.10698	0.013489	0.05541	0.026765	GO_bp:go_hormone_transport
Curated_gene_sets:rodrigues_...11	SET	16	0.49786	0.014235	0.25787	0.026772	Curated_gene_sets:rodrigues_thyroid_carcinoma_up
GO_bp:go_regulation_of_cell_...24	SET	13	0.49329	0.012714	0.25551	0.026773	GO_bp:go_regulation_of_cell_fate_specification
GO_bp:go_positive_regulation...596	SET	48	0.28728	0.014216	0.1488	0.026773	GO_bp:go_positive_regulation_of_organ_growth
GO_bp:go_regulation_of_cell_...35	SET	648	0.074516	0.013338	0.038606	0.0268	GO_bp:go_regulation_of_cell_projection_organization
Curated_gene_sets:reactome_c...70	SET	8	0.69811	0.014117	0.36205	0.026923	Curated_gene_sets:reactome_coenzyme_a_biosynthesis
Curated_gene_sets:reactome_c...4	SET	36	0.32433	0.013903	0.16829	0.026981	Curated_gene_sets:reactome_ca_dependent_events
Curated_gene_sets:matzuk_spe...1	SET	36	0.2906	0.012457	0.15082	0.027006	Curated_gene_sets:matzuk_spermatid_differentiation
Curated_gene_sets:reactome_r...147	SET	6	0.83922	0.014698	0.43573	0.027061	Curated_gene_sets:reactome_runx3_regulates_immune_response_and_cell_migration
GO_bp:go_chondroitin_sulfate...1	SET	26	0.34563	0.012594	0.17952	0.027102	GO_bp:go_chondroitin_sulfate_biosynthetic_process
GO_bp:go_chondroitin_sulfate...4	SET	31	0.31571	0.01256	0.1642	0.027265	GO_bp:go_chondroitin_sulfate_proteoglycan_biosynthetic_process
GO_bp:go_positive_regulation...563	SET	87	0.19834	0.0132	0.10324	0.027368	GO_bp:go_positive_regulation_of_neuron_death
GO_bp:go_regulation_of_mesod...4	SET	7	0.60783	0.011498	0.31656	0.027432	GO_bp:go_regulation_of_mesodermal_cell_fate_specification
GO_bp:go_regulation_of_mesod...3	SET	7	0.60783	0.011498	0.31656	0.027432	GO_bp:go_regulation_of_mesodermal_cell_differentiation
GO_bp:go_regulation_of_mesod...2	SET	7	0.60783	0.011498	0.31656	0.027432	GO_bp:go_regulation_of_mesoderm_formation
Curated_gene_sets:reactome_c...5	SET	9	0.6911	0.014823	0.35996	0.027441	Curated_gene_sets:reactome_calcineurin_activates_nfat
Curated_gene_sets:dacosta_uv...5	SET	59	0.23428	0.012849	0.12205	0.027465	Curated_gene_sets:dacosta_uv_response_via_ercc3_ttd_up
Curated_gene_sets:ramjaun_ap...1	SET	8	0.64014	0.012945	0.33414	0.027705	Curated_gene_sets:ramjaun_apoptosis_by_tgfb1_via_mapk1_dn
GO_bp:go_response_to_antibio...	SET	311	0.10498	0.013133	0.054855	0.027831	GO_bp:go_response_to_antibiotic
Curated_gene_sets:reactome_d...26	SET	32	0.35545	0.014367	0.18579	0.027873	Curated_gene_sets:reactome_defective_tpr_may_confer_susceptibility_towards_thyroid_papillary_carcinoma_tpc
GO_bp:go_regulation_of_nmda_...	SET	32	0.33185	0.013413	0.17361	0.027977	GO_bp:go_regulation_of_nmda_receptor_activity
Curated_gene_sets:burton_adi...1	SET	30	0.34716	0.013587	0.18177	0.028082	Curated_gene_sets:burton_adipogenesis_1
Curated_gene_sets:reactome_r...116	SET	8	0.5951	0.012034	0.31179	0.028161	Curated_gene_sets:reactome_rnf_mutants_show_enhanced_wnt_signaling_and_proliferation
Curated_gene_sets:zhang_brea...2	SET	416	0.08781	0.01267	0.046021	0.0282	Curated_gene_sets:zhang_breast_cancer_progenitors_up
GO_cc:go_chloride_channel_co...	SET	48	0.28435	0.01407	0.14903	0.028207	GO_cc:go_chloride_channel_complex
Curated_gene_sets:pid_nfat_t...	SET	45	0.26803	0.012843	0.14059	0.028297	Curated_gene_sets:pid_nfat_tfpathway
GO_mf:go_h4_histone_acetyltr...	SET	22	0.44785	0.015013	0.23491	0.0283	GO_mf:go_h4_histone_acetyltransferase_activity
GO_bp:go_protein_acetylation	SET	189	0.13066	0.012783	0.068544	0.028317	GO_bp:go_protein_acetylation
GO_mf:go_nucleobase_binding	SET	5	0.95416	0.015255	0.5012	0.028479	GO_mf:go_nucleobase_binding
Curated_gene_sets:biocarta_h...4	SET	23	0.36818	0.012619	0.19342	0.028496	Curated_gene_sets:biocarta_her2_pathway
Curated_gene_sets:burton_adi...4	SET	31	0.37181	0.014792	0.19541	0.028546	Curated_gene_sets:burton_adipogenesis_12
Curated_gene_sets:worschech_...3	SET	12	0.53203	0.013176	0.27998	0.028706	Curated_gene_sets:worschech_tumor_rejection_dn
GO_bp:go_regulation_of_adeny...3	SET	29	0.36554	0.014066	0.19251	0.0288	GO_bp:go_regulation_of_adenylate_cyclase_activity
Curated_gene_sets:martinez_t...2	SET	588	0.073714	0.012589	0.038822	0.028805	Curated_gene_sets:martinez_tp53_targets_up
GO_bp:go_negative_regulation...503	SET	5	0.79439	0.012701	0.41838	0.028809	GO_bp:go_negative_regulation_of_pancreatic_juice_secretion
Curated_gene_sets:fernandez_...	SET	179	0.12975	0.012357	0.068382	0.02889	Curated_gene_sets:fernandez_bound_by_myc
GO_bp:go_negative_regulation...121	SET	175	0.13939	0.013127	0.073489	0.028943	GO_bp:go_negative_regulation_of_cell_projection_organization
GO_mf:go_bh3_domain_binding	SET	5	0.86823	0.013881	0.45817	0.029054	GO_mf:go_bh3_domain_binding
GO_bp:go_cell_migration_invo...1	SET	14	0.52198	0.013962	0.27548	0.029066	GO_bp:go_cell_migration_involved_in_gastrulation
GO_bp:go_positive_regulation...503	SET	5	0.74463	0.011905	0.39298	0.029066	GO_bp:go_positive_regulation_of_microglial_cell_migration
Curated_gene_sets:dang_myc_t...2	SET	125	0.14867	0.011848	0.078598	0.029285	Curated_gene_sets:dang_myc_targets_up
GO_mf:go_delayed_rectifier_p...	SET	32	0.36188	0.014627	0.19143	0.029362	GO_mf:go_delayed_rectifier_potassium_channel_activity
GO_bp:go_response_to_ether	SET	11	0.53892	0.012778	0.28514	0.029386	GO_bp:go_response_to_ether
GO_bp:go_postsynaptic_densit...2	SET	9	0.64955	0.013932	0.34371	0.029397	GO_bp:go_postsynaptic_density_protein_95_clustering
GO_cc:go_intrinsic_component...10	SET	54	0.25946	0.013616	0.13743	0.029518	GO_cc:go_intrinsic_component_of_postsynaptic_density_membrane
Curated_gene_sets:spielman_l...2	SET	14	0.45429	0.012151	0.24065	0.029536	Curated_gene_sets:spielman_lymphoblast_european_vs_asian_2fc_up
GO_bp:go_regulation_of_growth	SET	652	0.071486	0.012834	0.037915	0.029695	GO_bp:go_regulation_of_growth
GO_bp:go_positive_regulation...514	SET	152	0.14615	0.012835	0.077525	0.029707	GO_bp:go_positive_regulation_of_mitotic_cell_cycle
GO_bp:go_positive_regulation...82	SET	37	0.30599	0.013297	0.16247	0.029834	GO_bp:go_positive_regulation_of_calcium_ion_transmembrane_transporter_activity
GO_bp:go_substrate_independe...	SET	9	0.70709	0.015166	0.37562	0.029893	GO_bp:go_substrate_independent_telencephalic_tangential_migration
GO_cc:go_presynaptic_active_...3	SET	30	0.31259	0.012234	0.16611	0.029938	GO_cc:go_presynaptic_active_zone_membrane
GO_bp:go_regulation_of_skele...3	SET	19	0.3627	0.0113	0.19292	0.03006	GO_bp:go_regulation_of_skeletal_muscle_cell_differentiation
Curated_gene_sets:vanasse_bc...1	SET	58	0.22538	0.012256	0.11989	0.030073	Curated_gene_sets:vanasse_bcl2_targets_dn
GO_bp:go_regulation_of_cellu...19	SET	79	0.21447	0.013604	0.1142	0.030193	GO_bp:go_regulation_of_cellular_response_to_heat
GO_bp:go_negative_regulation...31	SET	17	0.44275	0.013049	0.23576	0.030204	GO_bp:go_negative_regulation_of_anoikis
GO_bp:go_regulation_of_chape...	SET	8	0.44997	0.0090994	0.23965	0.030225	GO_bp:go_regulation_of_chaperone_mediated_autophagy
GO_mf:go_phosphatase_binding	SET	183	0.13452	0.012952	0.071675	0.030278	GO_mf:go_phosphatase_binding
GO_bp:go_positive_regulation...556	SET	517	0.081123	0.013015	0.043309	0.030533	GO_bp:go_positive_regulation_of_nervous_system_development
GO_cc:go_phosphatidylinosito...1	SET	27	0.34567	0.012836	0.18459	0.030565	GO_cc:go_phosphatidylinositol_3_kinase_complex
Curated_gene_sets:lu_tumor_v...1	SET	13	0.57361	0.014785	0.30654	0.030664	Curated_gene_sets:lu_tumor_vasculature_dn
GO_bp:go_thorax_and_anterior...	SET	5	1.0961	0.017525	0.58578	0.030669	GO_bp:go_thorax_and_anterior_abdomen_determination
GO_mf:go_nucleocytoplasmic_c...	SET	18	0.47691	0.014463	0.25507	0.030766	GO_mf:go_nucleocytoplasmic_carrier_activity
GO_mf:go_bh_domain_binding	SET	10	0.56319	0.012733	0.30129	0.030802	GO_mf:go_bh_domain_binding
GO_mf:go_mitogen_activated_p...2	SET	15	0.51397	0.014229	0.27514	0.03089	GO_mf:go_mitogen_activated_protein_kinase_kinase_binding
GO_mf:go_gtp_rho_binding	SET	18	0.38644	0.011719	0.20691	0.03091	GO_mf:go_gtp_rho_binding
GO_bp:go_protein_localizatio...7	SET	28	0.32481	0.012282	0.17403	0.030999	GO_bp:go_protein_localization_to_chromatin
GO_bp:go_cardioblast_differe...	SET	19	0.43075	0.01342	0.23101	0.031127	GO_bp:go_cardioblast_differentiation
GO_cc:go_organelle_subcompar...	SET	367	0.093015	0.012622	0.049942	0.031278	GO_cc:go_organelle_subcompartment
GO_bp:go_activation_of_store...	SET	5	0.95648	0.015292	0.51384	0.031349	GO_bp:go_activation_of_store_operated_calcium_channel_activity
GO_bp:go_response_to_sodium_...	SET	5	0.84194	0.013461	0.45235	0.031361	GO_bp:go_response_to_sodium_arsenite
GO_bp:go_cellular_response_t...107	SET	5	0.84194	0.013461	0.45235	0.031361	GO_bp:go_cellular_response_to_sodium_arsenite
GO_mf:go_voltage_gated_calci...3	SET	8	0.64427	0.013029	0.3462	0.031381	GO_mf:go_voltage_gated_calcium_channel_activity_involved_in_regulation_of_cytosolic_calcium_levels
GO_mf:go_transition_metal_io...1	SET	1046	0.056878	0.012798	0.030582	0.031463	GO_mf:go_transition_metal_ion_binding
GO_bp:go_chromatin_silencing...2	SET	8	0.57854	0.011699	0.31114	0.031494	GO_bp:go_chromatin_silencing_at_telomere
GO_bp:go_negative_regulation...573	SET	7	0.7523	0.014231	0.40461	0.0315	GO_bp:go_negative_regulation_of_receptor_biosynthetic_process
GO_bp:go_polyadenylation_dep...1	SET	8	0.60056	0.012145	0.32308	0.031531	GO_bp:go_polyadenylation_dependent_rna_catabolic_process
GO_bp:go_cerebral_cortex_reg...	SET	7	0.80851	0.015294	0.43517	0.0316	GO_bp:go_cerebral_cortex_regionalization
Curated_gene_sets:biocarta_i...4	SET	19	0.39352	0.012261	0.21184	0.031619	Curated_gene_sets:biocarta_igf1mtor_pathway
GO_bp:go_convergent_extension	SET	15	0.45307	0.012543	0.24414	0.031749	GO_bp:go_convergent_extension
GO_mf:go_protein_serine_thre...2	SET	433	0.084027	0.012364	0.04528	0.031756	GO_mf:go_protein_serine_threonine_kinase_activity
Curated_gene_sets:kegg_melan...1	SET	99	0.18367	0.013035	0.099014	0.031806	Curated_gene_sets:kegg_melanogenesis
GO_bp:go_regulation_of_deace...	SET	10	0.53247	0.012038	0.28705	0.031809	GO_bp:go_regulation_of_deacetylase_activity
GO_cc:go_potassium_channel_c...	SET	98	0.18567	0.013111	0.1001	0.031813	GO_cc:go_potassium_channel_complex
Curated_gene_sets:reactome_s...64	SET	18	0.47961	0.014544	0.25858	0.031824	Curated_gene_sets:reactome_signaling_by_nodal
Curated_gene_sets:spielman_l...4	SET	477	0.077231	0.011914	0.041662	0.031895	Curated_gene_sets:spielman_lymphoblast_european_vs_asian_up
GO_cc:go_nuclear_chromosome	SET	574	0.071676	0.012099	0.038672	0.031918	GO_cc:go_nuclear_chromosome
GO_bp:go_maternal_process_in...2	SET	8	0.66527	0.013453	0.35895	0.031924	GO_bp:go_maternal_process_involved_in_parturition
GO_cc:go_recycling_endosome	SET	167	0.12964	0.011929	0.06997	0.031959	GO_cc:go_recycling_endosome
GO_bp:go_regulation_of_dendr...6	SET	67	0.22353	0.013062	0.12067	0.031989	GO_bp:go_regulation_of_dendritic_spine_development
GO_bp:go_positive_regulation...158	SET	5	0.90291	0.014436	0.48749	0.032009	GO_bp:go_positive_regulation_of_chemokine_c_c_motif_ligand_5_production
GO_bp:go_positive_regulation...31	SET	15	0.46923	0.012991	0.25343	0.032058	GO_bp:go_positive_regulation_of_amyloid_precursor_protein_catabolic_process
GO_bp:go_cardiac_ventricle_f...	SET	10	0.62931	0.014227	0.34003	0.032112	GO_bp:go_cardiac_ventricle_formation
GO_bp:go_cellular_response_t...114	SET	155	0.12903	0.011442	0.069779	0.032233	GO_bp:go_cellular_response_to_topologically_incorrect_protein
GO_bp:go_regulation_of_cell_...12	SET	1155	0.051906	0.012237	0.028075	0.032248	GO_bp:go_regulation_of_cell_cycle
GO_bp:go_regulation_of_nk_t_...1	SET	10	0.5567	0.012586	0.30117	0.032274	GO_bp:go_regulation_of_nk_t_cell_activation
Curated_gene_sets:reactome_a...26	SET	15	0.45926	0.012715	0.24853	0.032316	Curated_gene_sets:reactome_activation_of_bad_and_translocation_to_mitochondria
Curated_gene_sets:tien_intes...3	SET	89	0.19925	0.013411	0.10784	0.032332	Curated_gene_sets:tien_intestine_probiotics_2hr_dn
GO_bp:go_regulation_of_mamma...	SET	16	0.44063	0.012599	0.23855	0.032376	GO_bp:go_regulation_of_mammary_gland_epithelial_cell_proliferation
Curated_gene_sets:schaeffer_...19	SET	21	0.44559	0.014594	0.24127	0.032393	Curated_gene_sets:schaeffer_sox9_targets_in_prostate_development_up
Curated_gene_sets:ikeda_mir3...1	SET	23	0.4056	0.013902	0.21962	0.032393	Curated_gene_sets:ikeda_mir30_targets_dn
Curated_gene_sets:haddad_b_l...	SET	266	0.11773	0.013637	0.063748	0.032397	Curated_gene_sets:haddad_b_lymphocyte_progenitor
Curated_gene_sets:biocarta_r...13	SET	7	0.65523	0.012395	0.35503	0.032487	Curated_gene_sets:biocarta_reelin_pathway
Curated_gene_sets:stark_pref...2	SET	188	0.13206	0.012886	0.071565	0.032501	Curated_gene_sets:stark_prefrontal_cortex_22q11_deletion_up
Curated_gene_sets:gentile_uv...11	SET	37	0.29056	0.012627	0.15752	0.032555	Curated_gene_sets:gentile_uv_response_cluster_d8
GO_mf:go_manganese_ion_bindi...	SET	61	0.22729	0.012675	0.12322	0.032557	GO_mf:go_manganese_ion_binding
GO_bp:go_dna_templated_trans...2	SET	238	0.10893	0.011943	0.059059	0.032574	GO_bp:go_dna_templated_transcription_initiation
GO_bp:go_trachea_development	SET	19	0.44529	0.013873	0.24144	0.032581	GO_bp:go_trachea_development
Curated_gene_sets:jison_sick...1	SET	178	0.12752	0.012111	0.069149	0.032587	Curated_gene_sets:jison_sickle_cell_disease_dn
Curated_gene_sets:tian_tnf_s...1	SET	20	0.41057	0.013124	0.22278	0.032674	Curated_gene_sets:tian_tnf_signaling_not_via_nfkb
GO_bp:go_positive_regulation...694	SET	5	0.8489	0.013572	0.46068	0.032693	GO_bp:go_positive_regulation_of_receptor_catabolic_process
Curated_gene_sets:wang_cispl...1	SET	214	0.11472	0.011935	0.062273	0.032733	Curated_gene_sets:wang_cisplatin_response_and_xpc_dn
GO_bp:go_positive_regulation...387	SET	64	0.22661	0.012943	0.12305	0.032772	GO_bp:go_positive_regulation_of_interferon_gamma_production
GO_bp:go_peptidyl_aspartic_a...	SET	6	0.68949	0.012076	0.3746	0.032849	GO_bp:go_peptidyl_aspartic_acid_modification
GO_bp:go_regulation_of_lamel...1	SET	32	0.29989	0.012121	0.16296	0.032872	GO_bp:go_regulation_of_lamellipodium_assembly
GO_bp:go_inner_mitochondrial...	SET	44	0.23485	0.011128	0.1277	0.03296	GO_bp:go_inner_mitochondrial_membrane_organization
Curated_gene_sets:sato_silen...4	SET	44	0.25381	0.012026	0.13801	0.032967	Curated_gene_sets:sato_silenced_epigenetically_in_pancreatic_cancer
GO_mf:go_gated_channel_activ...	SET	336	0.10321	0.013412	0.056138	0.033008	GO_mf:go_gated_channel_activity
Curated_gene_sets:schwab_tar...2	SET	13	0.49318	0.012712	0.26834	0.033047	Curated_gene_sets:schwab_targets_of_bmyb_polymorphic_variants_up
GO_bp:go_ureteric_bud_format...	SET	5	0.88847	0.014205	0.48398	0.033206	GO_bp:go_ureteric_bud_formation
GO_bp:go_neuron_recognition	SET	47	0.30372	0.014872	0.16546	0.033218	GO_bp:go_neuron_recognition
Curated_gene_sets:tooker_gem...2	SET	81	0.18221	0.011703	0.099297	0.033259	Curated_gene_sets:tooker_gemcitabine_resistance_up
GO_mf:go_amino_acid_binding	SET	59	0.22691	0.012445	0.12366	0.033271	GO_mf:go_amino_acid_binding
Curated_gene_sets:reactome_n...71	SET	25	0.33073	0.011818	0.18034	0.033338	Curated_gene_sets:reactome_nuclear_events_kinase_and_transcription_factor_activation
GO_bp:go_extrinsic_apoptotic...1	SET	217	0.12122	0.012699	0.0661	0.033342	GO_bp:go_extrinsic_apoptotic_signaling_pathway
GO_cc:go_endoplasmic_reticul...10	SET	23	0.35068	0.012019	0.19123	0.033354	GO_cc:go_endoplasmic_reticulum_subcompartment
Curated_gene_sets:reactome_m...76	SET	118	0.16218	0.01256	0.088528	0.033488	Curated_gene_sets:reactome_mitotic_prophase
GO_bp:go_positive_regulation...120	SET	520	0.0781	0.012565	0.042634	0.033493	GO_bp:go_positive_regulation_of_cell_development
GO_bp:go_nk_t_cell_activation	SET	12	0.51607	0.01278	0.28179	0.033526	GO_bp:go_nk_t_cell_activation
GO_mf:go_cyclosporin_a_bindi...	SET	14	0.41424	0.01108	0.22628	0.033586	GO_mf:go_cyclosporin_a_binding
GO_bp:go_parturition	SET	16	0.49061	0.014028	0.26807	0.033623	GO_bp:go_parturition
Curated_gene_sets:pid_il27_p...	SET	26	0.33581	0.012237	0.18363	0.033727	Curated_gene_sets:pid_il27_pathway
GO_bp:go_ampa_glutamate_rece...	SET	8	0.58554	0.011841	0.3203	0.033775	GO_bp:go_ampa_glutamate_receptor_clustering
GO_bp:go_negative_regulation...677	SET	9	0.66008	0.014158	0.36128	0.033852	GO_bp:go_negative_regulation_of_transcription_by_competitive_promoter_binding
Curated_gene_sets:reactome_i...53	SET	108	0.17838	0.01322	0.097691	0.033935	Curated_gene_sets:reactome_interleukin_4_and_interleukin_13_signaling
Curated_gene_sets:mori_small...1	SET	71	0.20227	0.012166	0.11079	0.03396	Curated_gene_sets:mori_small_pre_bii_lymphocyte_dn
Curated_gene_sets:pid_caspas...	SET	51	0.23805	0.012141	0.13039	0.033961	Curated_gene_sets:pid_caspase_pathway
GO_cc:go_bcl_2_family_protei...	SET	6	0.6678	0.011696	0.3661	0.034077	GO_cc:go_bcl_2_family_protein_complex
Curated_gene_sets:reactome_r...89	SET	297	0.10288	0.012582	0.05641	0.034098	Curated_gene_sets:reactome_rho_gtpase_effectors
Curated_gene_sets:reactome_g...48	SET	31	0.30814	0.012259	0.16899	0.034127	Curated_gene_sets:reactome_glutamate_binding_activation_of_ampa_receptors_and_synaptic_plasticity
GO_bp:go_positive_regulation...338	SET	37	0.30346	0.013187	0.16652	0.034206	GO_bp:go_positive_regulation_of_heart_growth
GO_bp:go_negative_regulation...655	SET	40	0.28889	0.013052	0.15866	0.034328	GO_bp:go_negative_regulation_of_t_cell_differentiation
Curated_gene_sets:flechner_p...3	SET	49	0.23204	0.011601	0.12744	0.034332	Curated_gene_sets:flechner_pbl_kidney_transplant_rejected_vs_ok_dn
Curated_gene_sets:reactome_t...100	SET	42	0.28031	0.012977	0.15396	0.034336	Curated_gene_sets:reactome_transport_of_mature_mrnas_derived_from_intronless_transcripts
Curated_gene_sets:cairo_hepa...5	SET	208	0.12584	0.012909	0.069169	0.034442	Curated_gene_sets:cairo_hepatoblastoma_up
Curated_gene_sets:reactome_f...20	SET	12	0.53351	0.013212	0.29333	0.034478	Curated_gene_sets:reactome_fgfr1c_ligand_binding_and_activation
Curated_gene_sets:torchia_ta...2	SET	18	0.48761	0.014787	0.26816	0.034513	Curated_gene_sets:torchia_targets_of_ewsr1_fli1_fusion_top20_dn
GO_mf:go_3_5_exodeoxyribonuc...	SET	13	0.45471	0.01172	0.25029	0.034638	GO_mf:go_3_5_exodeoxyribonuclease_activity
Curated_gene_sets:reactome_n...72	SET	34	0.3272	0.013632	0.18012	0.034652	Curated_gene_sets:reactome_nuclear_import_of_rev_protein
GO_bp:go_regulation_of_cellu...1	SET	375	0.08559	0.011738	0.047121	0.034664	GO_bp:go_regulation_of_cellular_amide_metabolic_process
Curated_gene_sets:mathew_fan...	SET	11	0.54678	0.012965	0.30106	0.034681	Curated_gene_sets:mathew_fanconi_anemia_genes
GO_mf:go_protein_tyrosine_ki...3	SET	87	0.18068	0.012024	0.099496	0.0347	GO_mf:go_protein_tyrosine_kinase_binding
GO_bp:go_camera_type_eye_mor...	SET	111	0.17304	0.013	0.095321	0.034746	GO_bp:go_camera_type_eye_morphogenesis
Curated_gene_sets:lu_aging_b...2	SET	258	0.11516	0.01314	0.063479	0.034841	Curated_gene_sets:lu_aging_brain_up
GO_bp:go_negative_regulation...468	SET	148	0.14295	0.012389	0.078817	0.034875	GO_bp:go_negative_regulation_of_neuron_projection_development
Curated_gene_sets:he_pten_ta...1	SET	7	0.74472	0.014087	0.41067	0.034893	Curated_gene_sets:he_pten_targets_dn
Curated_gene_sets:gargalovic...20	SET	11	0.65578	0.015549	0.36167	0.034909	Curated_gene_sets:gargalovic_response_to_oxidized_phospholipids_tan_dn
Curated_gene_sets:biocarta_p...10	SET	17	0.41143	0.012126	0.22692	0.034917	Curated_gene_sets:biocarta_pdzs_pathway
GO_bp:go_regulation_of_mitot...1	SET	631	0.068643	0.01213	0.037877	0.03498	GO_bp:go_regulation_of_mitotic_cell_cycle
Curated_gene_sets:ikeda_mir1...2	SET	44	0.27066	0.012824	0.14937	0.035006	Curated_gene_sets:ikeda_mir133_targets_up
GO_bp:go_cognition	SET	290	0.10809	0.013065	0.059656	0.035009	GO_bp:go_cognition
Curated_gene_sets:reactome_s...36	SET	18	0.45481	0.013792	0.25114	0.035079	Curated_gene_sets:reactome_signaling_by_cytosolic_fgfr1_fusion_mutants
Curated_gene_sets:frasor_tam...2	SET	50	0.26187	0.013225	0.14462	0.035101	Curated_gene_sets:frasor_tamoxifen_response_up
GO_bp:go_axonal_transport_of...	SET	10	0.63861	0.014438	0.35273	0.035121	GO_bp:go_axonal_transport_of_mitochondrion
GO_bp:go_regulation_of_nucle...8	SET	106	0.16661	0.012233	0.092067	0.035181	GO_bp:go_regulation_of_nucleocytoplasmic_transport
GO_mf:go_ligase_activity_for...2	SET	43	0.2521	0.011809	0.13934	0.035219	GO_mf:go_ligase_activity_forming_carbon_nitrogen_bonds
GO_bp:go_regulation_of_type_...2	SET	8	0.58638	0.011858	0.32417	0.035245	GO_bp:go_regulation_of_type_b_pancreatic_cell_development
Curated_gene_sets:reactome_p...70	SET	23	0.34433	0.011802	0.19042	0.035287	Curated_gene_sets:reactome_post_chaperonin_tubulin_folding_pathway
Curated_gene_sets:haslinger_...4	SET	16	0.3908	0.011174	0.21619	0.035334	Curated_gene_sets:haslinger_b_cll_with_6q21_deletion
GO_bp:go_receptor_metabolic_...	SET	180	0.1282	0.012243	0.070924	0.035347	GO_bp:go_receptor_metabolic_process
GO_bp:go_positive_regulation...350	SET	17	0.37121	0.01094	0.20546	0.035412	GO_bp:go_positive_regulation_of_histone_deacetylation
Curated_gene_sets:gerhold_re...2	SET	5	0.81621	0.01305	0.45178	0.035417	Curated_gene_sets:gerhold_response_to_tzd_up
Curated_gene_sets:yague_pret...2	SET	7	0.71939	0.013608	0.39858	0.035556	Curated_gene_sets:yague_pretumor_drug_resistance_up
GO_bp:go_cellular_response_t...108	SET	147	0.13712	0.011844	0.075991	0.035593	GO_bp:go_cellular_response_to_starvation
GO_bp:go_positive_regulation...531	SET	32	0.29541	0.01194	0.16372	0.035595	GO_bp:go_positive_regulation_of_multicellular_organism_growth
GO_bp:go_regulation_of_osteo...1	SET	109	0.1733	0.012902	0.096062	0.03562	GO_bp:go_regulation_of_osteoblast_differentiation
GO_mf:go_transcription_coact...1	SET	315	0.095112	0.011974	0.052728	0.035638	GO_mf:go_transcription_coactivator_activity
Curated_gene_sets:white_neur...	SET	19	0.56652	0.01765	0.31464	0.035898	Curated_gene_sets:white_neuroblastoma_with_1p36.3_deletion
Curated_gene_sets:ray_tumori...1	SET	257	0.10841	0.012346	0.060213	0.035904	Curated_gene_sets:ray_tumorigenesis_by_erbb2_cdc25a_dn
GO_bp:go_positive_regulation...494	SET	21	0.3915	0.012823	0.21754	0.035966	GO_bp:go_positive_regulation_of_mesonephros_development
Curated_gene_sets:bhat_esr1_...1	SET	89	0.19732	0.013281	0.10972	0.036069	Curated_gene_sets:bhat_esr1_targets_not_via_akt1_dn
GO_bp:go_lipid_phosphorylati...	SET	62	0.20366	0.01145	0.11337	0.036216	GO_bp:go_lipid_phosphorylation
Curated_gene_sets:tonks_targ...11	SET	15	0.45937	0.012718	0.25573	0.036234	Curated_gene_sets:tonks_targets_of_runx1_runx1t1_fusion_sustained_in_granulocyte_up
GO_bp:go_post_embryonic_came...	SET	7	0.68966	0.013046	0.3845	0.036443	GO_bp:go_post_embryonic_camera_type_eye_development
Curated_gene_sets:appierto_r...1	SET	50	0.2424	0.012241	0.13531	0.036618	Curated_gene_sets:appierto_response_to_fenretinide_dn
GO_mf:go_dioxygenase_activity	SET	86	0.18845	0.012469	0.10526	0.036719	GO_mf:go_dioxygenase_activity
GO_bp:go_determination_of_he...	SET	63	0.23195	0.013144	0.12969	0.036861	GO_bp:go_determination_of_heart_left_right_asymmetry
GO_bp:go_protein_poly_adp_ri...	SET	7	0.60666	0.011476	0.33929	0.036893	GO_bp:go_protein_poly_adp_ribosylation
GO_bp:go_positive_regulation...140	SET	136	0.13603	0.011305	0.076116	0.036965	GO_bp:go_positive_regulation_of_cellular_amide_metabolic_process
Curated_gene_sets:kyng_norma...1	SET	18	0.39405	0.01195	0.22065	0.03707	Curated_gene_sets:kyng_normal_aging_dn
GO_mf:go_calmodulin_binding	SET	196	0.12499	0.012451	0.070008	0.037107	GO_mf:go_calmodulin_binding
GO_cc:go_anchored_component_...7	SET	14	0.40759	0.010902	0.2284	0.037179	GO_cc:go_anchored_component_of_synaptic_vesicle_membrane
Curated_gene_sets:reactome_t...94	SET	5	0.75859	0.012129	0.42552	0.037321	Curated_gene_sets:reactome_transmission_across_electrical_synapses
GO_bp:go_regulation_of_intri...4	SET	17	0.36106	0.010641	0.20263	0.037391	GO_bp:go_regulation_of_intrinsic_apoptotic_signaling_pathway_in_response_to_dna_damage_by_p53_class_mediator
Curated_gene_sets:nakayama_f...	SET	43	0.27841	0.013041	0.15633	0.037472	Curated_gene_sets:nakayama_fra2_targets
Curated_gene_sets:reactome_g...62	SET	56	0.22062	0.011789	0.12399	0.037596	Curated_gene_sets:reactome_golgi_associated_vesicle_biogenesis
GO_bp:go_regulation_of_prote...11	SET	110	0.15323	0.01146	0.086131	0.037628	GO_bp:go_regulation_of_protein_complex_disassembly
Curated_gene_sets:biocarta_t...9	SET	24	0.31792	0.011131	0.17872	0.037639	Curated_gene_sets:biocarta_tff_pathway
GO_mf:go_proximal_promoter_s...	SET	526	0.077292	0.012505	0.043463	0.037684	GO_mf:go_proximal_promoter_sequence_specific_dna_binding
GO_bp:go_regulation_of_prote...30	SET	967	0.054772	0.011875	0.03081	0.037732	GO_bp:go_regulation_of_protein_localization
GO_bp:go_regulation_of_recep...2	SET	21	0.3462	0.011339	0.19475	0.03774	GO_bp:go_regulation_of_receptor_biosynthetic_process
Curated_gene_sets:chen_neuro...	SET	50	0.28936	0.014613	0.16287	0.03782	Curated_gene_sets:chen_neuroblastoma_copy_number_gains
GO_bp:go_sensory_system_deve...	SET	359	0.094211	0.012647	0.053043	0.037866	GO_bp:go_sensory_system_development
GO_cc:go_integral_component_...2	SET	15	0.4455	0.012334	0.25101	0.037974	GO_cc:go_integral_component_of_presynaptic_active_zone_membrane
GO_bp:go_regulation_of_neuro...16	SET	105	0.16867	0.012326	0.095065	0.038018	GO_bp:go_regulation_of_neurotransmitter_secretion
GO_bp:go_gmp_metabolic_proce...	SET	10	0.47037	0.010634	0.26513	0.038033	GO_bp:go_gmp_metabolic_process
Curated_gene_sets:reactome_m...60	SET	6	0.62497	0.010946	0.35243	0.038096	Curated_gene_sets:reactome_misspliced_lrp5_mutants_have_enhanced_beta_catenin_dependent_signaling
GO_mf:go_large_ribosomal_sub...	SET	5	0.56952	0.0091056	0.32116	0.038096	GO_mf:go_large_ribosomal_subunit_rrna_binding
GO_mf:go_oligopeptide_binding	SET	12	0.55336	0.013704	0.31212	0.038129	GO_mf:go_oligopeptide_binding
GO_bp:go_chondroitin_sulfate...5	SET	37	0.2768	0.012029	0.15614	0.038141	GO_bp:go_chondroitin_sulfate_proteoglycan_metabolic_process
Curated_gene_sets:dang_regul...1	SET	249	0.10429	0.011693	0.058923	0.038375	Curated_gene_sets:dang_regulated_by_myc_dn
GO_bp:go_glutamine_metabolic...	SET	21	0.34623	0.01134	0.19579	0.038511	GO_bp:go_glutamine_metabolic_process
Curated_gene_sets:reactome_r...37	SET	82	0.1887	0.012194	0.10673	0.038539	Curated_gene_sets:reactome_regulation_of_hsf1_mediated_heat_shock_response
GO_bp:go_negative_t_cell_sel...	SET	12	0.55075	0.013639	0.31195	0.038747	GO_bp:go_negative_t_cell_selection
GO_bp:go_rna_catabolic_proce...	SET	387	0.083028	0.011564	0.047034	0.038767	GO_bp:go_rna_catabolic_process
GO_bp:go_atrial_cardiac_musc...1	SET	10	0.61727	0.013955	0.34973	0.03879	GO_bp:go_atrial_cardiac_muscle_cell_membrane_repolarization
GO_bp:go_neuron_maturation	SET	47	0.26048	0.012755	0.14766	0.03887	GO_bp:go_neuron_maturation
GO_bp:go_body_morphogenesis	SET	49	0.24039	0.012018	0.13647	0.039086	GO_bp:go_body_morphogenesis
GO_bp:go_cellular_response_t...2	SET	203	0.12146	0.012311	0.068979	0.039143	GO_bp:go_cellular_response_to_acid_chemical
GO_bp:go_positive_regulation...564	SET	353	0.092704	0.012342	0.052689	0.039258	GO_bp:go_positive_regulation_of_neuron_differentiation
GO_bp:go_protein_k27_linked_...	SET	5	0.72358	0.011569	0.4115	0.03935	GO_bp:go_protein_k27_linked_ubiquitination
Curated_gene_sets:reactome_r...122	SET	18	0.44231	0.013413	0.25155	0.039353	Curated_gene_sets:reactome_rora_activates_gene_expression
Curated_gene_sets:reactome_i...76	SET	12	0.38765	0.0096	0.22048	0.039366	Curated_gene_sets:reactome_irf3_mediated_induction_of_type_i_ifn
GO_bp:go_developmental_induc...	SET	32	0.30979	0.012521	0.1762	0.039366	GO_bp:go_developmental_induction
Curated_gene_sets:wakabayash...1	SET	29	0.31132	0.01198	0.17708	0.039377	Curated_gene_sets:wakabayashi_adipogenesis_pparg_bound_36hr
Curated_gene_sets:pid_pi3kci...1	SET	35	0.27129	0.011467	0.15433	0.039401	Curated_gene_sets:pid_pi3kci_akt_pathway
GO_bp:go_mammary_gland_epith...2	SET	27	0.34411	0.012778	0.19576	0.039402	GO_bp:go_mammary_gland_epithelial_cell_proliferation
GO_bp:go_trna_pseudouridine_...	SET	5	0.61847	0.0098883	0.35189	0.039417	GO_bp:go_trna_pseudouridine_synthesis
Curated_gene_sets:plasari_tg...3	SET	101	0.16885	0.012104	0.096083	0.039435	Curated_gene_sets:plasari_tgfb1_signaling_via_nfic_1hr_dn
GO_cc:go_phosphatidylinosito...2	SET	5	0.87556	0.013999	0.4983	0.039461	GO_cc:go_phosphatidylinositol_3_kinase_complex_class_i
GO_bp:go_receptor_clustering	SET	54	0.21062	0.011053	0.11989	0.039479	GO_bp:go_receptor_clustering
GO_bp:go_camera_type_eye_dev...	SET	303	0.10142	0.012526	0.057773	0.039602	GO_bp:go_camera_type_eye_development
GO_bp:go_positive_regulation...818	SET	36	0.27709	0.011878	0.15789	0.039642	GO_bp:go_positive_regulation_of_tor_signaling
Curated_gene_sets:reactome_e...6	SET	26	0.33351	0.012153	0.19006	0.03966	Curated_gene_sets:reactome_effects_of_pip2_hydrolysis
Curated_gene_sets:sig_il4rec...	SET	27	0.29911	0.011107	0.17046	0.039662	Curated_gene_sets:sig_il4receptor_in_b_lyphocytes
GO_cc:go_myelin_sheath	SET	51	0.23172	0.011818	0.13215	0.039775	GO_cc:go_myelin_sheath
GO_bp:go_vagina_development	SET	10	0.51959	0.011747	0.29638	0.039798	GO_bp:go_vagina_development
GO_bp:go_protein_k11_linked_...2	SET	29	0.28857	0.011104	0.16471	0.039895	GO_bp:go_protein_k11_linked_ubiquitination
Curated_gene_sets:roversi_gl...2	SET	96	0.21976	0.01536	0.12551	0.039994	Curated_gene_sets:roversi_glioma_copy_number_up
Curated_gene_sets:tesar_jak_...2	SET	7	0.76307	0.014435	0.43594	0.040034	Curated_gene_sets:tesar_jak_targets_mouse_es_d3_up
GO_bp:go_regulation_of_cellu...6	SET	792	0.058871	0.011605	0.033648	0.0401	GO_bp:go_regulation_of_cellular_catabolic_process
Curated_gene_sets:boyault_li...11	SET	189	0.11618	0.011366	0.066409	0.040116	Curated_gene_sets:boyault_liver_cancer_subclass_g3_up
Curated_gene_sets:wnt_signal...	SET	87	0.18414	0.012255	0.10528	0.040151	Curated_gene_sets:wnt_signaling
GO_bp:go_nucleoside_diphosph...2	SET	7	0.61396	0.011614	0.35128	0.040259	GO_bp:go_nucleoside_diphosphate_catabolic_process
GO_mf:go_hsp70_protein_bindi...	SET	42	0.24951	0.011551	0.14278	0.040279	GO_mf:go_hsp70_protein_binding
GO_cc:go_lysosomal_lumen	SET	95	0.17069	0.011868	0.097699	0.040318	GO_cc:go_lysosomal_lumen
GO_bp:go_positive_regulation...92	SET	25	0.36923	0.013193	0.21134	0.040323	GO_bp:go_positive_regulation_of_cardiac_muscle_cell_proliferation
GO_bp:go_protein_demethylati...	SET	28	0.30676	0.0116	0.17559	0.040324	GO_bp:go_protein_demethylation
GO_mf:go_c2h2_zinc_finger_do...	SET	13	0.45122	0.01163	0.25843	0.040413	GO_mf:go_c2h2_zinc_finger_domain_binding
GO_bp:go_apoptotic_cell_clea...	SET	45	0.26404	0.012651	0.15123	0.040422	GO_bp:go_apoptotic_cell_clearance
GO_cc:go_extrinsic_component...13	SET	13	0.4586	0.01182	0.26283	0.040514	GO_cc:go_extrinsic_component_of_synaptic_membrane
GO_mf:go_lipase_activator_ac...	SET	13	0.4124	0.01063	0.23636	0.040517	GO_mf:go_lipase_activator_activity
GO_mf:go_rna_adenylyltransfe...	SET	5	0.69991	0.01119	0.40115	0.040524	GO_mf:go_rna_adenylyltransferase_activity
GO_bp:go_negative_regulation...189	SET	6	0.66693	0.01168	0.38251	0.040626	GO_bp:go_negative_regulation_of_dendritic_spine_morphogenesis
GO_bp:go_regulation_of_hormo...2	SET	509	0.077006	0.012261	0.044171	0.040642	GO_bp:go_regulation_of_hormone_levels
GO_cc:go_mks_complex	SET	13	0.50096	0.012912	0.28735	0.040644	GO_cc:go_mks_complex
GO_bp:go_negative_regulation...351	SET	5	0.67304	0.010761	0.38606	0.040645	GO_bp:go_negative_regulation_of_isotype_switching
GO_bp:go_eye_morphogenesis	SET	147	0.14461	0.01249	0.082958	0.040664	GO_bp:go_eye_morphogenesis
GO_mf:go_transferase_activit...7	SET	23	0.34814	0.011933	0.19974	0.040676	GO_mf:go_transferase_activity_transferring_nitrogenous_groups
GO_mf:go_death_domain_binding	SET	10	0.55476	0.012542	0.31865	0.040851	GO_mf:go_death_domain_binding
GO_mf:go_adenyl_nucleotide_b...	SET	1515	0.043007	0.011497	0.024703	0.040855	GO_mf:go_adenyl_nucleotide_binding
GO_bp:go_mitotic_cell_cycle	SET	969	0.052954	0.011492	0.030422	0.040879	GO_bp:go_mitotic_cell_cycle
GO_bp:go_regulation_of_histo...11	SET	13	0.45703	0.01178	0.26261	0.040908	GO_bp:go_regulation_of_histone_h4_acetylation
GO_bp:go_regulation_of_pepti...6	SET	5	0.78266	0.012513	0.44985	0.040953	GO_bp:go_regulation_of_peptidyl_serine_dephosphorylation
GO_mf:go_protein_heterodimer...	SET	469	0.078919	0.012074	0.045392	0.041061	GO_mf:go_protein_heterodimerization_activity
Curated_gene_sets:martinez_t...1	SET	568	0.068411	0.011489	0.039367	0.041134	Curated_gene_sets:martinez_tp53_targets_dn
GO_bp:go_midgut_development	SET	13	0.53849	0.01388	0.31005	0.041222	GO_bp:go_midgut_development
GO_bp:go_limbic_system_devel...	SET	107	0.17406	0.012841	0.10022	0.041222	GO_bp:go_limbic_system_development
Curated_gene_sets:toyota_tar...	SET	429	0.078098	0.01144	0.044969	0.041229	Curated_gene_sets:toyota_targets_of_mir34b_and_mir34c
GO_bp:go_interspecies_intera...	SET	917	0.054163	0.011451	0.031191	0.041246	GO_bp:go_interspecies_interaction_between_organisms
GO_bp:go_ribosomal_protein_i...	SET	8	0.54247	0.01097	0.31241	0.041254	GO_bp:go_ribosomal_protein_import_into_nucleus
GO_mf:go_repressing_transcri...	SET	69	0.2042	0.012108	0.11767	0.04135	GO_mf:go_repressing_transcription_factor_binding
Curated_gene_sets:reactome_t...48	SET	80	0.174	0.011107	0.10028	0.041357	Curated_gene_sets:reactome_tp53_regulates_metabolic_genes
GO_bp:go_cellular_response_t...105	SET	7	0.71381	0.013503	0.41142	0.04138	GO_bp:go_cellular_response_to_salt
Curated_gene_sets:west_adren...6	SET	294	0.095422	0.011612	0.055	0.041382	Curated_gene_sets:west_adrenocortical_tumor_up
Curated_gene_sets:pid_wnt_si...	SET	26	0.32174	0.011724	0.18556	0.041481	Curated_gene_sets:pid_wnt_signaling_pathway
GO_cc:go_astrocyte_end_foot	SET	5	0.52769	0.0084368	0.30439	0.041507	GO_cc:go_astrocyte_end_foot
Curated_gene_sets:scheiderei...2	SET	17	0.39831	0.011739	0.22994	0.041624	Curated_gene_sets:scheidereit_ikk_targets
GO_bp:go_positive_regulation...810	SET	5	0.67638	0.010814	0.39066	0.041701	GO_bp:go_positive_regulation_of_thymocyte_apoptotic_process
GO_cc:go_garp_complex	SET	5	0.70228	0.011228	0.40567	0.041719	GO_cc:go_garp_complex
GO_bp:go_type_ii_pneumocyte_...	SET	5	0.90747	0.014509	0.52452	0.041816	GO_bp:go_type_ii_pneumocyte_differentiation
GO_cc:go_clathrin_coat	SET	46	0.22812	0.011051	0.1319	0.04187	GO_cc:go_clathrin_coat
Curated_gene_sets:myllykanga...2	SET	11	0.38752	0.0091885	0.22416	0.041931	Curated_gene_sets:myllykangas_amplification_hot_spot_12
Curated_gene_sets:mcclung_cr...1	SET	52	0.26413	0.013602	0.15301	0.042162	Curated_gene_sets:mcclung_creb1_targets_dn
GO_bp:go_positive_regulation...238	SET	11	0.45404	0.010766	0.26333	0.042343	GO_bp:go_positive_regulation_of_double_strand_break_repair_via_nonhomologous_end_joining
GO_bp:go_adult_locomotory_be...	SET	77	0.19088	0.011954	0.11073	0.04238	GO_bp:go_adult_locomotory_behavior
GO_bp:go_forebrain_developme...	SET	372	0.091577	0.01251	0.053136	0.042414	GO_bp:go_forebrain_development
Curated_gene_sets:reactome_i...28	SET	37	0.29297	0.012732	0.17011	0.04252	Curated_gene_sets:reactome_interactions_of_rev_with_host_cellular_proteins
Curated_gene_sets:marks_acet...	SET	14	0.43199	0.011555	0.25091	0.042573	Curated_gene_sets:marks_acetylated_non_histone_proteins
Curated_gene_sets:reactome_r...7	SET	16	0.40321	0.011529	0.23443	0.042731	Curated_gene_sets:reactome_rap1_signalling
Curated_gene_sets:reactome_o...14	SET	5	1.0285	0.016443	0.59828	0.042816	Curated_gene_sets:reactome_organic_anion_transport
GO_bp:go_membrane_fusion	SET	147	0.13389	0.011565	0.077934	0.042908	GO_bp:go_membrane_fusion
Curated_gene_sets:holleman_d...1	SET	8	0.57122	0.011551	0.3329	0.043099	Curated_gene_sets:holleman_daunorubicin_all_dn
Curated_gene_sets:gross_hypo...7	SET	107	0.16416	0.012109	0.095698	0.04315	Curated_gene_sets:gross_hypoxia_via_hif1a_dn
Curated_gene_sets:onken_uvea...1	SET	519	0.073299	0.011782	0.042742	0.043189	Curated_gene_sets:onken_uveal_melanoma_dn
GO_bp:go_response_to_macroph...	SET	12	0.55263	0.013686	0.32239	0.043259	GO_bp:go_response_to_macrophage_colony_stimulating_factor
Curated_gene_sets:reactome_m...33	SET	48	0.24031	0.011891	0.14021	0.043282	Curated_gene_sets:reactome_metabolism_of_fat_soluble_vitamins
Curated_gene_sets:cheok_resp...6	SET	9	0.62035	0.013305	0.36198	0.043297	Curated_gene_sets:cheok_response_to_mercaptopurine_and_ld_mtx_up
GO_bp:go_regulation_of_endop...3	SET	25	0.3171	0.011331	0.18506	0.043316	GO_bp:go_regulation_of_endoplasmic_reticulum_unfolded_protein_response
GO_bp:go_regulation_of_ire1_...	SET	12	0.44562	0.011036	0.2602	0.043398	GO_bp:go_regulation_of_ire1_mediated_unfolded_protein_response
Curated_gene_sets:reactome_f...1	SET	159	0.13198	0.011853	0.077093	0.043458	Curated_gene_sets:reactome_factors_involved_in_megakaryocyte_development_and_platelet_production
Curated_gene_sets:abdelmohse...	SET	16	0.34986	0.010004	0.20441	0.043496	Curated_gene_sets:abdelmohsen_elavl4_targets
GO_bp:go_protein_n_linked_gl...	SET	75	0.18819	0.011632	0.10996	0.043512	GO_bp:go_protein_n_linked_glycosylation
GO_cc:go_intrinsic_component...7	SET	372	0.080431	0.010987	0.047017	0.043577	GO_cc:go_intrinsic_component_of_organelle_membrane
GO_cc:go_clathrin_coated_end...2	SET	38	0.27191	0.011975	0.15902	0.043649	GO_cc:go_clathrin_coated_endocytic_vesicle_membrane
GO_bp:go_positive_regulation...819	SET	10	0.50954	0.01152	0.29848	0.043909	GO_bp:go_positive_regulation_of_torc1_signaling
Curated_gene_sets:kegg_long_...1	SET	70	0.20783	0.012412	0.12176	0.043931	Curated_gene_sets:kegg_long_term_depression
Curated_gene_sets:reactome_c...24	SET	11	0.47054	0.011157	0.27572	0.043956	Curated_gene_sets:reactome_cdc6_association_with_the_orc:origin_complex
GO_bp:go_regulation_of_catio...1	SET	163	0.13388	0.012172	0.078498	0.044058	GO_bp:go_regulation_of_cation_channel_activity
Curated_gene_sets:sasaki_tar...	SET	12	0.49884	0.012353	0.29252	0.044077	Curated_gene_sets:sasaki_targets_of_tp73_and_tp63
GO_bp:go_activin_receptor_si...	SET	40	0.28764	0.012996	0.16873	0.044132	GO_bp:go_activin_receptor_signaling_pathway
GO_bp:go_regulation_of_immun...4	SET	65	0.19124	0.011007	0.11218	0.044137	GO_bp:go_regulation_of_immunoglobulin_production
Curated_gene_sets:biocarta_e...19	SET	27	0.303	0.011251	0.17784	0.044223	Curated_gene_sets:biocarta_erk_pathway
Curated_gene_sets:lindgren_b...7	SET	326	0.087784	0.01124	0.051532	0.044248	Curated_gene_sets:lindgren_bladder_cancer_cluster_3_up
GO_bp:go_regulation_of_doubl...3	SET	21	0.30775	0.01008	0.18068	0.044265	GO_bp:go_regulation_of_double_strand_break_repair_via_nonhomologous_end_joining
GO_bp:go_positive_regulation...186	SET	18	0.37457	0.011359	0.21994	0.044285	GO_bp:go_positive_regulation_of_creb_transcription_factor_activity
GO_bp:go_axon_development	SET	503	0.075984	0.012029	0.044645	0.04439	GO_bp:go_axon_development
Curated_gene_sets:reactome_a...87	SET	82	0.17884	0.011557	0.10511	0.044436	Curated_gene_sets:reactome_antiviral_mechanism_by_ifn_stimulated_genes
Curated_gene_sets:biocarta_a...14	SET	15	0.41684	0.01154	0.24506	0.044483	Curated_gene_sets:biocarta_aman_pathway
GO_bp:go_protein_modificatio...2	SET	1058	0.049862	0.01128	0.029314	0.044483	GO_bp:go_protein_modification_by_small_protein_conjugation_or_removal
Curated_gene_sets:ceballos_t...1	SET	35	0.25658	0.010845	0.15087	0.044507	Curated_gene_sets:ceballos_targets_of_tp53_and_myc_dn
GO_mf:go_mrna_5_utr_binding	SET	25	0.3341	0.011938	0.19647	0.044528	GO_mf:go_mrna_5_utr_binding
Curated_gene_sets:reactome_s...58	SET	621	0.067265	0.011795	0.039574	0.044602	Curated_gene_sets:reactome_signaling_by_interleukins
GO_bp:go_regulation_of_pepti...11	SET	243	0.10714	0.011869	0.063062	0.044667	GO_bp:go_regulation_of_peptidyl_tyrosine_phosphorylation
Curated_gene_sets:gentles_le...2	SET	28	0.34018	0.012863	0.20027	0.044704	Curated_gene_sets:gentles_leukemic_stem_cell_up
GO_bp:go_synaptic_signaling	SET	700	0.063842	0.011861	0.037591	0.044731	GO_bp:go_synaptic_signaling
GO_mf:go_protein_folding_cha...	SET	22	0.31511	0.010563	0.18574	0.044905	GO_mf:go_protein_folding_chaperone
Curated_gene_sets:marson_fox...3	SET	10	0.4537	0.010257	0.26744	0.04491	Curated_gene_sets:marson_foxp3_targets_stimulated_dn
GO_bp:go_cellular_response_t...59	SET	21	0.37555	0.0123	0.22149	0.044995	GO_bp:go_cellular_response_to_interferon_beta
Curated_gene_sets:kegg_ubiqu...	SET	134	0.13547	0.011175	0.080004	0.045212	Curated_gene_sets:kegg_ubiquitin_mediated_proteolysis
Curated_gene_sets:reactome_h...29	SET	31	0.32047	0.012749	0.18941	0.045338	Curated_gene_sets:reactome_hs_gag_biosynthesis
Curated_gene_sets:pyeon_hpv_...2	SET	89	0.16763	0.011283	0.099178	0.045503	Curated_gene_sets:pyeon_hpv_positive_tumors_up
GO_bp:go_immune_system_devel...	SET	945	0.055177	0.011833	0.032652	0.045535	GO_bp:go_immune_system_development
GO_bp:go_gastrulation_with_m...	SET	27	0.33168	0.012316	0.19637	0.045607	GO_bp:go_gastrulation_with_mouth_forming_second
Curated_gene_sets:iizuka_liv...8	SET	9	0.52711	0.011306	0.31208	0.045615	Curated_gene_sets:iizuka_liver_cancer_progression_l1_g1_dn
GO_mf:go_snare_binding	SET	103	0.15793	0.011432	0.093637	0.045844	GO_mf:go_snare_binding
GO_mf:go_cyclin_dependent_pr...2	SET	10	0.50965	0.011522	0.30226	0.045894	GO_mf:go_cyclin_dependent_protein_serine_threonine_kinase_activator_activity
GO_bp:go_regulation_of_histo...2	SET	25	0.29816	0.010654	0.17696	0.04601	GO_bp:go_regulation_of_histone_deacetylation
GO_bp:go_olfactory_bulb_inte...2	SET	12	0.52907	0.013102	0.31401	0.046014	GO_bp:go_olfactory_bulb_interneuron_differentiation
GO_bp:go_cell_proliferation_...2	SET	26	0.32214	0.011738	0.1912	0.046024	GO_bp:go_cell_proliferation_in_forebrain
Curated_gene_sets:bruneau_se...1	SET	5	0.81654	0.013055	0.48487	0.046095	Curated_gene_sets:bruneau_septation_atrial
Curated_gene_sets:reactome_g...28	SET	37	0.27691	0.012034	0.16446	0.046122	Curated_gene_sets:reactome_gap_junction_assembly
Curated_gene_sets:benporath_...7	SET	1076	0.055191	0.012585	0.032789	0.046173	Curated_gene_sets:benporath_es_with_h3k27me3
Curated_gene_sets:ohm_embryo...2	SET	6	0.66537	0.011653	0.39542	0.046228	Curated_gene_sets:ohm_embryonic_carcinoma_up
GO_mf:go_guanylate_kinase_ac...	SET	9	0.46782	0.010034	0.27814	0.046295	GO_mf:go_guanylate_kinase_activity
GO_cc:go_lamellipodium	SET	188	0.11639	0.011357	0.06924	0.046388	GO_cc:go_lamellipodium
Curated_gene_sets:reactome_f...17	SET	16	0.43958	0.012569	0.26161	0.046458	Curated_gene_sets:reactome_fgfr1_ligand_binding_and_activation
GO_bp:go_negative_regulation...421	SET	6	0.62414	0.010931	0.37151	0.046487	GO_bp:go_negative_regulation_of_mitochondrial_fusion
GO_bp:go_membrane_depolariza...5	SET	5	0.86286	0.013796	0.51384	0.046563	GO_bp:go_membrane_depolarization_during_sa_node_cell_action_potential
Curated_gene_sets:reactome_l...16	SET	7	0.52741	0.0099769	0.31412	0.046583	Curated_gene_sets:reactome_loss_of_mecp2_binding_ability_to_the_ncor_smrt_complex
GO_bp:go_positive_regulation...285	SET	17	0.39718	0.011706	0.23691	0.046828	GO_bp:go_positive_regulation_of_fatty_acid_metabolic_process
GO_bp:go_response_to_oxidati...	SET	422	0.075814	0.011016	0.045237	0.046884	GO_bp:go_response_to_oxidative_stress
Curated_gene_sets:browne_hcm...10	SET	172	0.12124	0.01132	0.072354	0.046916	Curated_gene_sets:browne_hcmv_infection_18hr_up
GO_bp:go_negative_regulation...7	SET	8	0.4025	0.0081393	0.24035	0.047016	GO_bp:go_negative_regulation_of_actin_nucleation
GO_cc:go_microtubule_plus_end	SET	20	0.35224	0.011259	0.2105	0.04714	GO_cc:go_microtubule_plus_end
GO_mf:go_protein_kinase_a_bi...	SET	49	0.22378	0.011188	0.13379	0.047215	GO_mf:go_protein_kinase_a_binding
GO_bp:go_regulation_of_synap...12	SET	114	0.15236	0.011599	0.091095	0.047222	GO_bp:go_regulation_of_synaptic_vesicle_cycle
GO_cc:go_anchored_component_...5	SET	9	0.59588	0.012781	0.35645	0.047298	GO_cc:go_anchored_component_of_presynaptic_membrane
GO_bp:go_er_nucleus_signalin...	SET	46	0.2263	0.010963	0.1354	0.047337	GO_bp:go_er_nucleus_signaling_pathway
Curated_gene_sets:jiang_agin...2	SET	29	0.28827	0.011093	0.1725	0.047356	Curated_gene_sets:jiang_aging_cerebral_cortex_up
GO_cc:go_intrinsic_component...13	SET	19	0.3735	0.011637	0.22367	0.047477	GO_cc:go_intrinsic_component_of_presynaptic_active_zone_membrane
Curated_gene_sets:rizki_tumo...1	SET	61	0.20456	0.011407	0.12251	0.047493	Curated_gene_sets:rizki_tumor_invasiveness_2d_dn
Curated_gene_sets:browne_hcm...25	SET	163	0.12475	0.011342	0.074745	0.047561	Curated_gene_sets:browne_hcmv_infection_6hr_dn
GO_mf:go_chloride_ion_binding	SET	14	0.47283	0.012647	0.28337	0.047606	GO_mf:go_chloride_ion_binding
Curated_gene_sets:liu_vav3_p...1	SET	16	0.40907	0.011697	0.24517	0.047612	Curated_gene_sets:liu_vav3_prostate_carcinogenesis_dn
Curated_gene_sets:aprelikova...	SET	45	0.21808	0.010449	0.13079	0.047725	Curated_gene_sets:aprelikova_brca1_targets
GO_bp:go_rna_polyadenylation	SET	46	0.2105	0.010198	0.12627	0.047756	GO_bp:go_rna_polyadenylation
GO_bp:go_atrial_cardiac_musc...2	SET	19	0.40361	0.012575	0.24212	0.047763	GO_bp:go_atrial_cardiac_muscle_cell_to_av_node_cell_signaling
GO_bp:go_regulation_of_cardi...1	SET	68	0.2052	0.012079	0.1231	0.047771	GO_bp:go_regulation_of_cardiac_conduction
Curated_gene_sets:reactome_r...91	SET	139	0.13615	0.011438	0.081704	0.047825	Curated_gene_sets:reactome_rho_gtpases_activate_formins
GO_mf:go_benzodiazepine_rece...1	SET	11	0.58858	0.013956	0.35325	0.047849	GO_mf:go_benzodiazepine_receptor_activity
GO_bp:go_rna_destabilization	SET	31	0.28371	0.011287	0.17044	0.048004	GO_bp:go_rna_destabilization
GO_bp:go_zygotic_determinati...	SET	6	0.86907	0.015221	0.52233	0.04808	GO_bp:go_zygotic_determination_of_anterior_posterior_axis_embryo
Curated_gene_sets:wang_tumor...2	SET	361	0.07879	0.010606	0.047373	0.048147	Curated_gene_sets:wang_tumor_invasiveness_up
GO_bp:go_regulation_of_anoik...	SET	24	0.2981	0.010437	0.17928	0.048191	GO_bp:go_regulation_of_anoikis
GO_bp:go_positive_regulation...12	SET	7	0.63792	0.012067	0.38376	0.048235	GO_bp:go_positive_regulation_of_activation_of_janus_kinase_activity
Curated_gene_sets:biocarta_t...14	SET	29	0.2881	0.011086	0.17333	0.048253	Curated_gene_sets:biocarta_tnfr1_pathway
Curated_gene_sets:lee_calori...3	SET	69	0.17295	0.010255	0.10407	0.048278	Curated_gene_sets:lee_calorie_restriction_neocortex_dn
GO_bp:go_positive_regulation...727	SET	15	0.39826	0.011026	0.23977	0.048362	GO_bp:go_positive_regulation_of_ruffle_assembly
Curated_gene_sets:pid_nfat_3...	SET	53	0.23493	0.012214	0.14145	0.048375	Curated_gene_sets:pid_nfat_3pathway
GO_bp:go_proximal_distal_pat...1	SET	32	0.3408	0.013775	0.2052	0.048384	GO_bp:go_proximal_distal_pattern_formation
GO_bp:go_positive_regulation...708	SET	53	0.21057	0.010947	0.12683	0.048447	GO_bp:go_positive_regulation_of_response_to_cytokine_stimulus
GO_cc:go_postsynaptic_densit...1	SET	17	0.37359	0.01101	0.22522	0.048591	GO_cc:go_postsynaptic_density_intracellular_component
Curated_gene_sets:pid_shp2_p...	SET	57	0.22399	0.012075	0.13504	0.048595	Curated_gene_sets:pid_shp2_pathway
Curated_gene_sets:reactome_d...87	SET	31	0.27752	0.011041	0.16733	0.048611	Curated_gene_sets:reactome_downstream_signaling_of_activated_fgfr1
GO_bp:go_motor_neuron_migrat...	SET	6	0.77123	0.013507	0.46513	0.048657	GO_bp:go_motor_neuron_migration
Curated_gene_sets:reactome_c...112	SET	838	0.057359	0.011617	0.034593	0.048658	Curated_gene_sets:reactome_cytokine_signaling_in_immune_system
GO_bp:go_type_i_pneumocyte_d...	SET	5	0.86748	0.013869	0.52322	0.048672	GO_bp:go_type_i_pneumocyte_differentiation
Curated_gene_sets:plasari_tg...5	SET	249	0.10201	0.011438	0.061543	0.04871	Curated_gene_sets:plasari_tgfb1_targets_10hr_dn
GO_bp:go_negative_regulation...20	SET	24	0.3411	0.011942	0.20596	0.048854	GO_bp:go_negative_regulation_of_alpha_beta_t_cell_differentiation
GO_cc:go_axon_cytoplasm	SET	54	0.21081	0.011062	0.12733	0.048908	GO_cc:go_axon_cytoplasm
GO_bp:go_positive_regulation...246	SET	15	0.41592	0.011515	0.25125	0.048932	GO_bp:go_positive_regulation_of_endothelial_cell_chemotaxis
GO_cc:go_azurophil_granule_l...	SET	89	0.15386	0.010356	0.09296	0.048956	GO_cc:go_azurophil_granule_lumen
GO_mf:go_wide_pore_channel_a...	SET	21	0.3453	0.011309	0.20862	0.048956	GO_mf:go_wide_pore_channel_activity
Curated_gene_sets:reactome_m...75	SET	198	0.11233	0.011246	0.067896	0.049022	Curated_gene_sets:reactome_mitotic_prometaphase
GO_bp:go_cellular_response_t...25	SET	824	0.053714	0.010791	0.032481	0.049101	GO_bp:go_cellular_response_to_dna_damage_stimulus
Curated_gene_sets:davicioni_...2	SET	334	0.090166	0.011683	0.054535	0.049137	Curated_gene_sets:davicioni_molecular_arms_vs_erms_up
Curated_gene_sets:myllykanga...21	SET	8	0.5554	0.011231	0.33621	0.049281	Curated_gene_sets:myllykangas_amplification_hot_spot_9
GO_bp:go_protein_autoubiquit...	SET	67	0.18395	0.010749	0.11137	0.049305	GO_bp:go_protein_autoubiquitination
Curated_gene_sets:reactome_s...125	SET	183	0.11501	0.011074	0.069711	0.049496	Curated_gene_sets:reactome_sumoylation
GO_bp:go_sensory_organ_morph...	SET	248	0.10491	0.011739	0.063586	0.049496	GO_bp:go_sensory_organ_morphogenesis
GO_bp:go_response_to_auditor...	SET	23	0.35917	0.012311	0.21776	0.049543	GO_bp:go_response_to_auditory_stimulus
Curated_gene_sets:zwang_down...	SET	233	0.10059	0.010915	0.061006	0.049594	Curated_gene_sets:zwang_down_by_2nd_egf_pulse
Curated_gene_sets:ramaswamy_...1	SET	58	0.20908	0.01137	0.12683	0.049639	Curated_gene_sets:ramaswamy_metastasis_dn
Curated_gene_sets:turjanski_...4	SET	8	0.56703	0.011467	0.34398	0.049641	Curated_gene_sets:turjanski_mapk7_targets
GO_bp:go_regulation_of_epith...5	SET	7	0.69985	0.013239	0.42458	0.049652	GO_bp:go_regulation_of_epithelial_cell_proliferation_involved_in_lung_morphogenesis
GO_bp:go_protein_k6_linked_u...	SET	8	0.54734	0.011068	0.33238	0.049819	GO_bp:go_protein_k6_linked_ubiquitination
Curated_gene_sets:bruins_uvc...4	SET	848	0.055443	0.011292	0.03367	0.049822	Curated_gene_sets:bruins_uvc_response_via_tp53_group_a
Curated_gene_sets:pid_smad2_...2	SET	16	0.37782	0.010803	0.22954	0.049894	Curated_gene_sets:pid_smad2_3pathway
GO_mf:go_cis_trans_isomerase...	SET	35	0.23185	0.0098001	0.14086	0.049897	GO_mf:go_cis_trans_isomerase_activity
GO_bp:go_cellular_response_t...33	SET	14	0.41833	0.011189	0.2544	0.050057	GO_bp:go_cellular_response_to_ethanol
GO_cc:go_myelin_sheath_abaxo...	SET	6	0.51012	0.0089342	0.31023	0.050061	GO_cc:go_myelin_sheath_abaxonal_region
GO_bp:go_negative_regulation...664	SET	16	0.44118	0.012615	0.26833	0.050077	GO_bp:go_negative_regulation_of_t_helper_cell_differentiation
Curated_gene_sets:reactome_s...129	SET	46	0.24823	0.012025	0.151	0.050113	Curated_gene_sets:reactome_sumoylation_of_dna_replication_proteins
Curated_gene_sets:wang_recur...1	SET	16	0.40616	0.011613	0.24709	0.050119	Curated_gene_sets:wang_recurrent_liver_cancer_dn
GO_bp:go_negative_regulation...600	SET	47	0.21862	0.010705	0.13308	0.050231	GO_bp:go_negative_regulation_of_rna_metabolic_process
GO_cc:go_zona_pellucida_rece...	SET	7	0.5448	0.010306	0.33178	0.050297	GO_cc:go_zona_pellucida_receptor_complex
Curated_gene_sets:reactome_i...62	SET	307	0.091125	0.011328	0.05554	0.050438	Curated_gene_sets:reactome_intracellular_signaling_by_second_messengers
GO_bp:go_negative_regulation...260	SET	116	0.14166	0.010878	0.086369	0.050489	GO_bp:go_negative_regulation_of_gene_expression_epigenetic
Curated_gene_sets:biocarta_c...14	SET	13	0.43048	0.011096	0.2625	0.050515	Curated_gene_sets:biocarta_cdk5_pathway
GO_mf:go_rna_polymerase_i_co...	SET	5	0.59038	0.0094391	0.36018	0.050601	GO_mf:go_rna_polymerase_i_core_binding
GO_bp:go_cristae_formation	SET	31	0.24891	0.0099025	0.1519	0.050652	GO_bp:go_cristae_formation
GO_bp:go_negative_regulation...116	SET	8	0.51757	0.010466	0.31599	0.050727	GO_bp:go_negative_regulation_of_cell_maturation
Curated_gene_sets:pyeon_canc...2	SET	180	0.11912	0.011376	0.072738	0.050757	Curated_gene_sets:pyeon_cancer_head_and_neck_vs_cervical_up
Curated_gene_sets:reactome_a...30	SET	42	0.22944	0.010622	0.14011	0.050757	Curated_gene_sets:reactome_activation_of_gene_expression_by_srebf_srebp
GO_bp:go_nucleosome_position...	SET	14	0.33862	0.0090572	0.20691	0.050866	GO_bp:go_nucleosome_positioning
Curated_gene_sets:mikhaylova...2	SET	7	0.54729	0.010353	0.3345	0.050915	Curated_gene_sets:mikhaylova_oxidative_stress_response_via_vhl_up
GO_bp:go_cell_differentiatio...2	SET	52	0.24417	0.012574	0.14943	0.051139	GO_bp:go_cell_differentiation_in_spinal_cord
GO_bp:go_protein_deneddylati...	SET	10	0.36898	0.0083419	0.22584	0.051157	GO_bp:go_protein_deneddylation
GO_bp:go_purine_nucleoside_d...2	SET	11	0.47789	0.011331	0.2925	0.05116	GO_bp:go_purine_nucleoside_diphosphate_metabolic_process
Curated_gene_sets:reactome_r...60	SET	10	0.61144	0.013823	0.37449	0.051273	Curated_gene_sets:reactome_regulation_of_signaling_by_nodal
GO_bp:go_protein_k29_linked_...2	SET	6	0.65376	0.01145	0.40075	0.05142	GO_bp:go_protein_k29_linked_ubiquitination
Curated_gene_sets:kegg_panto...	SET	16	0.43137	0.012334	0.26443	0.051421	Curated_gene_sets:kegg_pantothenate_and_coa_biosynthesis
Curated_gene_sets:biocarta_v...2	SET	27	0.26892	0.0099858	0.16487	0.051436	Curated_gene_sets:biocarta_vegf_pathway
GO_bp:go_peptide_secretion	SET	578	0.066352	0.011238	0.040682	0.051453	GO_bp:go_peptide_secretion
GO_bp:go_nitrogen_utilization	SET	5	0.95375	0.015249	0.58504	0.051534	GO_bp:go_nitrogen_utilization
GO_bp:go_muscle_tissue_devel...	SET	376	0.081057	0.011131	0.049743	0.051612	GO_bp:go_muscle_tissue_development
Curated_gene_sets:kang_immor...2	SET	88	0.16826	0.011262	0.1033	0.051673	Curated_gene_sets:kang_immortalized_by_tert_up
GO_bp:go_peptide_hormone_pro...	SET	34	0.27111	0.011295	0.16645	0.051683	GO_bp:go_peptide_hormone_processing
Curated_gene_sets:pid_hiv_ne...	SET	34	0.24692	0.010287	0.15161	0.051706	Curated_gene_sets:pid_hiv_nef_pathway
Curated_gene_sets:baker_hema...3	SET	17	0.36855	0.010862	0.22639	0.051777	Curated_gene_sets:baker_hematopoiesis_stat3_targets
GO_bp:go_signal_release	SET	455	0.074934	0.011296	0.046032	0.051787	GO_bp:go_signal_release
GO_bp:go_negative_regulation...343	SET	35	0.26773	0.011316	0.16449	0.051814	GO_bp:go_negative_regulation_of_intracellular_steroid_hormone_receptor_signaling_pathway
Curated_gene_sets:nikolsky_b...26	SET	76	0.30718	0.019113	0.18874	0.051825	Curated_gene_sets:nikolsky_breast_cancer_7q21_q22_amplicon
GO_bp:go_trachea_morphogenes...	SET	11	0.51297	0.012163	0.31531	0.051891	GO_bp:go_trachea_morphogenesis
Curated_gene_sets:martoriati...1	SET	502	0.06847	0.010829	0.042093	0.051918	Curated_gene_sets:martoriati_mdm4_targets_fetal_liver_dn
Curated_gene_sets:reactome_e...17	SET	28	0.29914	0.011311	0.18394	0.051951	Curated_gene_sets:reactome_energy_dependent_regulation_of_mtor_by_lkb1_ampk
GO_bp:go_positive_regulation...121	SET	932	0.053033	0.011299	0.032612	0.051962	GO_bp:go_positive_regulation_of_cell_differentiation
Curated_gene_sets:huang_dasa...1	SET	70	0.19393	0.011582	0.11926	0.051972	Curated_gene_sets:huang_dasatinib_resistance_dn
Curated_gene_sets:pid_pi3k_p...	SET	36	0.2503	0.01073	0.15398	0.052033	Curated_gene_sets:pid_pi3k_plc_trk_pathway
GO_bp:go_specification_of_an...	SET	34	0.28564	0.0119	0.17576	0.052075	GO_bp:go_specification_of_animal_organ_identity
GO_cc:go_golgi_membrane	SET	735	0.057226	0.010884	0.035214	0.052077	GO_cc:go_golgi_membrane
GO_cc:go_origin_recognition_...	SET	9	0.46476	0.0099684	0.28601	0.05209	GO_cc:go_origin_recognition_complex
GO_mf:go_proline_rich_region...	SET	18	0.35002	0.010614	0.21542	0.052109	GO_mf:go_proline_rich_region_binding
GO_bp:go_response_to_stauros...	SET	5	0.67724	0.010828	0.41699	0.052184	GO_bp:go_response_to_staurosporine
GO_mf:go_interleukin_12_rece...	SET	6	0.6712	0.011755	0.41332	0.052202	GO_mf:go_interleukin_12_receptor_binding
GO_cc:go_er_membrane_protein...	SET	10	0.46923	0.010608	0.28898	0.052224	GO_cc:go_er_membrane_protein_complex
Curated_gene_sets:pid_ar_pat...	SET	62	0.21655	0.012174	0.13337	0.05223	Curated_gene_sets:pid_ar_pathway
GO_bp:go_axis_elongation_inv...	SET	5	0.58072	0.0092846	0.35779	0.052296	GO_bp:go_axis_elongation_involved_in_somitogenesis
GO_bp:go_regulation_of_gluta...1	SET	60	0.21419	0.011846	0.13203	0.052372	GO_bp:go_regulation_of_glutamate_receptor_signaling_pathway
Curated_gene_sets:gentile_uv...7	SET	54	0.20683	0.010854	0.12752	0.052421	Curated_gene_sets:gentile_uv_response_cluster_d4
Curated_gene_sets:tcga_gliob...3	SET	8	0.52154	0.010547	0.32162	0.052449	Curated_gene_sets:tcga_glioblastoma_mutated
GO_cc:go_spindle_midzone	SET	34	0.26283	0.01095	0.16212	0.052494	GO_cc:go_spindle_midzone
GO_mf:go_transferrin_recepto...	SET	8	0.51759	0.010467	0.31926	0.052494	GO_mf:go_transferrin_receptor_binding
GO_bp:go_isotype_switching_t...2	SET	14	0.45887	0.012274	0.28329	0.052643	GO_bp:go_isotype_switching_to_igg_isotypes
GO_bp:go_positive_regulation...545	SET	22	0.35807	0.012004	0.22108	0.052663	GO_bp:go_positive_regulation_of_myoblast_differentiation
GO_bp:go_cell_cell_adhesion_...3	SET	16	0.41706	0.011925	0.25753	0.052687	GO_bp:go_cell_cell_adhesion_mediated_by_integrin
GO_mf:go_catalytic_activity_...1	SET	21	0.36606	0.01199	0.22605	0.052692	GO_mf:go_catalytic_activity_acting_on_a_glycoprotein
GO_bp:go_protein_kinase_c_ac...	SET	26	0.30549	0.011132	0.18865	0.052693	GO_bp:go_protein_kinase_c_activating_g_protein_coupled_receptor_signaling_pathway
GO_bp:go_regulation_of_chrom...5	SET	328	0.082278	0.010566	0.050868	0.052896	GO_bp:go_regulation_of_chromosome_organization
GO_bp:go_commissural_neuron_...	SET	12	0.52915	0.013104	0.32717	0.052909	GO_bp:go_commissural_neuron_axon_guidance
Curated_gene_sets:pid_kit_pa...	SET	52	0.21779	0.011216	0.13467	0.052925	Curated_gene_sets:pid_kit_pathway
Curated_gene_sets:amundson_r...	SET	214	0.10531	0.010956	0.065145	0.052993	Curated_gene_sets:amundson_response_to_arsenite
GO_bp:go_circadian_sleep_wak...3	SET	6	0.60223	0.010547	0.37283	0.053132	GO_bp:go_circadian_sleep_wake_cycle_rem_sleep
GO_mf:go_transmembrane_recep...2	SET	17	0.41198	0.012142	0.25507	0.05315	GO_mf:go_transmembrane_receptor_protein_phosphatase_activity
GO_mf:go_protein_tyrosine_se...	SET	44	0.23894	0.011321	0.14795	0.05316	GO_mf:go_protein_tyrosine_serine_threonine_phosphatase_activity
GO_bp:go_interleukin_5_secre...	SET	7	0.55951	0.010584	0.34645	0.053169	GO_bp:go_interleukin_5_secretion
GO_bp:go_glycoprotein_metabo...	SET	131	0.12879	0.010505	0.079748	0.053174	GO_bp:go_glycoprotein_metabolic_process
GO_bp:go_wnt_signaling_pathw...1	SET	37	0.24848	0.010798	0.15389	0.053201	GO_bp:go_wnt_signaling_pathway_calcium_modulating_pathway
GO_mf:go_bmp_binding	SET	11	0.43938	0.010418	0.27215	0.053222	GO_mf:go_bmp_binding
GO_bp:go_regulation_of_t_hel...1	SET	6	0.74107	0.012979	0.45907	0.053241	GO_bp:go_regulation_of_t_helper_17_cell_lineage_commitment
GO_cc:go_postsynaptic_specia...1	SET	21	0.33031	0.010818	0.20468	0.053301	GO_cc:go_postsynaptic_specialization_intracellular_component
Curated_gene_sets:pid_il2_pi...	SET	34	0.25993	0.010829	0.1611	0.053325	Curated_gene_sets:pid_il2_pi3k_pathway
GO_bp:go_diacylglycerol_meta...	SET	13	0.40231	0.01037	0.24957	0.053488	GO_bp:go_diacylglycerol_metabolic_process
GO_mf:go_passive_transmembra...	SET	447	0.077305	0.011553	0.047997	0.053641	GO_mf:go_passive_transmembrane_transporter_activity
Curated_gene_sets:davicioni_...4	SET	58	0.22445	0.012205	0.13939	0.053688	Curated_gene_sets:davicioni_pax_foxo1_signature_in_arms_up
GO_bp:go_histone_mrna_catabo...	SET	12	0.52626	0.013032	0.32712	0.053846	GO_bp:go_histone_mrna_catabolic_process
Curated_gene_sets:reactome_r...44	SET	119	0.13736	0.010682	0.08546	0.054009	Curated_gene_sets:reactome_regulation_of_lipid_metabolism_by_peroxisome_proliferator_activated_receptor_alpha_pparalpha
GO_mf:go_histone_methyltrans...2	SET	5	0.54124	0.0086534	0.33678	0.054023	GO_mf:go_histone_methyltransferase_activity_h3_k27_specific_
Curated_gene_sets:reactome_o...13	SET	293	0.091046	0.011061	0.056678	0.054103	Curated_gene_sets:reactome_organelle_biogenesis_and_maintenance
GO_bp:go_positive_regulation...292	SET	8	0.68138	0.013779	0.42417	0.054105	GO_bp:go_positive_regulation_of_fibroblast_apoptotic_process
GO_bp:go_regulation_of_carbo...2	SET	80	0.17184	0.010968	0.10701	0.054166	GO_bp:go_regulation_of_carbohydrate_catabolic_process
GO_mf:go_c_x3_c_chemokine_bi...	SET	6	0.62803	0.010999	0.39168	0.05443	GO_mf:go_c_x3_c_chemokine_binding
Curated_gene_sets:rodrigues_...9	SET	751	0.057463	0.011043	0.035841	0.054448	Curated_gene_sets:rodrigues_thyroid_carcinoma_poorly_differentiated_dn
Curated_gene_sets:kegg_one_c...	SET	17	0.33359	0.0098315	0.20817	0.054535	Curated_gene_sets:kegg_one_carbon_pool_by_folate
GO_mf:go_glutamate_gated_cal...	SET	5	0.62957	0.010066	0.39294	0.054563	GO_mf:go_glutamate_gated_calcium_ion_channel_activity
Curated_gene_sets:rattenbach...	SET	389	0.079263	0.011068	0.049475	0.054576	Curated_gene_sets:rattenbacher_bound_by_celf1
GO_bp:go_interleukin_5_produ...	SET	21	0.34459	0.011286	0.21515	0.054623	GO_bp:go_interleukin_5_production
GO_bp:go_mitotic_nuclear_env...2	SET	10	0.50408	0.011396	0.31476	0.054644	GO_bp:go_mitotic_nuclear_envelope_reassembly
GO_cc:go_azurophil_granule	SET	152	0.11829	0.010389	0.073908	0.05475	GO_cc:go_azurophil_granule
GO_bp:go_insulin_metabolic_p...	SET	6	0.63997	0.011208	0.39998	0.054809	GO_bp:go_insulin_metabolic_process
GO_bp:go_negative_regulation...284	SET	7	0.57926	0.010958	0.36225	0.054912	GO_bp:go_negative_regulation_of_hematopoietic_progenitor_cell_differentiation
GO_bp:go_positive_regulation...213	SET	40	0.24535	0.011085	0.15345	0.054933	GO_bp:go_positive_regulation_of_dendritic_spine_development
GO_bp:go_cellular_response_t...22	SET	28	0.33235	0.012567	0.20799	0.055044	GO_bp:go_cellular_response_to_copper_ion
Curated_gene_sets:magrangeas...1	SET	26	0.29947	0.010912	0.18747	0.055093	Curated_gene_sets:magrangeas_multiple_myeloma_igg_vs_iga_dn
GO_mf:go_gamma_catenin_bindi...	SET	11	0.50751	0.012033	0.31772	0.055103	GO_mf:go_gamma_catenin_binding
GO_mf:go_coreceptor_activity...1	SET	9	0.53753	0.011529	0.33652	0.055106	GO_mf:go_coreceptor_activity_involved_in_wnt_signaling_pathway
GO_bp:go_regulation_of_mitoc...3	SET	9	0.48929	0.010494	0.30655	0.055241	GO_bp:go_regulation_of_mitochondrial_fusion
GO_mf:go_exodeoxyribonucleas...	SET	25	0.2855	0.010201	0.17889	0.055264	GO_mf:go_exodeoxyribonuclease_activity
GO_bp:go_hippocampus_develop...	SET	80	0.17998	0.011488	0.11279	0.055283	GO_bp:go_hippocampus_development
GO_bp:go_amino_acid_betaine_...3	SET	5	0.76636	0.012253	0.48029	0.055298	GO_bp:go_amino_acid_betaine_transport
GO_cc:go_nuclear_chromatin	SET	349	0.080583	0.010669	0.050513	0.055331	GO_cc:go_nuclear_chromatin
GO_bp:go_negative_regulation...192	SET	901	0.052088	0.01092	0.032655	0.055352	GO_bp:go_negative_regulation_of_developmental_process
Curated_gene_sets:biocarta_n...15	SET	34	0.27592	0.011495	0.17298	0.055358	Curated_gene_sets:biocarta_nuclearrs_pathway
GO_bp:go_negative_regulation...662	SET	9	0.56373	0.012091	0.35355	0.055425	GO_bp:go_negative_regulation_of_t_helper_17_cell_differentiation
Curated_gene_sets:kegg_beta_...	SET	22	0.32981	0.011056	0.20687	0.055445	Curated_gene_sets:kegg_beta_alanine_metabolism
GO_bp:go_regulation_of_cellu...12	SET	872	0.050857	0.010497	0.031915	0.05553	GO_bp:go_regulation_of_cellular_localization
GO_bp:go_negative_regulation...5	SET	40	0.22575	0.0102	0.14168	0.055539	GO_bp:go_negative_regulation_of_actin_filament_depolymerization
GO_mf:go_lipid_kinase_activi...	SET	5	0.561	0.0089695	0.35212	0.055562	GO_mf:go_lipid_kinase_activity
GO_bp:go_rna_polymerase_iii_...	SET	8	0.53332	0.010785	0.3351	0.055757	GO_bp:go_rna_polymerase_iii_preinitiation_complex_assembly
GO_cc:go_cleavage_furrow	SET	55	0.20152	0.010672	0.12677	0.055965	GO_cc:go_cleavage_furrow
Curated_gene_sets:kegg_amyot...	SET	51	0.21139	0.010782	0.13299	0.055972	Curated_gene_sets:kegg_amyotrophic_lateral_sclerosis_als
GO_bp:go_regulation_of_intri...3	SET	38	0.22281	0.0098122	0.14026	0.056095	GO_bp:go_regulation_of_intrinsic_apoptotic_signaling_pathway_in_response_to_dna_damage
Curated_gene_sets:reactome_s...126	SET	67	0.19155	0.011193	0.12064	0.05618	Curated_gene_sets:reactome_sumoylation_of_chromatin_organization_proteins
GO_bp:go_nuclear_export	SET	194	0.10502	0.010408	0.066164	0.05624	GO_bp:go_nuclear_export
Curated_gene_sets:johnstone_...5	SET	827	0.051809	0.010427	0.03265	0.05629	Curated_gene_sets:johnstone_parvb_targets_3_dn
Curated_gene_sets:calvet_iri...3	SET	5	0.63444	0.010144	0.39993	0.056337	Curated_gene_sets:calvet_irinotecan_sensitive_vs_reverted_up
GO_cc:go_endoplasmic_reticul...11	SET	19	0.32138	0.010013	0.2026	0.056343	GO_cc:go_endoplasmic_reticulum_tubular_network
GO_bp:go_lung_morphogenesis	SET	49	0.23246	0.011622	0.14659	0.056398	GO_bp:go_lung_morphogenesis
Curated_gene_sets:basso_b_ly...	SET	144	0.12431	0.010628	0.078411	0.056451	Curated_gene_sets:basso_b_lymphocyte_network
GO_cc:go_late_endosome_membr...	SET	123	0.13575	0.010732	0.085656	0.056515	GO_cc:go_late_endosome_membrane
Curated_gene_sets:mahajan_re...2	SET	76	0.18442	0.011475	0.11642	0.056589	Curated_gene_sets:mahajan_response_to_il1a_up
GO_bp:go_olfactory_behavior	SET	10	0.47552	0.01075	0.3003	0.056665	GO_bp:go_olfactory_behavior
GO_mf:go_chloride_channel_ac...	SET	72	0.19902	0.012054	0.12575	0.056755	GO_mf:go_chloride_channel_activity
GO_bp:go_protein_localizatio...26	SET	7	0.51451	0.0097328	0.32518	0.056805	GO_bp:go_protein_localization_to_membrane_raft
GO_cc:go_earp_complex	SET	5	0.55648	0.0088972	0.35175	0.056831	GO_cc:go_earp_complex
Curated_gene_sets:fujiwara_p...3	SET	5	0.68182	0.010901	0.431	0.056838	Curated_gene_sets:fujiwara_park2_in_liver_cancer_dn
GO_bp:go_cellular_response_t...109	SET	250	0.098649	0.011083	0.062383	0.056909	GO_bp:go_cellular_response_to_steroid_hormone_stimulus
GO_mf:go_chemokine_binding	SET	32	0.27331	0.011047	0.17287	0.05695	GO_mf:go_chemokine_binding
GO_cc:go_cortical_endoplasmi...	SET	6	0.71169	0.012464	0.45023	0.056979	GO_cc:go_cortical_endoplasmic_reticulum
GO_bp:go_postsynapse_organiz...	SET	159	0.12208	0.010963	0.077258	0.057047	GO_bp:go_postsynapse_organization
GO_bp:go_protein_deglycosyla...	SET	29	0.24626	0.0094765	0.15585	0.057048	GO_bp:go_protein_deglycosylation
GO_bp:go_peptidyl_lysine_ace...	SET	160	0.11237	0.010123	0.071139	0.057104	GO_bp:go_peptidyl_lysine_acetylation
Curated_gene_sets:biocarta_r...3	SET	14	0.4697	0.012563	0.29741	0.057144	Curated_gene_sets:biocarta_racc_pathway
GO_bp:go_response_to_interle...7	SET	14	0.39626	0.010599	0.25098	0.057193	GO_bp:go_response_to_interleukin_2
GO_cc:go_dendrite_membrane	SET	40	0.25548	0.011543	0.16184	0.057228	GO_cc:go_dendrite_membrane
GO_cc:go_clathrin_coat_of_co...	SET	19	0.29375	0.0091521	0.18609	0.057231	GO_cc:go_clathrin_coat_of_coated_pit
GO_bp:go_microglial_cell_mig...	SET	7	0.55433	0.010486	0.35135	0.057322	GO_bp:go_microglial_cell_migration
GO_bp:go_regulation_of_intra...6	SET	424	0.070917	0.010329	0.044964	0.057385	GO_bp:go_regulation_of_intracellular_transport
GO_mf:go_gap_junction_channe...	SET	14	0.39711	0.010622	0.25201	0.057549	GO_mf:go_gap_junction_channel_activity
Curated_gene_sets:lin_apc_ta...	SET	70	0.16798	0.010032	0.10666	0.057641	Curated_gene_sets:lin_apc_targets
GO_bp:go_positive_regulation...775	SET	68	0.19502	0.01148	0.12386	0.057692	GO_bp:go_positive_regulation_of_synapse_assembly
GO_bp:go_fluid_transport	SET	27	0.30588	0.011358	0.19428	0.057702	GO_bp:go_fluid_transport
GO_mf:go_chromatin_dna_bindi...	SET	107	0.14146	0.010435	0.089856	0.057721	GO_mf:go_chromatin_dna_binding
GO_cc:go_nuclear_speck	SET	384	0.073757	0.010234	0.046853	0.057727	GO_cc:go_nuclear_speck
GO_mf:go_steroid_hormone_rec...2	SET	90	0.16858	0.01141	0.10709	0.057734	GO_mf:go_steroid_hormone_receptor_binding
Curated_gene_sets:lein_astro...	SET	41	0.22406	0.010249	0.14235	0.057753	Curated_gene_sets:lein_astrocyte_markers
GO_bp:go_positive_regulation...94	SET	44	0.2314	0.010964	0.14704	0.057786	GO_bp:go_positive_regulation_of_cardiac_muscle_tissue_development
GO_bp:go_cellular_response_t...7	SET	64	0.18534	0.010586	0.11778	0.05779	GO_bp:go_cellular_response_to_amino_acid_stimulus
GO_bp:go_positive_regulation...570	SET	39	0.24471	0.010918	0.15551	0.057797	GO_bp:go_positive_regulation_of_neurotransmitter_transport
GO_cc:go_presynaptic_active_...1	SET	70	0.17487	0.010444	0.11114	0.057823	GO_cc:go_presynaptic_active_zone
GO_bp:go_positive_regulation...851	SET	15	0.41426	0.011469	0.26352	0.057984	GO_bp:go_positive_regulation_of_tumor_necrosis_factor_secretion
Curated_gene_sets:biocarta_h...7	SET	55	0.19431	0.01029	0.12372	0.05815	Curated_gene_sets:biocarta_hivnef_pathway
GO_bp:go_response_to_amino_a...2	SET	48	0.20173	0.0099823	0.12845	0.058162	GO_bp:go_response_to_amino_acid_starvation
GO_cc:go_ampa_glutamate_rece...	SET	27	0.29141	0.010821	0.18556	0.058166	GO_cc:go_ampa_glutamate_receptor_complex
Curated_gene_sets:ueda_perif...	SET	170	0.11306	0.010496	0.072053	0.058315	Curated_gene_sets:ueda_periferal_clock
GO_bp:go_fat_cell_differenti...	SET	208	0.10498	0.010769	0.066937	0.058405	GO_bp:go_fat_cell_differentiation
Curated_gene_sets:mann_respo...1	SET	9	0.50529	0.010838	0.32236	0.05851	Curated_gene_sets:mann_response_to_amifostine_dn
GO_bp:go_negative_regulation...290	SET	4	0.84534	0.012089	0.53934	0.058526	GO_bp:go_negative_regulation_of_histone_deacetylation
GO_cc:go_cdc73_paf1_complex	SET	8	0.4391	0.0088796	0.28044	0.058709	GO_cc:go_cdc73_paf1_complex
Curated_gene_sets:pid_ranbp2...	SET	11	0.43539	0.010323	0.27824	0.058827	Curated_gene_sets:pid_ranbp2_pathway
GO_bp:go_regulation_of_morph...1	SET	55	0.20966	0.011103	0.134	0.058841	GO_bp:go_regulation_of_morphogenesis_of_a_branching_structure
GO_cc:go_anchored_component_...4	SET	5	0.58137	0.0092951	0.37159	0.058855	GO_cc:go_anchored_component_of_postsynaptic_membrane
GO_bp:go_radial_glia_guided_...	SET	5	0.78857	0.012608	0.50408	0.058872	GO_bp:go_radial_glia_guided_migration_of_purkinje_cell
GO_bp:go_negative_regulation...2	SET	9	0.53512	0.011477	0.34211	0.058895	GO_bp:go_negative_regulation_by_host_of_viral_process
GO_bp:go_cardiac_muscle_cell...4	SET	67	0.20255	0.011836	0.1295	0.058908	GO_bp:go_cardiac_muscle_cell_contraction
GO_cc:go_sperm_fibrous_sheath	SET	6	0.59608	0.01044	0.38115	0.05893	GO_cc:go_sperm_fibrous_sheath
Curated_gene_sets:fujiwara_p...2	SET	10	0.46952	0.010615	0.30036	0.059016	Curated_gene_sets:fujiwara_park2_hepatocyte_proliferation_up
GO_cc:go_t_tubule	SET	52	0.23204	0.01195	0.14849	0.059072	GO_cc:go_t_tubule
GO_bp:go_regulation_of_type_...3	SET	11	0.42907	0.010174	0.27467	0.059139	GO_bp:go_regulation_of_type_b_pancreatic_cell_proliferation
GO_bp:go_commitment_of_neuro...	SET	7	0.65974	0.01248	0.4224	0.059167	GO_bp:go_commitment_of_neuronal_cell_to_specific_neuron_type_in_forebrain
GO_bp:go_response_to_antimet...	SET	12	0.44339	0.01098	0.28393	0.059197	GO_bp:go_response_to_antimetabolite
Curated_gene_sets:lui_thyroi...5	SET	16	0.34613	0.0098967	0.22166	0.059205	Curated_gene_sets:lui_thyroid_cancer_cluster_5
GO_cc:go_neuron_projection_m...	SET	59	0.21268	0.011664	0.13623	0.059255	GO_cc:go_neuron_projection_membrane
Curated_gene_sets:jiang_hypo...1	SET	58	0.18995	0.010329	0.12168	0.059268	Curated_gene_sets:jiang_hypoxia_cancer
GO_bp:go_negative_regulation...202	SET	41	0.21237	0.0097138	0.13605	0.05928	GO_bp:go_negative_regulation_of_dna_recombination
GO_mf:go_mrna_3_utr_binding	SET	75	0.16888	0.010439	0.10826	0.059384	GO_mf:go_mrna_3_utr_binding
GO_bp:go_negative_regulation...37	SET	6	0.40433	0.0070814	0.25945	0.059574	GO_bp:go_negative_regulation_of_arp2_3_complex_mediated_actin_nucleation
GO_bp:go_amyloid_beta_cleara...3	SET	7	0.52492	0.0099297	0.33685	0.059587	GO_bp:go_amyloid_beta_clearance_by_transcytosis
GO_mf:go_inhibitory_extracel...	SET	16	0.41534	0.011876	0.26655	0.0596	GO_mf:go_inhibitory_extracellular_ligand_gated_ion_channel_activity
Curated_gene_sets:nikolsky_o...	SET	22	0.34171	0.011455	0.21931	0.05961	Curated_gene_sets:nikolsky_overconnected_in_breast_cancer
Curated_gene_sets:reactome_t...124	SET	5	0.61749	0.0098725	0.39649	0.059699	Curated_gene_sets:reactome_tyrosine_catabolism
GO_bp:go_tyrosine_catabolic_...	SET	5	0.61749	0.0098725	0.39649	0.059699	GO_bp:go_tyrosine_catabolic_process
Curated_gene_sets:siligan_bo...	SET	47	0.24625	0.012058	0.15821	0.059809	Curated_gene_sets:siligan_bound_by_ews_flt1_fusion
GO_bp:go_endothelial_cell_ma...	SET	2	1.0499	0.010617	0.67488	0.059904	GO_bp:go_endothelial_cell_matrix_adhesion
Curated_gene_sets:tesar_alk_...2	SET	6	0.72671	0.012727	0.46722	0.059936	Curated_gene_sets:tesar_alk_targets_episc_3d_up
GO_mf:go_voltage_gated_calci...4	SET	7	0.56581	0.010703	0.3638	0.059946	GO_mf:go_voltage_gated_calcium_channel_activity_involved_in_regulation_of_presynaptic_cytosolic_calcium_levels
Curated_gene_sets:biocarta_p...29	SET	18	0.30861	0.0093586	0.19843	0.05995	Curated_gene_sets:biocarta_pten_pathway
Curated_gene_sets:pid_p53_re...	SET	59	0.20253	0.011108	0.13029	0.060056	Curated_gene_sets:pid_p53_regulation_pathway
GO_bp:go_negative_regulation...89	SET	20	0.37787	0.012078	0.24323	0.060155	GO_bp:go_negative_regulation_of_cd4_positive_alpha_beta_t_cell_differentiation
Curated_gene_sets:spielman_l...3	SET	589	0.060263	0.0103	0.038809	0.060246	Curated_gene_sets:spielman_lymphoblast_european_vs_asian_dn
Curated_gene_sets:lee_aging_...2	SET	78	0.15743	0.0099227	0.10141	0.060297	Curated_gene_sets:lee_aging_cerebellum_up
GO_bp:go_eosinophil_differen...	SET	4	0.64006	0.0091533	0.41236	0.060317	GO_bp:go_eosinophil_differentiation
Curated_gene_sets:gross_hypo...9	SET	75	0.16323	0.010089	0.10518	0.060359	Curated_gene_sets:gross_hypoxia_via_hif1a_up
GO_bp:go_regulation_of_estab...2	SET	713	0.055932	0.010484	0.03605	0.060398	GO_bp:go_regulation_of_establishment_of_protein_localization
GO_bp:go_regulation_of_pepti...10	SET	6	0.77308	0.01354	0.49836	0.060429	GO_bp:go_regulation_of_peptidyl_tyrosine_autophosphorylation
GO_bp:go_regulation_of_skele...9	SET	5	0.7461	0.011929	0.4812	0.060519	GO_bp:go_regulation_of_skeletal_muscle_tissue_growth
GO_mf:go_nmda_glutamate_rece...	SET	7	0.54871	0.01038	0.35407	0.060614	GO_mf:go_nmda_glutamate_receptor_activity
GO_bp:go_negative_regulation...579	SET	5	0.90457	0.014463	0.58373	0.060623	GO_bp:go_negative_regulation_of_relaxation_of_muscle
GO_bp:go_negative_regulation...609	SET	31	0.23911	0.0095127	0.15435	0.060686	GO_bp:go_negative_regulation_of_signal_transduction_by_p53_class_mediator
GO_bp:go_ncrna_export_from_n...	SET	39	0.26634	0.011882	0.17194	0.060698	GO_bp:go_ncrna_export_from_nucleus
Curated_gene_sets:hahtola_ct...1	SET	24	0.30707	0.010751	0.19824	0.0607	Curated_gene_sets:hahtola_ctcl_cutaneous
GO_bp:go_cell_migration_in_h...	SET	15	0.38714	0.010718	0.24997	0.06073	GO_bp:go_cell_migration_in_hindbrain
GO_mf:go_magnesium_ion_bindi...	SET	211	0.099318	0.010261	0.06415	0.060793	GO_mf:go_magnesium_ion_binding
GO_bp:go_viral_gene_expressi...	SET	189	0.10107	0.0098878	0.065308	0.060876	GO_bp:go_viral_gene_expression
GO_bp:go_cell_fate_specifica...1	SET	83	0.16917	0.010998	0.10931	0.060877	GO_bp:go_cell_fate_specification
Curated_gene_sets:biocarta_e...15	SET	19	0.28395	0.0088467	0.18354	0.060929	Curated_gene_sets:biocarta_erad_pathway
Curated_gene_sets:lee_liver_...16	SET	178	0.10747	0.010207	0.069476	0.060961	Curated_gene_sets:lee_liver_cancer_survival_dn
GO_bp:go_t_helper_17_type_im...	SET	27	0.31624	0.011743	0.2045	0.061008	GO_bp:go_t_helper_17_type_immune_response
GO_bp:go_cellular_response_t...123	SET	12	0.35856	0.0088796	0.23194	0.061072	GO_bp:go_cellular_response_to_x_ray
GO_bp:go_regulation_of_dna_t...1	SET	47	0.19372	0.0094859	0.12537	0.061157	GO_bp:go_regulation_of_dna_templated_transcription_elongation
GO_bp:go_positive_regulation...753	SET	16	0.3703	0.010588	0.23984	0.061311	GO_bp:go_positive_regulation_of_sodium_ion_transmembrane_transporter_activity
Curated_gene_sets:lindgren_b...2	SET	115	0.13929	0.01065	0.090267	0.06141	Curated_gene_sets:lindgren_bladder_cancer_cluster_1_up
GO_bp:go_gonadal_mesoderm_de...	SET	2	1.0905	0.011028	0.70682	0.061439	GO_bp:go_gonadal_mesoderm_development
Curated_gene_sets:kegg_acute...	SET	58	0.20504	0.01115	0.13291	0.061451	Curated_gene_sets:kegg_acute_myeloid_leukemia
GO_bp:go_positive_regulation...716	SET	8	0.56284	0.011382	0.36487	0.061474	GO_bp:go_positive_regulation_of_response_to_reactive_oxygen_species
GO_mf:go_ribonucleotide_bind...	SET	1855	0.03499	0.010253	0.022693	0.061559	GO_mf:go_ribonucleotide_binding
GO_cc:go_autophagosome_membr...	SET	33	0.24502	0.010057	0.15907	0.061751	GO_cc:go_autophagosome_membrane
Curated_gene_sets:reactome_c...52	SET	241	0.091372	0.010081	0.059329	0.061779	Curated_gene_sets:reactome_chromatin_organization
GO_bp:go_positive_regulation...117	SET	93	0.14648	0.010078	0.095166	0.061887	GO_bp:go_positive_regulation_of_cell_cycle_phase_transition
GO_mf:go_neuropeptide_recept...1	SET	47	0.2387	0.011688	0.15515	0.061969	GO_mf:go_neuropeptide_receptor_activity
GO_bp:go_trna_transport	SET	36	0.27858	0.011942	0.18107	0.061974	GO_bp:go_trna_transport
Curated_gene_sets:reactome_n...34	SET	56	0.20832	0.011132	0.13542	0.061996	Curated_gene_sets:reactome_neurexins_and_neuroligins
GO_bp:go_positive_regulation...325	SET	5	0.72261	0.011553	0.46983	0.062029	GO_bp:go_positive_regulation_of_glycoprotein_metabolic_process
GO_bp:go_bundle_of_his_cell_...2	SET	7	0.62699	0.01186	0.40769	0.062044	GO_bp:go_bundle_of_his_cell_to_purkinje_myocyte_signaling
GO_bp:go_perk_mediated_unfol...	SET	21	0.30326	0.0099325	0.1973	0.062152	GO_bp:go_perk_mediated_unfolded_protein_response
GO_bp:go_muscle_structure_de...	SET	602	0.061437	0.010612	0.039983	0.062206	GO_bp:go_muscle_structure_development
GO_cc:go_intrinsic_component...1	SET	152	0.1141	0.01002	0.074256	0.06221	GO_cc:go_intrinsic_component_of_endoplasmic_reticulum_membrane
GO_bp:go_negative_regulation...539	SET	121	0.12828	0.010059	0.083499	0.062245	GO_bp:go_negative_regulation_of_protein_catabolic_process
GO_mf:go_histone_deacetylase...2	SET	108	0.13856	0.010268	0.09021	0.062287	GO_mf:go_histone_deacetylase_binding
GO_bp:go_cell_maturation	SET	174	0.11257	0.010571	0.073305	0.062323	GO_bp:go_cell_maturation
GO_bp:go_endoplasmic_reticul...5	SET	28	0.24465	0.0092509	0.15933	0.062338	GO_bp:go_endoplasmic_reticulum_to_cytosol_transport
GO_bp:go_protein_transport_i...	SET	4	0.74244	0.010617	0.48358	0.062365	GO_bp:go_protein_transport_into_membrane_raft
GO_cc:go_golgi_apparatus	SET	1524	0.038823	0.010407	0.025287	0.062365	GO_cc:go_golgi_apparatus
Curated_gene_sets:lee_metast...2	SET	73	0.17339	0.010574	0.11307	0.062582	Curated_gene_sets:lee_metastasis_and_alternative_splicing_up
GO_bp:go_mesodermal_cell_fat...2	SET	14	0.38826	0.010385	0.25321	0.062607	GO_bp:go_mesodermal_cell_fate_specification
Curated_gene_sets:kegg_terpe...	SET	15	0.3166	0.0087651	0.2065	0.062631	Curated_gene_sets:kegg_terpenoid_backbone_biosynthesis
Curated_gene_sets:cairo_pml_...2	SET	20	0.32535	0.010399	0.21248	0.062866	Curated_gene_sets:cairo_pml_targets_bound_by_myc_up
Curated_gene_sets:reactome_a...95	SET	38	0.24091	0.010609	0.15736	0.062903	Curated_gene_sets:reactome_apoptotic_cleavage_of_cellular_proteins
GO_bp:go_response_to_dopamine	SET	14	0.37806	0.010112	0.24701	0.062949	GO_bp:go_response_to_dopamine
GO_bp:go_receptor_biosynthet...	SET	25	0.25957	0.009275	0.16961	0.062975	GO_bp:go_receptor_biosynthetic_process
GO_mf:go_dna_binding_transcr...1	SET	410	0.076331	0.010936	0.049893	0.063029	GO_mf:go_dna_binding_transcription_activator_activity
GO_bp:go_genitalia_morphogen...	SET	14	0.41207	0.011022	0.26951	0.06315	GO_bp:go_genitalia_morphogenesis
GO_mf:go_histone_methyltrans...6	SET	5	0.63797	0.0102	0.41729	0.063163	GO_mf:go_histone_methyltransferase_activity_h4_k20_specific_
GO_bp:go_neural_precursor_ce...	SET	144	0.12095	0.010341	0.079144	0.063241	GO_bp:go_neural_precursor_cell_proliferation
GO_bp:go_response_to_cortico...2	SET	21	0.33043	0.010822	0.21624	0.063262	GO_bp:go_response_to_corticosterone
GO_bp:go_response_to_herbici...	SET	12	0.41951	0.010389	0.27456	0.063272	GO_bp:go_response_to_herbicide
GO_bp:go_postsynaptic_modula...	SET	17	0.38724	0.011413	0.25348	0.063304	GO_bp:go_postsynaptic_modulation_of_chemical_synaptic_transmission
Curated_gene_sets:reactome_g...23	SET	19	0.3797	0.01183	0.24871	0.063433	Curated_gene_sets:reactome_gaba_synthesis_release_reuptake_and_degradation
GO_bp:go_protein_sumoylation	SET	76	0.17955	0.011172	0.11765	0.063489	GO_bp:go_protein_sumoylation
GO_bp:go_appendage_developme...	SET	175	0.11913	0.011219	0.078075	0.063541	GO_bp:go_appendage_development
GO_bp:go_transcription_prein...	SET	42	0.22088	0.010226	0.14479	0.063566	GO_bp:go_transcription_preinitiation_complex_assembly
GO_bp:go_response_to_fungici...	SET	11	0.51974	0.012323	0.34071	0.063578	GO_bp:go_response_to_fungicide
GO_bp:go_gabaergic_neuron_di...	SET	14	0.43909	0.011744	0.2879	0.06362	GO_bp:go_gabaergic_neuron_differentiation
GO_mf:go_carbon_nitrogen_lya...	SET	13	0.4616	0.011898	0.30267	0.063626	GO_mf:go_carbon_nitrogen_lyase_activity
Curated_gene_sets:reactome_c...45	SET	13	0.45429	0.011709	0.29803	0.063722	Curated_gene_sets:reactome_chk1_chk2_cds1_mediated_inactivation_of_cyclin_b:cdk1_complex
Curated_gene_sets:kaab_faile...2	SET	34	0.2597	0.010819	0.1704	0.063754	Curated_gene_sets:kaab_failed_heart_atrium_up
GO_mf:go_beta_1_3_galactosyl...	SET	8	0.59233	0.011978	0.38866	0.063758	GO_mf:go_beta_1_3_galactosyltransferase_activity
Curated_gene_sets:roylance_b...1	SET	24	0.43076	0.015082	0.28277	0.063845	Curated_gene_sets:roylance_breast_cancer_16q_copy_number_dn
Curated_gene_sets:chiang_liv...5	SET	25	0.33038	0.011805	0.21712	0.064057	Curated_gene_sets:chiang_liver_cancer_subclass_polysomy7_dn
GO_bp:go_negative_regulation...701	SET	14	0.40823	0.010919	0.2683	0.06407	GO_bp:go_negative_regulation_of_type_2_immune_response
Curated_gene_sets:bild_e2f3_...	SET	237	0.098317	0.010758	0.06462	0.064082	Curated_gene_sets:bild_e2f3_oncogenic_signature
Curated_gene_sets:chang_pou5...1	SET	8	0.44578	0.0090146	0.29318	0.064202	Curated_gene_sets:chang_pou5f1_targets_dn
GO_mf:go_cytoskeletal_adapto...	SET	13	0.34622	0.0089238	0.22775	0.064244	GO_mf:go_cytoskeletal_adaptor_activity
Curated_gene_sets:reactome_d...61	SET	390	0.072999	0.010206	0.048043	0.064333	Curated_gene_sets:reactome_diseases_of_signal_transduction
Curated_gene_sets:reactome_r...25	SET	55	0.1879	0.0099508	0.12369	0.064377	Curated_gene_sets:reactome_regulation_of_cholesterol_biosynthesis_by_srebp_srebf
Curated_gene_sets:pece_mamma...1	SET	131	0.12111	0.0098793	0.079741	0.064416	Curated_gene_sets:pece_mammary_stem_cell_dn
GO_bp:go_dendrite_self_avoid...	SET	16	0.45871	0.013116	0.30216	0.064507	GO_bp:go_dendrite_self_avoidance
GO_bp:go_muscle_organ_develo...	SET	378	0.07549	0.010394	0.049743	0.064564	GO_bp:go_muscle_organ_development
GO_mf:go_phosphoprotein_phos...	SET	179	0.1135	0.010809	0.074806	0.064615	GO_mf:go_phosphoprotein_phosphatase_activity
GO_bp:go_adenylate_cyclase_i...5	SET	85	0.16824	0.011068	0.1109	0.064632	GO_bp:go_adenylate_cyclase_inhibiting_g_protein_coupled_receptor_signaling_pathway
GO_mf:go_glycine_binding	SET	15	0.39559	0.010952	0.26078	0.064645	GO_mf:go_glycine_binding
GO_bp:go_regulation_of_mesen...2	SET	6	0.5557	0.0097324	0.3664	0.06469	GO_bp:go_regulation_of_mesenchymal_stem_cell_differentiation
GO_mf:go_structural_constitu...4	SET	43	0.22314	0.010452	0.14715	0.064714	GO_mf:go_structural_constituent_of_muscle
GO_bp:go_smooth_muscle_cell_...6	SET	133	0.13145	0.010804	0.086693	0.06473	GO_bp:go_smooth_muscle_cell_proliferation
Curated_gene_sets:bonci_targ...	SET	92	0.14911	0.010203	0.098339	0.064736	Curated_gene_sets:bonci_targets_of_mir15a_and_mir16_1
GO_bp:go_regulation_of_synap...15	SET	6	0.6448	0.011293	0.42544	0.064817	GO_bp:go_regulation_of_synaptic_vesicle_priming
Curated_gene_sets:lang_myb_f...	SET	28	0.28087	0.01062	0.18537	0.064876	Curated_gene_sets:lang_myb_family_targets
GO_bp:go_macromolecule_depal...	SET	10	0.3739	0.0084531	0.24689	0.064962	GO_bp:go_macromolecule_depalmitoylation
GO_mf:go_palmitoyl_protein_h...	SET	10	0.3739	0.0084531	0.24689	0.064962	GO_mf:go_palmitoyl_protein_hydrolase_activity
GO_bp:go_macrophage_inflamma...	SET	6	0.60401	0.010578	0.39883	0.064965	GO_bp:go_macrophage_inflammatory_protein_1_alpha_production
GO_bp:go_cellular_response_t...77	SET	5	0.66299	0.0106	0.43787	0.065005	GO_bp:go_cellular_response_to_morphine
GO_bp:go_polyamine_transport	SET	7	0.44178	0.0083569	0.29177	0.065007	GO_bp:go_polyamine_transport
GO_bp:go_response_to_starvat...	SET	184	0.10147	0.0097967	0.067067	0.065148	GO_bp:go_response_to_starvation
GO_bp:go_intrinsic_apoptotic...2	SET	74	0.15941	0.0097877	0.10539	0.065199	GO_bp:go_intrinsic_apoptotic_signaling_pathway_by_p53_class_mediator
Curated_gene_sets:wang_esoph...2	SET	102	0.14253	0.010267	0.09424	0.065226	Curated_gene_sets:wang_esophagus_cancer_vs_normal_dn
GO_bp:go_negative_regulation...534	SET	51	0.18544	0.009458	0.12264	0.06527	GO_bp:go_negative_regulation_of_proteasomal_protein_catabolic_process
Curated_gene_sets:holleman_v...3	SET	16	0.31491	0.009004	0.20833	0.06533	Curated_gene_sets:holleman_vincristine_resistance_b_all_dn
GO_bp:go_positive_regulation...742	SET	5	0.72481	0.011588	0.47951	0.065332	GO_bp:go_positive_regulation_of_skeletal_muscle_tissue_regeneration
Curated_gene_sets:reactome_c...36	SET	101	0.14245	0.010211	0.094258	0.065373	Curated_gene_sets:reactome_cellular_response_to_heat_stress
GO_bp:go_female_genitalia_de...	SET	17	0.35487	0.010459	0.23491	0.065445	GO_bp:go_female_genitalia_development
GO_bp:go_appendage_morphogen...	SET	146	0.1276	0.010984	0.084502	0.065529	GO_bp:go_appendage_morphogenesis
GO_bp:go_regulation_of_ossif...	SET	179	0.1133	0.01079	0.075045	0.065563	GO_bp:go_regulation_of_ossification
GO_mf:go_ligand_gated_sodium...	SET	9	0.50504	0.010832	0.33452	0.065564	GO_mf:go_ligand_gated_sodium_channel_activity
Curated_gene_sets:hofmann_ce...1	SET	38	0.22289	0.009816	0.14764	0.065571	Curated_gene_sets:hofmann_cell_lymphoma_dn
GO_bp:go_chloride_transport	SET	105	0.14687	0.010733	0.097355	0.065709	GO_bp:go_chloride_transport
Curated_gene_sets:tuomisto_t...2	SET	18	0.36279	0.011002	0.24049	0.065718	Curated_gene_sets:tuomisto_tumor_suppression_by_col13a1_up
Curated_gene_sets:reactome_e...40	SET	25	0.29493	0.010539	0.19555	0.065759	Curated_gene_sets:reactome_estrogen_dependent_nuclear_events_downstream_of_esr_membrane_signaling
GO_bp:go_protein_peptidyl_pr...	SET	33	0.21433	0.0087972	0.14216	0.065828	GO_bp:go_protein_peptidyl_prolyl_isomerization
GO_bp:go_atrial_cardiac_musc...3	SET	6	0.63545	0.011129	0.42154	0.065857	GO_bp:go_atrial_cardiac_muscle_tissue_development
GO_bp:go_positive_regulation...646	SET	40	0.21937	0.0099115	0.14568	0.066067	GO_bp:go_positive_regulation_of_protein_acetylation
Curated_gene_sets:haslinger_...3	SET	23	0.26932	0.0092308	0.17886	0.066075	Curated_gene_sets:haslinger_b_cll_with_17p13_deletion
GO_bp:go_regulation_of_nodal...1	SET	7	0.66565	0.012592	0.44213	0.066097	GO_bp:go_regulation_of_nodal_signaling_pathway
GO_bp:go_modulation_by_symbi...2	SET	28	0.25794	0.0097534	0.17133	0.066109	GO_bp:go_modulation_by_symbiont_of_host_cellular_process
Curated_gene_sets:reactome_i...5	SET	14	0.43406	0.01161	0.28834	0.066119	Curated_gene_sets:reactome_import_of_palmitoyl_coa_into_the_mitochondrial_matrix
GO_bp:go_negative_regulation...334	SET	7	0.56688	0.010723	0.37664	0.066156	GO_bp:go_negative_regulation_of_interleukin_5_production
GO_bp:go_isopentenyl_diphosp...	SET	5	0.53315	0.0085242	0.35444	0.066271	GO_bp:go_isopentenyl_diphosphate_biosynthetic_process
GO_bp:go_mitochondrial_prote...1	SET	5	0.55138	0.0088156	0.36678	0.06639	GO_bp:go_mitochondrial_protein_catabolic_process
Curated_gene_sets:karlsson_t...2	SET	119	0.13047	0.010147	0.086886	0.066603	Curated_gene_sets:karlsson_tgfb1_targets_up
GO_bp:go_regulation_of_synap...11	SET	9	0.51407	0.011026	0.34279	0.066859	GO_bp:go_regulation_of_synaptic_vesicle_clustering
GO_cc:go_nuclear_outer_membr...2	SET	1068	0.044331	0.010073	0.029575	0.066954	GO_cc:go_nuclear_outer_membrane_endoplasmic_reticulum_membrane_network
Curated_gene_sets:kegg_bladd...	SET	42	0.22673	0.010496	0.15133	0.067045	Curated_gene_sets:kegg_bladder_cancer
GO_bp:go_histone_h4_k5_acety...	SET	16	0.37056	0.010595	0.24737	0.06708	GO_bp:go_histone_h4_k5_acetylation
GO_mf:go_ligand_gated_calciu...	SET	27	0.2944	0.010932	0.19657	0.067119	GO_mf:go_ligand_gated_calcium_channel_activity
GO_bp:go_peptidyl_lysine_met...	SET	126	0.12241	0.0097939	0.081758	0.067183	GO_bp:go_peptidyl_lysine_methylation
GO_bp:go_dna_conformation_ch...	SET	269	0.082838	0.0096487	0.055335	0.067204	GO_bp:go_dna_conformation_change
Curated_gene_sets:biocarta_b...12	SET	11	0.41506	0.0098413	0.27726	0.067209	Curated_gene_sets:biocarta_btg2_pathway
GO_bp:go_histone_methylation	SET	138	0.11694	0.0097891	0.078126	0.067226	GO_bp:go_histone_methylation
Curated_gene_sets:reactome_f...41	SET	26	0.27037	0.0098519	0.18065	0.067253	Curated_gene_sets:reactome_formation_of_tubulin_folding_intermediates_by_cct_tric
GO_bp:go_thymus_development	SET	46	0.23001	0.011142	0.15375	0.067334	GO_bp:go_thymus_development
GO_bp:go_endoplasmic_reticul...2	SET	6	0.43601	0.0076362	0.29149	0.067362	GO_bp:go_endoplasmic_reticulum_localization
GO_bp:go_cell_cycle	SET	1774	0.034108	0.0097961	0.022814	0.067459	GO_bp:go_cell_cycle
GO_bp:go_regulation_of_pepti...2	SET	204	0.10186	0.01035	0.068162	0.067541	GO_bp:go_regulation_of_peptide_hormone_secretion
GO_bp:go_protein_acylation	SET	234	0.09131	0.0099285	0.061126	0.067624	GO_bp:go_protein_acylation
Curated_gene_sets:chesler_br...1	SET	6	0.53121	0.0093035	0.35568	0.06766	Curated_gene_sets:chesler_brain_d6mit150_qtl_cis
GO_bp:go_cellular_response_t...103	SET	155	0.11278	0.010001	0.075519	0.067684	GO_bp:go_cellular_response_to_reactive_oxygen_species
GO_bp:go_regulation_of_hormo...4	SET	262	0.090003	0.010348	0.060299	0.067777	GO_bp:go_regulation_of_hormone_secretion
Curated_gene_sets:biocarta_n...10	SET	21	0.29606	0.0096969	0.19835	0.067779	Curated_gene_sets:biocarta_nos1_pathway
GO_bp:go_regulation_of_cellu...4	SET	10	0.4208	0.0095133	0.28198	0.06782	GO_bp:go_regulation_of_cellular_carbohydrate_catabolic_process
GO_bp:go_ureter_development	SET	16	0.37696	0.010778	0.2526	0.067821	GO_bp:go_ureter_development
GO_mf:go_long_chain_fatty_ac...3	SET	11	0.40599	0.0096263	0.27211	0.067855	GO_mf:go_long_chain_fatty_acid_transporter_activity
GO_mf:go_neuropeptide_y_rece...	SET	8	0.57732	0.011675	0.3871	0.067941	GO_mf:go_neuropeptide_y_receptor_activity
GO_cc:go_filopodium	SET	102	0.14781	0.010648	0.099114	0.067943	GO_cc:go_filopodium
Curated_gene_sets:ramjaun_ap...3	SET	9	0.57805	0.012398	0.38772	0.068005	Curated_gene_sets:ramjaun_apoptosis_by_tgfb1_via_smad4_dn
GO_bp:go_regulation_of_recep...3	SET	9	0.48485	0.010399	0.32532	0.068074	GO_bp:go_regulation_of_receptor_catabolic_process
GO_bp:go_pericardium_morphog...	SET	9	0.55023	0.011801	0.3692	0.068076	GO_bp:go_pericardium_morphogenesis
GO_bp:go_neuron_death	SET	334	0.0772	0.010003	0.051816	0.068137	GO_bp:go_neuron_death
Curated_gene_sets:abe_vegfa_...2	SET	34	0.24175	0.010072	0.16234	0.068231	Curated_gene_sets:abe_vegfa_targets_2hr
GO_bp:go_negative_regulation...715	SET	18	0.36843	0.011173	0.24749	0.068296	GO_bp:go_negative_regulation_of_vascular_smooth_muscle_cell_proliferation
GO_bp:go_locomotory_behavior	SET	196	0.10595	0.010554	0.071209	0.068407	GO_bp:go_locomotory_behavior
Curated_gene_sets:reactome_d...33	SET	15	0.36231	0.010031	0.24359	0.06847	Curated_gene_sets:reactome_degradation_of_cysteine_and_homocysteine
Curated_gene_sets:reactome_r...112	SET	41	0.19368	0.0088592	0.13026	0.068529	Curated_gene_sets:reactome_rna_polymerase_iii_transcription
GO_bp:go_osteoblast_differen...	SET	200	0.10161	0.010223	0.068402	0.068712	GO_bp:go_osteoblast_differentiation
Curated_gene_sets:dang_myc_t...1	SET	29	0.24912	0.0095865	0.16774	0.068759	Curated_gene_sets:dang_myc_targets_dn
GO_bp:go_bone_marrow_develop...	SET	8	0.49613	0.010033	0.33413	0.068804	GO_bp:go_bone_marrow_development
GO_bp:go_cardiac_conduction	SET	140	0.12618	0.010638	0.085032	0.068928	GO_bp:go_cardiac_conduction
Curated_gene_sets:kinsey_tar...1	SET	319	0.080657	0.010217	0.054358	0.068938	Curated_gene_sets:kinsey_targets_of_ewsr1_flii_fusion_dn
Curated_gene_sets:reactome_m...88	SET	39	0.2195	0.0097928	0.14796	0.068973	Curated_gene_sets:reactome_mtor_signalling
Curated_gene_sets:kim_all_di...6	SET	748	0.049568	0.0095073	0.033423	0.06904	Curated_gene_sets:kim_all_disorders_oligodendrocyte_number_corr_up
GO_bp:go_cellular_response_t...9	SET	137	0.12405	0.010347	0.083649	0.069045	GO_bp:go_cellular_response_to_antibiotic
Curated_gene_sets:reactome_r...50	SET	60	0.1803	0.0099718	0.12162	0.069113	Curated_gene_sets:reactome_regulation_of_pten_gene_transcription
GO_cc:go_golgi_lumen	SET	98	0.14589	0.010302	0.098434	0.069158	GO_cc:go_golgi_lumen
GO_bp:go_tetrahydrofolate_in...	SET	10	0.38392	0.0086796	0.25904	0.069172	GO_bp:go_tetrahydrofolate_interconversion
GO_mf:go_protein_phosphatase...5	SET	138	0.11997	0.010042	0.081003	0.069312	GO_mf:go_protein_phosphatase_binding
Curated_gene_sets:malik_repr...	SET	13	0.43193	0.011133	0.29184	0.069438	Curated_gene_sets:malik_repressed_by_estrogen
Curated_gene_sets:pid_lis1_p...	SET	28	0.30126	0.011392	0.20369	0.069571	Curated_gene_sets:pid_lis1_pathway
GO_bp:go_growth	SET	947	0.047633	0.010225	0.032209	0.069595	GO_bp:go_growth
GO_cc:go_cop9_signalosome	SET	35	0.20917	0.0088415	0.14146	0.069618	GO_cc:go_cop9_signalosome
GO_cc:go_filopodium_tip	SET	18	0.34303	0.010403	0.23209	0.069713	GO_cc:go_filopodium_tip
Curated_gene_sets:weigel_oxi...3	SET	35	0.21872	0.0092449	0.14808	0.069841	Curated_gene_sets:weigel_oxidative_stress_by_tbh_and_h2o2
GO_bp:go_cellular_response_t...66	SET	10	0.44456	0.010051	0.30127	0.07003	GO_bp:go_cellular_response_to_leucine
Curated_gene_sets:reactome_p...104	SET	6	0.65887	0.011539	0.44696	0.070234	Curated_gene_sets:reactome_protein_repair
GO_bp:go_forebrain_dorsal_ve...	SET	7	0.63443	0.012001	0.43044	0.070262	GO_bp:go_forebrain_dorsal_ventral_pattern_formation
GO_bp:go_regulation_of_respo...12	SET	33	0.245	0.010056	0.16625	0.070289	GO_bp:go_regulation_of_response_to_reactive_oxygen_species
GO_bp:go_synaptic_vesicle_un...	SET	5	0.58345	0.0093283	0.39592	0.070298	GO_bp:go_synaptic_vesicle_uncoating
GO_mf:go_sumo_binding	SET	15	0.36592	0.010131	0.24836	0.070339	GO_mf:go_sumo_binding
Curated_gene_sets:pid_s1p_s1...1	SET	22	0.30855	0.010343	0.20951	0.070421	Curated_gene_sets:pid_s1p_s1p1_pathway
Curated_gene_sets:reactome_s...23	SET	21	0.31128	0.010195	0.21141	0.070462	Curated_gene_sets:reactome_shc_mediated_cascade:fgfr1
Curated_gene_sets:reactome_g...58	SET	72	0.17482	0.010588	0.11874	0.070479	Curated_gene_sets:reactome_glycolysis
GO_bp:go_developmental_matur...	SET	276	0.086132	0.01016	0.058565	0.070696	GO_bp:go_developmental_maturation
GO_bp:go_actin_filament_base...1	SET	135	0.12734	0.010544	0.086598	0.070726	GO_bp:go_actin_filament_based_movement
GO_mf:go_isoprenoid_binding	SET	36	0.23499	0.010073	0.15983	0.070755	GO_mf:go_isoprenoid_binding
GO_mf:go_troponin_i_binding	SET	5	0.68534	0.010957	0.46635	0.070848	GO_mf:go_troponin_i_binding
GO_bp:go_neuron_remodeling	SET	13	0.43278	0.011155	0.29452	0.070867	GO_bp:go_neuron_remodeling
Curated_gene_sets:wang_targe...2	SET	42	0.22608	0.010466	0.15386	0.070874	Curated_gene_sets:wang_targets_of_mll_cbp_fusion_up
Curated_gene_sets:kim_all_di...4	SET	9	0.4228	0.0090684	0.28783	0.070932	Curated_gene_sets:kim_all_disorders_duration_corr_up
GO_mf:go_pseudouridine_synth...	SET	13	0.33903	0.0087386	0.2308	0.070934	GO_mf:go_pseudouridine_synthase_activity
GO_bp:go_import_into_cell	SET	670	0.054761	0.0099612	0.037295	0.071015	GO_bp:go_import_into_cell
GO_bp:go_regulation_of_mrna_...1	SET	27	0.23574	0.0087535	0.1606	0.071077	GO_bp:go_regulation_of_mrna_3_end_processing
Curated_gene_sets:marks_hdac...1	SET	15	0.34697	0.009606	0.23638	0.071079	Curated_gene_sets:marks_hdac_targets_dn
GO_bp:go_negative_regulation...296	SET	40	0.21111	0.0095382	0.14383	0.071086	GO_bp:go_negative_regulation_of_histone_modification
GO_bp:go_cardiac_right_ventr...	SET	19	0.35978	0.011209	0.24529	0.071231	GO_bp:go_cardiac_right_ventricle_morphogenesis
GO_bp:go_positive_regulation...413	SET	150	0.1049	0.0091521	0.07153	0.071262	GO_bp:go_positive_regulation_of_intracellular_protein_transport
Curated_gene_sets:kegg_n_gly...	SET	46	0.1943	0.0094126	0.13255	0.071353	Curated_gene_sets:kegg_n_glycan_biosynthesis
GO_bp:go_mesenchymal_stem_ce...1	SET	8	0.45802	0.0092622	0.31277	0.071549	GO_bp:go_mesenchymal_stem_cell_differentiation
Curated_gene_sets:lee_liver_...1	SET	65	0.18224	0.010489	0.1245	0.071632	Curated_gene_sets:lee_liver_cancer_acox1_dn
Curated_gene_sets:biocarta_w...2	SET	23	0.30448	0.010436	0.20803	0.071657	Curated_gene_sets:biocarta_wnt_pathway
GO_bp:go_regulation_of_gluco...4	SET	43	0.21933	0.010274	0.14987	0.071686	GO_bp:go_regulation_of_gluconeogenesis
Curated_gene_sets:reactome_r...6	SET	23	0.28697	0.0098361	0.19613	0.071717	Curated_gene_sets:reactome_raf_independent_mapk1_3_activation
Curated_gene_sets:podar_resp...2	SET	143	0.12015	0.010237	0.082126	0.071748	Curated_gene_sets:podar_response_to_adaphostin_up
GO_bp:go_b_cell_receptor_sig...	SET	55	0.18524	0.0098104	0.12664	0.071781	GO_bp:go_b_cell_receptor_signaling_pathway
GO_cc:go_ruffle	SET	172	0.10529	0.0098309	0.071985	0.071793	GO_cc:go_ruffle
Curated_gene_sets:amit_egf_r...5	SET	59	0.1865	0.010228	0.12751	0.071799	Curated_gene_sets:amit_egf_response_240_hela
GO_mf:go_mediator_complex_bi...	SET	5	0.65149	0.010416	0.44549	0.071822	GO_mf:go_mediator_complex_binding
GO_mf:go_glutamate_receptor_...1	SET	27	0.29028	0.010779	0.19852	0.071851	GO_mf:go_glutamate_receptor_activity
Curated_gene_sets:reactome_a...96	SET	51	0.19228	0.0098066	0.13157	0.07196	Curated_gene_sets:reactome_apoptotic_execution_phase
Curated_gene_sets:reactome_p...46	SET	21	0.3114	0.010199	0.21314	0.072015	Curated_gene_sets:reactome_pi_3k_cascade:fgfr1
Curated_gene_sets:casorelli_...1	SET	657	0.05272	0.0094997	0.036086	0.072023	Curated_gene_sets:casorelli_acute_promyelocytic_leukemia_dn
GO_cc:go_microtubule	SET	409	0.068193	0.0097585	0.046693	0.072093	GO_cc:go_microtubule
GO_bp:go_regulation_of_thyro...2	SET	3	0.87407	0.010825	0.59883	0.072206	GO_bp:go_regulation_of_thyroid_hormone_mediated_signaling_pathway
Curated_gene_sets:gargalovic...10	SET	17	0.36089	0.010636	0.24745	0.072369	Curated_gene_sets:gargalovic_response_to_oxidized_phospholipids_grey_up
Curated_gene_sets:wamunyokol...3	SET	193	0.1042	0.010301	0.071459	0.072397	Curated_gene_sets:wamunyokoli_ovarian_cancer_lmp_dn
GO_bp:go_immunoglobulin_secr...	SET	21	0.26631	0.0087223	0.18263	0.0724	GO_bp:go_immunoglobulin_secretion
Curated_gene_sets:reactome_d...49	SET	1070	0.042984	0.0097757	0.029482	0.072435	Curated_gene_sets:reactome_disease
Curated_gene_sets:fujii_ybx1...2	SET	43	0.21246	0.0099518	0.14574	0.072458	Curated_gene_sets:fujii_ybx1_targets_up
GO_bp:go_regulation_of_neuro...17	SET	140	0.11743	0.0099006	0.080595	0.072558	GO_bp:go_regulation_of_neurotransmitter_transport
GO_cc:go_condensed_chromosom...1	SET	116	0.12117	0.0093046	0.083184	0.072619	GO_cc:go_condensed_chromosome_centromeric_region
GO_mf:go_sh3_domain_binding	SET	123	0.12176	0.0096266	0.083644	0.072743	GO_mf:go_sh3_domain_binding
Curated_gene_sets:cairo_hepa...3	SET	261	0.088419	0.010147	0.060751	0.072783	Curated_gene_sets:cairo_hepatoblastoma_dn
GO_bp:go_negative_regulation...256	SET	28	0.26953	0.010192	0.18522	0.072813	GO_bp:go_negative_regulation_of_fibroblast_proliferation
GO_bp:go_antibacterial_humor...	SET	39	0.24441	0.010904	0.16813	0.073024	GO_bp:go_antibacterial_humoral_response
GO_bp:go_chaperone_mediated_...3	SET	56	0.16084	0.0085946	0.11067	0.073086	GO_bp:go_chaperone_mediated_protein_folding
GO_bp:go_positive_regulation...412	SET	4	0.79854	0.01142	0.54969	0.07316	GO_bp:go_positive_regulation_of_intracellular_lipid_transport
GO_bp:go_negative_regulation...436	SET	29	0.25275	0.0097263	0.17408	0.073262	GO_bp:go_negative_regulation_of_mrna_processing
GO_bp:go_atrial_septum_morph...	SET	16	0.37174	0.010629	0.25614	0.07336	GO_bp:go_atrial_septum_morphogenesis
Curated_gene_sets:zaidi_oste...	SET	14	0.40952	0.010953	0.28218	0.073361	Curated_gene_sets:zaidi_osteoblast_transcription_factors
Curated_gene_sets:staege_ewi...	SET	30	0.26647	0.010429	0.18366	0.07342	Curated_gene_sets:staege_ewing_family_tumor
GO_bp:go_steroid_hormone_med...	SET	181	0.10725	0.010271	0.073926	0.073427	GO_bp:go_steroid_hormone_mediated_signaling_pathway
Curated_gene_sets:reactome_c...30	SET	518	0.060036	0.009641	0.041407	0.073551	Curated_gene_sets:reactome_cell_cycle_mitotic
Curated_gene_sets:ross_aml_w...1	SET	74	0.15518	0.0095281	0.10706	0.073619	Curated_gene_sets:ross_aml_with_aml1_eto_fusion
GO_bp:go_positive_regulation...116	SET	31	0.22599	0.0089909	0.15593	0.07363	GO_bp:go_positive_regulation_of_cell_cycle_g2_m_phase_transition
Curated_gene_sets:reactome_c...42	SET	16	0.3969	0.011348	0.27386	0.073641	Curated_gene_sets:reactome_cgmp_effects
Curated_gene_sets:kim_respon...1	SET	9	0.37386	0.0080187	0.25805	0.07371	Curated_gene_sets:kim_response_to_tsa_and_decitabine_dn
GO_bp:go_regulation_of_respo...5	SET	81	0.14456	0.0092842	0.099797	0.073748	GO_bp:go_regulation_of_response_to_endoplasmic_reticulum_stress
Curated_gene_sets:biocarta_l...6	SET	15	0.32218	0.0089198	0.22244	0.073763	Curated_gene_sets:biocarta_longevity_pathway
GO_bp:go_response_to_topolog...	SET	193	0.091571	0.0090522	0.063274	0.073926	GO_bp:go_response_to_topologically_incorrect_protein
Curated_gene_sets:ginestier_...3	SET	319	0.070668	0.008952	0.048854	0.074025	Curated_gene_sets:ginestier_breast_cancer_znf217_amplified_dn
GO_bp:go_nuclear_membrane_or...	SET	6	0.46373	0.0081217	0.32065	0.074066	GO_bp:go_nuclear_membrane_organization
GO_bp:go_protein_monoubiquit...	SET	66	0.16103	0.0093391	0.11141	0.074188	GO_bp:go_protein_monoubiquitination
Curated_gene_sets:biocarta_i...5	SET	23	0.27092	0.0092857	0.18755	0.074311	Curated_gene_sets:biocarta_igf1r_pathway
GO_bp:go_positive_regulation...527	SET	30	0.21047	0.0082372	0.14577	0.074408	GO_bp:go_positive_regulation_of_mrna_processing
GO_mf:go_hydroxymethyl__form...	SET	8	0.40826	0.0082558	0.28287	0.074482	GO_mf:go_hydroxymethyl__formyl_and_related_transferase_activity
GO_bp:go_hematopoietic_proge...	SET	164	0.10859	0.0099029	0.075265	0.074547	GO_bp:go_hematopoietic_progenitor_cell_differentiation
GO_bp:go_ubiquitin_dependent...2	SET	70	0.15149	0.0090473	0.10505	0.074651	GO_bp:go_ubiquitin_dependent_erad_pathway
GO_bp:go_trachea_cartilage_d...	SET	8	0.52606	0.010638	0.36482	0.074666	GO_bp:go_trachea_cartilage_development
GO_bp:go_hindbrain_developme...	SET	149	0.11308	0.0098329	0.07844	0.074716	GO_bp:go_hindbrain_development
Curated_gene_sets:sanchez_md...	SET	13	0.33462	0.0086248	0.23222	0.074806	Curated_gene_sets:sanchez_mdm2_targets
GO_bp:go_response_to_amino_a...1	SET	110	0.1307	0.0097752	0.090795	0.075009	GO_bp:go_response_to_amino_acid
GO_bp:go_forebrain_generatio...	SET	65	0.17824	0.010259	0.12384	0.075037	GO_bp:go_forebrain_generation_of_neurons
GO_bp:go_protein_modificatio...1	SET	879	0.046221	0.0095767	0.032121	0.07509	GO_bp:go_protein_modification_by_small_protein_conjugation
GO_bp:go_l_serine_biosynthet...	SET	7	0.47699	0.009023	0.33153	0.075119	GO_bp:go_l_serine_biosynthetic_process
GO_bp:go_histone_h3_k27_meth...	SET	18	0.26775	0.0081198	0.1861	0.07512	GO_bp:go_histone_h3_k27_methylation
GO_bp:go_regulation_of_t_hel...2	SET	19	0.35284	0.010993	0.2453	0.075168	GO_bp:go_regulation_of_t_helper_17_type_immune_response
GO_cc:go_cell_body	SET	553	0.058747	0.0097384	0.040871	0.075314	GO_cc:go_cell_body
GO_bp:go_iris_morphogenesis	SET	9	0.4876	0.010458	0.33934	0.075382	GO_bp:go_iris_morphogenesis
GO_bp:go_cell_projection_org...	SET	1493	0.037259	0.0098945	0.025934	0.075408	GO_bp:go_cell_projection_organization
Curated_gene_sets:reactome_s...168	SET	11	0.41135	0.0097533	0.28648	0.075529	Curated_gene_sets:reactome_synthesis_of_pips_at_the_late_endosome_membrane
GO_bp:go_arginine_biosynthet...	SET	5	0.70423	0.011259	0.4905	0.075549	GO_bp:go_arginine_biosynthetic_process
GO_bp:go_regulation_of_isoty...1	SET	34	0.22902	0.0095414	0.15959	0.075647	GO_bp:go_regulation_of_isotype_switching
GO_bp:go_regulation_of_meson...	SET	25	0.29224	0.010443	0.20366	0.075663	GO_bp:go_regulation_of_mesonephros_development
Curated_gene_sets:reactome_g...59	SET	125	0.12109	0.0096503	0.084398	0.075688	Curated_gene_sets:reactome_glycosaminoglycan_metabolism
GO_bp:go_negative_regulation...484	SET	149	0.10301	0.0089575	0.0718	0.075695	GO_bp:go_negative_regulation_of_nucleobase_containing_compound_metabolic_process
GO_bp:go_positive_regulation...283	SET	10	0.4247	0.0096015	0.29604	0.07571	GO_bp:go_positive_regulation_of_fatty_acid_beta_oxidation
Curated_gene_sets:matzuk_ste...	SET	8	0.56873	0.011501	0.39645	0.075718	Curated_gene_sets:matzuk_steroidogenesis
GO_bp:go_leydig_cell_differe...	SET	10	0.38261	0.0086501	0.26675	0.075743	GO_bp:go_leydig_cell_differentiation
GO_mf:go_activin_activated_r...	SET	7	0.69611	0.013168	0.48568	0.075897	GO_mf:go_activin_activated_receptor_activity
GO_bp:go_regulation_of_cellu...24	SET	690	0.052345	0.0096576	0.03657	0.076171	GO_bp:go_regulation_of_cellular_response_to_stress
Curated_gene_sets:biocarta_m...10	SET	19	0.30993	0.009656	0.21662	0.07626	Curated_gene_sets:biocarta_mitochondria_pathway
Curated_gene_sets:wamunyokol...4	SET	267	0.082726	0.0096003	0.057831	0.076297	Curated_gene_sets:wamunyokoli_ovarian_cancer_lmp_up
Curated_gene_sets:kegg_gap_j...	SET	90	0.15243	0.010317	0.10658	0.076339	Curated_gene_sets:kegg_gap_junction
Curated_gene_sets:gross_hypo...1	SET	101	0.12571	0.0090108	0.087902	0.076356	Curated_gene_sets:gross_hypoxia_via_elk3_and_hif1a_dn
GO_bp:go_potassium_ion_impor...	SET	45	0.211	0.01011	0.14756	0.07637	GO_bp:go_potassium_ion_import_across_plasma_membrane
Curated_gene_sets:biocarta_a...3	SET	14	0.36186	0.0096788	0.25311	0.076417	Curated_gene_sets:biocarta_ach_pathway
GO_bp:go_regulation_of_erad_...	SET	28	0.23063	0.0087209	0.1614	0.076517	GO_bp:go_regulation_of_erad_pathway
GO_bp:go_chemokine_c_c_motif...2	SET	10	0.42824	0.0096815	0.29972	0.076541	GO_bp:go_chemokine_c_c_motif_ligand_5_production
GO_bp:go_proteoglycan_metabo...	SET	73	0.16257	0.0099141	0.11381	0.076592	GO_bp:go_proteoglycan_metabolic_process
Curated_gene_sets:card_mir30...	SET	77	0.16384	0.010261	0.11474	0.076667	Curated_gene_sets:card_mir302a_targets
GO_bp:go_protein_demannosyla...	SET	20	0.2789	0.0089149	0.19533	0.076676	GO_bp:go_protein_demannosylation
GO_bp:go_regulation_of_trigl...3	SET	8	0.49365	0.0099826	0.34586	0.076756	GO_bp:go_regulation_of_triglyceride_metabolic_process
GO_bp:go_cellular_response_t...36	SET	327	0.075282	0.0096533	0.052785	0.076915	GO_bp:go_cellular_response_to_external_stimulus
GO_bp:go_negative_regulation...152	SET	18	0.28578	0.0086663	0.20039	0.076931	GO_bp:go_negative_regulation_of_chromatin_silencing
GO_bp:go_histone_h4_k16_acet...	SET	20	0.33214	0.010617	0.233	0.077017	GO_bp:go_histone_h4_k16_acetylation
GO_bp:go_negative_regulation...502	SET	6	0.65621	0.011493	0.4605	0.077088	GO_bp:go_negative_regulation_of_p38mapk_cascade
Curated_gene_sets:zhong_resp...1	SET	71	0.15539	0.0093461	0.10909	0.077177	Curated_gene_sets:zhong_response_to_azacitidine_and_tsa_dn
GO_mf:go_oxidized_base_lesio...	SET	5	0.58268	0.009316	0.40922	0.077248	GO_mf:go_oxidized_base_lesion_dna_n_glycosylase_activity
GO_bp:go_positive_regulation...309	SET	16	0.29836	0.0085308	0.20957	0.077276	GO_bp:go_positive_regulation_of_glial_cell_proliferation
GO_bp:go_telencephalon_glial...	SET	22	0.29106	0.0097571	0.20447	0.077308	GO_bp:go_telencephalon_glial_cell_migration
GO_cc:go_astrocyte_projection	SET	12	0.33923	0.0084008	0.23834	0.077332	GO_cc:go_astrocyte_projection
GO_bp:go_multicellular_organ...7	SET	73	0.1674	0.010209	0.11764	0.077387	GO_bp:go_multicellular_organismal_response_to_stress
GO_bp:go_negative_regulation...569	SET	65	0.15756	0.0090688	0.11083	0.077585	GO_bp:go_negative_regulation_of_proteolysis_involved_in_cellular_protein_catabolic_process
GO_bp:go_positive_regulation...172	SET	28	0.26775	0.010124	0.18836	0.077604	GO_bp:go_positive_regulation_of_chromosome_segregation
Curated_gene_sets:cairo_pml_...1	SET	12	0.39402	0.0097576	0.27724	0.077639	Curated_gene_sets:cairo_pml_targets_bound_by_myc_dn
Curated_gene_sets:rodrigues_...5	SET	16	0.38983	0.011146	0.27438	0.077704	Curated_gene_sets:rodrigues_ntn1_targets_up
GO_bp:go_toll_like_receptor_...5	SET	23	0.30108	0.01032	0.21199	0.077774	GO_bp:go_toll_like_receptor_9_signaling_pathway
GO_cc:go_sperm_part	SET	187	0.097049	0.0094449	0.068355	0.077845	GO_cc:go_sperm_part
GO_bp:go_cell_cycle_arrest	SET	239	0.086739	0.0095305	0.06111	0.077903	GO_bp:go_cell_cycle_arrest
Curated_gene_sets:schaeffer_...18	SET	44	0.20223	0.009582	0.14261	0.078088	Curated_gene_sets:schaeffer_sox9_targets_in_prostate_development_dn
GO_bp:go_response_to_hydroxy...	SET	9	0.46752	0.010027	0.32974	0.078126	GO_bp:go_response_to_hydroxyurea
Curated_gene_sets:myllykanga...6	SET	18	0.31063	0.0094199	0.21918	0.078215	Curated_gene_sets:myllykangas_amplification_hot_spot_17
GO_bp:go_regulation_of_respi...3	SET	13	0.34857	0.0089844	0.24602	0.078271	GO_bp:go_regulation_of_respiratory_gaseous_exchange_by_neurological_system_process
GO_bp:go_substantia_nigra_de...	SET	42	0.18351	0.0084956	0.12956	0.078334	GO_bp:go_substantia_nigra_development
Curated_gene_sets:bruneau_se...2	SET	10	0.43241	0.009776	0.30545	0.078446	Curated_gene_sets:bruneau_septation_ventricular
Curated_gene_sets:nikolsky_b...4	SET	15	0.51137	0.014157	0.36127	0.078475	Curated_gene_sets:nikolsky_breast_cancer_12q24_amplicon
Curated_gene_sets:zhan_v1_la...1	SET	14	0.3652	0.0097682	0.25808	0.078533	Curated_gene_sets:zhan_v1_late_differentiation_genes_dn
GO_cc:go_postsynaptic_membra...	SET	320	0.079373	0.01007	0.056112	0.078611	GO_cc:go_postsynaptic_membrane
Curated_gene_sets:reactome_m...9	SET	31	0.23005	0.0091524	0.16274	0.078742	Curated_gene_sets:reactome_mapk_targets_nuclear_events_mediated_by_map_kinases
GO_bp:go_thyroid_hormone_med...	SET	5	0.72706	0.011624	0.51443	0.078788	GO_bp:go_thyroid_hormone_mediated_signaling_pathway
GO_bp:go_negative_regulation...143	SET	6	0.48471	0.0084892	0.34299	0.078807	GO_bp:go_negative_regulation_of_chemokine_mediated_signaling_pathway
Curated_gene_sets:reactome_f...32	SET	16	0.26999	0.0077198	0.19105	0.07881	Curated_gene_sets:reactome_formation_of_atp_by_chemiosmotic_coupling
GO_cc:go_cytosolic_large_rib...	SET	58	0.16005	0.0087036	0.11326	0.078819	GO_cc:go_cytosolic_large_ribosomal_subunit
Curated_gene_sets:barrier_ca...3	SET	11	0.34161	0.0080999	0.24181	0.078875	Curated_gene_sets:barrier_cancer_relapse_tumor_sample_dn
GO_bp:go_potassium_ion_trans...	SET	226	0.095075	0.010162	0.067307	0.078902	GO_bp:go_potassium_ion_transport
GO_mf:go_mannosidase_activity	SET	15	0.31057	0.0085984	0.21997	0.078999	GO_mf:go_mannosidase_activity
GO_mf:go_histone_acetyltrans...1	SET	10	0.50879	0.011503	0.36053	0.079095	GO_mf:go_histone_acetyltransferase_activity_h4_k5_specific_
GO_bp:go_negative_regulation...687	SET	6	0.46883	0.008211	0.33222	0.079099	GO_bp:go_negative_regulation_of_translation_in_response_to_stress
Curated_gene_sets:reactome_i...29	SET	37	0.25248	0.010972	0.179	0.079205	Curated_gene_sets:reactome_interactions_of_vpr_with_host_cellular_proteins
Curated_gene_sets:biocarta_c...31	SET	24	0.29954	0.010487	0.21248	0.079318	Curated_gene_sets:biocarta_ctcf_pathway
GO_cc:go_nuclear_pore_nuclea...	SET	7	0.57005	0.010783	0.40453	0.079404	GO_cc:go_nuclear_pore_nuclear_basket
Curated_gene_sets:aguirre_pa...1	SET	233	0.095776	0.010392	0.067969	0.079409	Curated_gene_sets:aguirre_pancreatic_cancer_copy_number_dn
Curated_gene_sets:reactome_i...68	SET	54	0.18602	0.0097616	0.13201	0.079409	Curated_gene_sets:reactome_ion_homeostasis
GO_cc:go_kinetochore_microtu...	SET	7	0.50746	0.0095995	0.36025	0.079478	GO_cc:go_kinetochore_microtubule
GO_cc:go_postsynaptic_recycl...	SET	6	0.56473	0.0098906	0.40095	0.079505	GO_cc:go_postsynaptic_recycling_endosome
Curated_gene_sets:reactome_m...31	SET	296	0.080321	0.0098069	0.05704	0.079554	Curated_gene_sets:reactome_metabolism_of_carbohydrates
GO_bp:go_cell_proliferation_...4	SET	7	0.52311	0.0098955	0.37153	0.079577	GO_bp:go_cell_proliferation_in_midbrain
GO_bp:go_megakaryocyte_diffe...	SET	83	0.14647	0.0095224	0.10405	0.079609	GO_bp:go_megakaryocyte_differentiation
GO_bp:go_alkaloid_metabolic_...	SET	5	0.64379	0.010293	0.45745	0.079672	GO_bp:go_alkaloid_metabolic_process
GO_bp:go_positive_regulation...134	SET	365	0.071579	0.0096876	0.050862	0.079673	GO_bp:go_positive_regulation_of_cell_projection_organization
GO_cc:go_transcription_facto...3	SET	5	0.69648	0.011135	0.49495	0.079697	GO_cc:go_transcription_factor_tfiia_complex
Curated_gene_sets:reactome_i...30	SET	29	0.23848	0.009177	0.16952	0.079747	Curated_gene_sets:reactome_interconversion_of_nucleotide_di_and_triphosphates
Curated_gene_sets:reactome_v...8	SET	44	0.20538	0.0097314	0.14607	0.079864	Curated_gene_sets:reactome_viral_messenger_rna_synthesis
Curated_gene_sets:pid_erbb1_...1	SET	106	0.13226	0.0097109	0.094063	0.079865	Curated_gene_sets:pid_erbb1_downstream_pathway
GO_bp:go_negative_regulation...110	SET	6	0.51747	0.0090629	0.36805	0.079874	GO_bp:go_negative_regulation_of_cell_fate_specification
GO_bp:go_astral_microtubule_...	SET	7	0.53634	0.010146	0.38161	0.079951	GO_bp:go_astral_microtubule_organization
Curated_gene_sets:sa_pten_pa...	SET	17	0.28034	0.008262	0.19947	0.079959	Curated_gene_sets:sa_pten_pathway
GO_bp:go_endocardial_cell_di...	SET	7	0.56875	0.010759	0.40479	0.080015	GO_bp:go_endocardial_cell_differentiation
Curated_gene_sets:kegg_mtor_...	SET	53	0.18625	0.0096831	0.13258	0.080053	Curated_gene_sets:kegg_mtor_signaling_pathway
Curated_gene_sets:castellano...3	SET	6	0.49747	0.0087127	0.35431	0.080161	Curated_gene_sets:castellano_hras_targets_dn
GO_bp:go_cell_cell_signaling...2	SET	30	0.27116	0.010613	0.19319	0.080234	GO_bp:go_cell_cell_signaling_involved_in_cardiac_conduction
Curated_gene_sets:chauhan_re...1	SET	102	0.12441	0.0089616	0.088745	0.080488	Curated_gene_sets:chauhan_response_to_methoxyestradiol_dn
GO_bp:go_regulation_of_embry...	SET	123	0.12269	0.0097001	0.08758	0.080626	GO_bp:go_regulation_of_embryonic_development
GO_bp:go_peptidyl_tyrosine_m...	SET	352	0.07361	0.0097867	0.052562	0.080698	GO_bp:go_peptidyl_tyrosine_modification
Curated_gene_sets:zhan_multi...10	SET	46	0.19777	0.0095805	0.1413	0.080817	Curated_gene_sets:zhan_multiple_myeloma_hp_dn
GO_bp:go_negative_regulation...109	SET	11	0.4234	0.010039	0.30253	0.080835	GO_bp:go_negative_regulation_of_cell_fate_commitment
Curated_gene_sets:browne_hcm...12	SET	52	0.19471	0.010027	0.13913	0.080842	Curated_gene_sets:browne_hcmv_infection_1hr_up
GO_bp:go_positive_regulation...740	SET	8	0.56111	0.011347	0.40096	0.080852	GO_bp:go_positive_regulation_of_skeletal_muscle_fiber_development
GO_bp:go_regulation_of_cell_...21	SET	1751	0.033885	0.009675	0.024226	0.080961	GO_bp:go_regulation_of_cell_differentiation
GO_bp:go_response_to_immobil...	SET	27	0.24443	0.0090763	0.17477	0.080972	GO_bp:go_response_to_immobilization_stress
Curated_gene_sets:reactome_s...165	SET	17	0.29971	0.008833	0.21451	0.081186	Curated_gene_sets:reactome_synthesis_of_pips_at_the_early_endosome_membrane
GO_mf:go_core_promoter_seque...	SET	44	0.20925	0.0099147	0.14979	0.081214	GO_mf:go_core_promoter_sequence_specific_dna_binding
GO_bp:go_mrna_metabolic_proc...	SET	511	0.054318	0.0086651	0.038884	0.081226	GO_bp:go_mrna_metabolic_process
Curated_gene_sets:vantveer_b...5	SET	127	0.11943	0.0095932	0.085507	0.08126	Curated_gene_sets:vantveer_breast_cancer_metastasis_dn
Curated_gene_sets:reactome_c...40	SET	167	0.09866	0.0090784	0.070691	0.08142	Curated_gene_sets:reactome_cellular_senescence
GO_bp:go_positive_regulation...855	SET	77	0.13662	0.008556	0.097891	0.081423	GO_bp:go_positive_regulation_of_type_i_interferon_production
Curated_gene_sets:mcbryan_pu...8	SET	181	0.099969	0.0095731	0.071642	0.081459	Curated_gene_sets:mcbryan_pubertal_breast_6_7wk_up
GO_bp:go_regulation_of_intri...2	SET	28	0.23654	0.0089443	0.16962	0.081592	GO_bp:go_regulation_of_intrinsic_apoptotic_signaling_pathway_by_p53_class_mediator
GO_bp:go_detection_of_virus	SET	6	0.44538	0.0078002	0.3196	0.081735	GO_bp:go_detection_of_virus
GO_cc:go_elongator_holoenzym...	SET	7	0.57144	0.01081	0.41008	0.081748	GO_cc:go_elongator_holoenzyme_complex
GO_bp:go_chondroblast_differ...	SET	5	0.52431	0.0083828	0.37627	0.081752	GO_bp:go_chondroblast_differentiation
GO_bp:go_carbon_catabolite_r...	SET	5	0.4636	0.0074121	0.33282	0.081831	GO_bp:go_carbon_catabolite_regulation_of_transcription
GO_bp:go_negative_regulation...255	SET	8	0.47089	0.0095224	0.33811	0.08186	GO_bp:go_negative_regulation_of_fibroblast_migration
Curated_gene_sets:reactome_c...85	SET	19	0.28616	0.0089154	0.20549	0.081888	Curated_gene_sets:reactome_conversion_from_apc_c:cdc20_to_apc_c:cdh1_in_late_anaphase
GO_mf:go_microtubule_binding	SET	235	0.086622	0.0094386	0.06221	0.081908	GO_mf:go_microtubule_binding
Curated_gene_sets:reactome_a...60	SET	14	0.3454	0.0092384	0.24817	0.082009	Curated_gene_sets:reactome_adenylate_cyclase_inhibitory_pathway
Curated_gene_sets:fischer_g2...	SET	235	0.083002	0.0090442	0.05965	0.082047	Curated_gene_sets:fischer_g2_m_cell_cycle
GO_mf:go_ran_gtpase_binding	SET	36	0.19879	0.0085214	0.14289	0.082088	GO_mf:go_ran_gtpase_binding
Curated_gene_sets:lastowska_...2	SET	782	0.055108	0.010798	0.039613	0.082096	Curated_gene_sets:lastowska_neuroblastoma_copy_number_dn
GO_bp:go_regulation_of_retin...3	SET	15	0.36625	0.01014	0.26329	0.08211	GO_bp:go_regulation_of_retinoic_acid_receptor_signaling_pathway
Curated_gene_sets:reactome_c...8	SET	10	0.4511	0.010199	0.32436	0.08216	Curated_gene_sets:reactome_camk_iv_mediated_phosphorylation_of_creb
GO_bp:go_detection_of_light_...2	SET	17	0.33438	0.0098547	0.24046	0.082183	GO_bp:go_detection_of_light_stimulus_involved_in_sensory_perception
Curated_gene_sets:kim_wt1_ta...4	SET	166	0.10103	0.0092687	0.072666	0.082224	Curated_gene_sets:kim_wt1_targets_8hr_up
GO_bp:go_positive_regulation...229	SET	40	0.20667	0.0093375	0.1487	0.082302	GO_bp:go_positive_regulation_of_dna_recombination
GO_bp:go_interleukin_1_alpha...1	SET	7	0.58201	0.01101	0.419	0.082418	GO_bp:go_interleukin_1_alpha_production
GO_mf:go_microtubule_plus_en...	SET	17	0.32183	0.0094849	0.23178	0.082495	GO_mf:go_microtubule_plus_end_binding
Curated_gene_sets:tien_intes...6	SET	49	0.18226	0.0091118	0.13133	0.082612	Curated_gene_sets:tien_intestine_probiotics_6hr_up
GO_bp:go_regulation_of_cell_...7	SET	16	0.33096	0.009463	0.23849	0.082618	GO_bp:go_regulation_of_cell_cell_adhesion_mediated_by_cadherin
Curated_gene_sets:biocarta_p...23	SET	8	0.62517	0.012642	0.45053	0.082633	Curated_gene_sets:biocarta_pparg_pathway
Curated_gene_sets:reactome_f...11	SET	31	0.23178	0.0092212	0.16705	0.082658	Curated_gene_sets:reactome_fceri_mediated_caplus2_mobilization
GO_bp:go_protein_depolymeriz...	SET	108	0.12286	0.0091056	0.088616	0.082808	GO_bp:go_protein_depolymerization
Curated_gene_sets:mueller_me...	SET	41	0.21999	0.010062	0.15868	0.082822	Curated_gene_sets:mueller_methylated_in_glioblastoma
GO_bp:go_response_to_vitamin...1	SET	18	0.29871	0.0090586	0.21549	0.082854	GO_bp:go_response_to_vitamin_a
Curated_gene_sets:spira_smok...1	SET	14	0.32312	0.0086426	0.23313	0.08288	Curated_gene_sets:spira_smokers_lung_cancer_dn
GO_bp:go_telencephalon_regio...	SET	13	0.44398	0.011444	0.32034	0.082888	GO_bp:go_telencephalon_regionalization
GO_bp:go_axonal_transport	SET	53	0.17581	0.0091404	0.12686	0.082906	GO_bp:go_axonal_transport
Curated_gene_sets:reactome_c...28	SET	623	0.052229	0.0091727	0.03769	0.082919	Curated_gene_sets:reactome_cell_cycle
GO_cc:go_catalytic_complex	SET	1336	0.035807	0.009034	0.02584	0.082922	GO_cc:go_catalytic_complex
Curated_gene_sets:nutt_gbm_v...2	SET	47	0.18972	0.0092897	0.13696	0.083012	Curated_gene_sets:nutt_gbm_vs_ao_glioma_up
GO_bp:go_embryonic_process_i...	SET	6	0.69098	0.012102	0.49898	0.083067	GO_bp:go_embryonic_process_involved_in_female_pregnancy
GO_bp:go_membrane_depolariza...2	SET	36	0.25338	0.010862	0.18299	0.08308	GO_bp:go_membrane_depolarization_during_action_potential
GO_bp:go_clathrin_coat_assem...	SET	19	0.27413	0.0085407	0.19803	0.083142	GO_bp:go_clathrin_coat_assembly
GO_mf:go_androgen_receptor_b...	SET	43	0.21082	0.009875	0.15244	0.083352	GO_mf:go_androgen_receptor_binding
GO_bp:go_neuron_intrinsic_ap...	SET	7	0.49983	0.0094551	0.36168	0.083498	GO_bp:go_neuron_intrinsic_apoptotic_signaling_pathway_in_response_to_oxidative_stress
GO_bp:go_columnar_cuboidal_e...1	SET	53	0.18421	0.0095771	0.13337	0.083618	GO_bp:go_columnar_cuboidal_epithelial_cell_development
GO_bp:go_granulocyte_differe...	SET	32	0.22604	0.0091363	0.16371	0.083696	GO_bp:go_granulocyte_differentiation
GO_bp:go_cellular_response_t...10	SET	18	0.32537	0.009867	0.23567	0.083705	GO_bp:go_cellular_response_to_arsenic_containing_substance
GO_bp:go_carbohydrate_catabo...	SET	182	0.098626	0.0094704	0.071496	0.083884	GO_bp:go_carbohydrate_catabolic_process
GO_cc:go_pronucleus	SET	16	0.34209	0.0097813	0.24809	0.083976	GO_cc:go_pronucleus
GO_bp:go_vascular_endothelia...1	SET	18	0.28588	0.0086696	0.20757	0.084221	GO_bp:go_vascular_endothelial_cell_proliferation
Curated_gene_sets:zheng_foxp...5	SET	196	0.10233	0.010193	0.074355	0.08439	Curated_gene_sets:zheng_foxp3_targets_in_thymus_up
Curated_gene_sets:kegg_glyco...2	SET	22	0.2627	0.0088063	0.19089	0.084398	Curated_gene_sets:kegg_glycosaminoglycan_biosynthesis_chondroitin_sulfate
GO_bp:go_negative_regulation...229	SET	13	0.31148	0.0080284	0.22635	0.084402	GO_bp:go_negative_regulation_of_erad_pathway
GO_cc:go_transcription_facto...7	SET	6	0.60294	0.01056	0.43825	0.08445	GO_cc:go_transcription_factor_tfiiib_complex
GO_cc:go_postsynaptic_endoso...	SET	13	0.38552	0.0099367	0.28023	0.08446	GO_cc:go_postsynaptic_endosome
GO_bp:go_regulation_of_volta...1	SET	36	0.23122	0.0099116	0.1681	0.084503	GO_bp:go_regulation_of_voltage_gated_calcium_channel_activity
GO_bp:go_cell_fate_commitmen...	SET	33	0.22382	0.0091867	0.1628	0.084606	GO_bp:go_cell_fate_commitment_involved_in_formation_of_primary_germ_layer
GO_bp:go_negative_regulation...353	SET	13	0.36493	0.0094061	0.26546	0.084624	GO_bp:go_negative_regulation_of_jun_kinase_activity
GO_bp:go_regulation_of_fatty...3	SET	48	0.17755	0.0087859	0.12917	0.084643	GO_bp:go_regulation_of_fatty_acid_metabolic_process
GO_cc:go_axolemma	SET	15	0.4115	0.011393	0.29943	0.084687	GO_cc:go_axolemma
Curated_gene_sets:kegg_glioma	SET	66	0.16296	0.0094511	0.11863	0.084784	Curated_gene_sets:kegg_glioma
GO_bp:go_positive_regulation...409	SET	46	0.19908	0.0096441	0.14495	0.084814	GO_bp:go_positive_regulation_of_interleukin_8_production
GO_mf:go_hyaluronic_acid_bin...	SET	20	0.30041	0.0096024	0.21881	0.084899	GO_mf:go_hyaluronic_acid_binding
Curated_gene_sets:reactome_a...70	SET	9	0.60495	0.012975	0.44064	0.084905	Curated_gene_sets:reactome_alpha_defensins
GO_bp:go_response_to_reactiv...	SET	215	0.087223	0.0090954	0.063551	0.084965	GO_bp:go_response_to_reactive_oxygen_species
GO_mf:go_map_kinase_kinase_k...	SET	26	0.24803	0.009038	0.18099	0.085286	GO_mf:go_map_kinase_kinase_kinase_activity
Curated_gene_sets:yao_hoxa10...2	SET	80	0.15121	0.0096519	0.11035	0.085304	Curated_gene_sets:yao_hoxa10_targets_via_progesterone_up
GO_bp:go_regulation_of_cell_...34	SET	168	0.10391	0.0095901	0.075834	0.085311	GO_bp:go_regulation_of_cell_projection_assembly
Curated_gene_sets:pid_rb_1pa...	SET	65	0.16081	0.0092556	0.11743	0.085452	Curated_gene_sets:pid_rb_1pathway
GO_bp:go_regulation_of_vascu...5	SET	50	0.19467	0.0098312	0.14216	0.085454	GO_bp:go_regulation_of_vascular_smooth_muscle_cell_proliferation
Curated_gene_sets:chandran_m...1	SET	307	0.077739	0.0096638	0.056778	0.085479	Curated_gene_sets:chandran_metastasis_dn
GO_bp:go_androgen_catabolic_...	SET	5	0.56308	0.0090026	0.41129	0.085502	GO_bp:go_androgen_catabolic_process
GO_bp:go_collateral_sproutin...	SET	5	0.5571	0.0089071	0.40701	0.085546	GO_bp:go_collateral_sprouting_in_absence_of_injury
GO_bp:go_positive_regulation...260	SET	5	0.68066	0.010883	0.49781	0.085775	GO_bp:go_positive_regulation_of_epithelial_cell_proliferation_involved_in_lung_morphogenesis
GO_mf:go_nf_kappab_binding	SET	29	0.24097	0.0092726	0.17625	0.085796	GO_mf:go_nf_kappab_binding
GO_bp:go_sensory_organ_devel...	SET	529	0.060489	0.0098134	0.044246	0.085806	GO_bp:go_sensory_organ_development
GO_bp:go_regulation_of_activ...2	SET	9	0.4686	0.010051	0.34282	0.085835	GO_bp:go_regulation_of_activation_of_janus_kinase_activity
Curated_gene_sets:stein_esrr...2	SET	100	0.12947	0.0092346	0.094723	0.085851	Curated_gene_sets:stein_esrra_targets_dn
GO_mf:go_nedd8_specific_prot...	SET	7	0.3689	0.0069783	0.26991	0.085857	GO_mf:go_nedd8_specific_protease_activity
GO_bp:go_anterior_posterior_...1	SET	50	0.19698	0.0099475	0.14418	0.085946	GO_bp:go_anterior_posterior_axis_specification
Curated_gene_sets:reactome_n...48	SET	22	0.32551	0.010912	0.23831	0.085991	Curated_gene_sets:reactome_nitric_oxide_stimulates_guanylate_cyclase
GO_bp:go_guanosine_containin...2	SET	25	0.23235	0.0083025	0.1702	0.086111	GO_bp:go_guanosine_containing_compound_metabolic_process
GO_cc:go_clathrin_vesicle_co...	SET	28	0.23033	0.0087095	0.16875	0.086147	GO_cc:go_clathrin_vesicle_coat
Curated_gene_sets:creighton_...7	SET	471	0.061204	0.0093836	0.044856	0.086221	Curated_gene_sets:creighton_endocrine_therapy_resistance_5
GO_bp:go_histone_h4_k20_meth...	SET	10	0.41686	0.0094242	0.30563	0.086302	GO_bp:go_histone_h4_k20_methylation
GO_bp:go_positive_regulation...147	SET	317	0.069803	0.008815	0.05118	0.086314	GO_bp:go_positive_regulation_of_cellular_protein_localization
GO_bp:go_positive_regulation...332	SET	9	0.47708	0.010233	0.35021	0.086562	GO_bp:go_positive_regulation_of_growth_hormone_secretion
GO_mf:go_glutamate_receptor_...2	SET	48	0.18072	0.0089426	0.13267	0.086587	GO_mf:go_glutamate_receptor_binding
GO_bp:go_regulation_of_dna_l...	SET	6	0.45172	0.0079113	0.33166	0.086611	GO_bp:go_regulation_of_dna_ligation
Curated_gene_sets:biocarta_p...11	SET	6	0.49779	0.0087182	0.36553	0.086631	Curated_gene_sets:biocarta_pelp1_pathway
GO_mf:go_kinetochore_binding	SET	6	0.58239	0.0102	0.42776	0.086689	GO_mf:go_kinetochore_binding
GO_bp:go_positive_regulation...375	SET	11	0.33713	0.0079936	0.24769	0.08675	GO_bp:go_positive_regulation_of_immunoglobulin_secretion
GO_mf:go_kinase_inhibitor_ac...	SET	66	0.15411	0.0089377	0.11329	0.086877	GO_mf:go_kinase_inhibitor_activity
GO_bp:go_calcium_ion_import_...	SET	13	0.36294	0.0093547	0.26682	0.086885	GO_bp:go_calcium_ion_import_into_cytosol
GO_bp:go_regulation_of_cellu...9	SET	359	0.067674	0.0090848	0.049767	0.086956	GO_bp:go_regulation_of_cellular_component_size
GO_bp:go_positive_regulation...567	SET	266	0.081856	0.0094818	0.06022	0.087038	GO_bp:go_positive_regulation_of_neuron_projection_development
GO_mf:go_adp_ribose_diphosph...	SET	5	0.56091	0.008968	0.41293	0.087181	GO_mf:go_adp_ribose_diphosphatase_activity
GO_bp:go_establishment_of_pr...2	SET	27	0.23556	0.0087468	0.17347	0.08725	GO_bp:go_establishment_of_protein_localization_to_chromosome
GO_bp:go_negative_regulation...347	SET	30	0.22402	0.0087678	0.16501	0.087292	GO_bp:go_negative_regulation_of_intrinsic_apoptotic_signaling_pathway_in_response_to_dna_damage
GO_bp:go_regulation_of_devel...2	SET	314	0.075631	0.0095064	0.055739	0.08742	GO_bp:go_regulation_of_developmental_growth
Curated_gene_sets:biocarta_m...11	SET	5	0.5488	0.0087744	0.40466	0.087527	Curated_gene_sets:biocarta_mitr_pathway
GO_bp:go_regulation_of_ubiqu...1	SET	144	0.10625	0.0090836	0.078371	0.087608	GO_bp:go_regulation_of_ubiquitin_dependent_protein_catabolic_process
Curated_gene_sets:tonks_targ...4	SET	53	0.1888	0.0098157	0.13928	0.087633	Curated_gene_sets:tonks_targets_of_runx1_runx1t1_fusion_granulocyte_up
GO_bp:go_response_to_follicl...	SET	16	0.3678	0.010516	0.27148	0.087747	GO_bp:go_response_to_follicle_stimulating_hormone
GO_bp:go_cerebellar_purkinje...2	SET	25	0.24616	0.0087958	0.1817	0.087754	GO_bp:go_cerebellar_purkinje_cell_layer_development
GO_mf:go_leucine_zipper_doma...	SET	11	0.38982	0.0092429	0.28782	0.087816	GO_mf:go_leucine_zipper_domain_binding
GO_bp:go_regulation_of_synap...14	SET	10	0.42682	0.0096496	0.31517	0.087837	GO_bp:go_regulation_of_synaptic_vesicle_fusion_to_presynaptic_active_zone_membrane
GO_bp:go_atrial_septum_primu...	SET	5	0.6353	0.010157	0.46914	0.08785	GO_bp:go_atrial_septum_primum_morphogenesis
GO_bp:go_inflammatory_respon...2	SET	46	0.20624	0.009991	0.15245	0.08806	GO_bp:go_inflammatory_response_to_antigenic_stimulus
Curated_gene_sets:reactome_s...83	SET	427	0.063971	0.0093493	0.04729	0.088076	Curated_gene_sets:reactome_signaling_by_rho_gtpases
GO_bp:go_positive_regulation...385	SET	31	0.19485	0.0077519	0.14407	0.088121	GO_bp:go_positive_regulation_of_interferon_beta_production
GO_bp:go_stress_granule_asse...	SET	18	0.28091	0.0085186	0.20785	0.088283	GO_bp:go_stress_granule_assembly
Curated_gene_sets:biocarta_i...18	SET	27	0.24949	0.009264	0.18472	0.088423	Curated_gene_sets:biocarta_inflam_pathway
Curated_gene_sets:valk_aml_c...2	SET	30	0.23597	0.0092354	0.17476	0.088475	Curated_gene_sets:valk_aml_cluster_10
GO_bp:go_regulation_of_mitoc...5	SET	67	0.15328	0.0089569	0.11352	0.088475	GO_bp:go_regulation_of_mitochondrial_membrane_potential
Curated_gene_sets:reactome_g...30	SET	50	0.18237	0.00921	0.13507	0.088485	Curated_gene_sets:reactome_gap_junction_trafficking_and_regulation
GO_bp:go_regulation_of_cardi...7	SET	7	0.45731	0.0086507	0.33877	0.088531	GO_bp:go_regulation_of_cardiac_muscle_cell_membrane_potential
GO_mf:go_core_promoter_bindi...	SET	52	0.18416	0.0094839	0.13644	0.088551	GO_mf:go_core_promoter_binding
Curated_gene_sets:thillainad...1	SET	8	0.43282	0.0087526	0.32066	0.088554	Curated_gene_sets:thillainadesan_znf217_targets_dn
GO_bp:go_mesonephric_tubule_...1	SET	8	0.52734	0.010664	0.39079	0.08861	GO_bp:go_mesonephric_tubule_formation
Curated_gene_sets:kyng_respo...2	SET	17	0.29182	0.0086004	0.21638	0.088738	Curated_gene_sets:kyng_response_to_h2o2_via_ercc6
Curated_gene_sets:gavin_foxp...2	SET	157	0.10651	0.0095052	0.079022	0.08886	Curated_gene_sets:gavin_foxp3_targets_cluster_p3
GO_bp:go_positive_regulation...504	SET	6	0.5121	0.0089689	0.37999	0.088889	GO_bp:go_positive_regulation_of_microtubule_binding
GO_mf:go_deoxyribonucleotide...	SET	4	0.4747	0.0067886	0.35225	0.088896	GO_mf:go_deoxyribonucleotide_binding
Curated_gene_sets:tesar_alk_...6	SET	5	0.69613	0.01113	0.51657	0.088902	Curated_gene_sets:tesar_alk_targets_human_es_5d_up
GO_bp:go_mitochondrial_respi...2	SET	9	0.36709	0.0078736	0.27249	0.088966	GO_bp:go_mitochondrial_respiratory_chain_complex_iii_assembly
GO_bp:go_regulation_of_cell_...9	SET	7	0.48086	0.0090962	0.35701	0.089013	GO_bp:go_regulation_of_cell_chemotaxis_to_fibroblast_growth_factor
GO_cc:go_set1c_compass_compl...	SET	14	0.298	0.0079707	0.22129	0.089054	GO_cc:go_set1c_compass_complex
GO_bp:go_post_anal_tail_morp...	SET	18	0.30386	0.0092147	0.22565	0.089067	GO_bp:go_post_anal_tail_morphogenesis
GO_bp:go_negative_regulation...535	SET	32	0.22163	0.0089583	0.16459	0.089074	GO_bp:go_negative_regulation_of_proteasomal_ubiquitin_dependent_protein_catabolic_process
GO_mf:go_phospholipase_a2_in...	SET	4	0.75403	0.010783	0.56025	0.08918	GO_mf:go_phospholipase_a2_inhibitor_activity
Curated_gene_sets:ito_pttg1_...1	SET	9	0.35602	0.0076361	0.26454	0.089187	Curated_gene_sets:ito_pttg1_targets_dn
Curated_gene_sets:delacroix_...1	SET	448	0.060244	0.0090135	0.044769	0.089214	Curated_gene_sets:delacroix_rar_bound_es
GO_bp:go_vascular_associated...2	SET	22	0.2906	0.0097417	0.21599	0.089254	GO_bp:go_vascular_associated_smooth_muscle_cell_migration
GO_cc:go_rough_endoplasmic_r...2	SET	27	0.20089	0.0074597	0.14939	0.089359	GO_cc:go_rough_endoplasmic_reticulum_membrane
GO_bp:go_positive_regulation...618	SET	182	0.097895	0.0094002	0.072868	0.08957	GO_bp:go_positive_regulation_of_peptidyl_tyrosine_phosphorylation
Curated_gene_sets:kegg_prima...1	SET	16	0.3432	0.009813	0.25555	0.089642	Curated_gene_sets:kegg_primary_bile_acid_biosynthesis
GO_bp:go_calcium_ion_transme...3	SET	13	0.38345	0.0098835	0.28561	0.089714	GO_bp:go_calcium_ion_transmembrane_transport_via_high_voltage_gated_calcium_channel
GO_bp:go_cell_cycle_g2_m_pha...	SET	267	0.077183	0.008957	0.057512	0.089803	GO_bp:go_cell_cycle_g2_m_phase_transition
GO_bp:go_dsrna_transport	SET	5	0.46248	0.0073943	0.34466	0.089832	GO_bp:go_dsrna_transport
Curated_gene_sets:myllykanga...11	SET	20	0.27765	0.008875	0.207	0.089917	Curated_gene_sets:myllykangas_amplification_hot_spot_23
Curated_gene_sets:benporath_...16	SET	989	0.046438	0.010176	0.034621	0.089918	Curated_gene_sets:benporath_suz12_targets
GO_mf:go_alpha_2a_adrenergic...	SET	5	0.70921	0.011339	0.52876	0.089924	GO_mf:go_alpha_2a_adrenergic_receptor_binding
Curated_gene_sets:reactome_r...99	SET	36	0.21287	0.0091251	0.15876	0.089995	Curated_gene_sets:reactome_rho_gtpases_activate_wasps_and_waves
GO_bp:go_immunological_memor...1	SET	9	0.46406	0.0099533	0.34619	0.090057	GO_bp:go_immunological_memory_formation_process
Curated_gene_sets:reactome_k...6	SET	60	0.16246	0.0089853	0.12123	0.090116	Curated_gene_sets:reactome_kinesins
Curated_gene_sets:pid_hif1a_...	SET	19	0.27799	0.008661	0.20759	0.090275	Curated_gene_sets:pid_hif1a_pathway
GO_mf:go_kinase_activity	SET	751	0.046315	0.0089005	0.034587	0.090275	GO_mf:go_kinase_activity
Curated_gene_sets:dazard_res...3	SET	113	0.12153	0.0092113	0.090768	0.090317	Curated_gene_sets:dazard_response_to_uv_scc_dn
GO_cc:go_gamma_tubulin_large...	SET	8	0.51121	0.010338	0.38217	0.090513	GO_cc:go_gamma_tubulin_large_complex
GO_bp:go_positive_regulation...839	SET	26	0.23739	0.0086504	0.17758	0.090651	GO_bp:go_positive_regulation_of_translational_initiation
GO_cc:go_cell_division_site	SET	68	0.15264	0.0089857	0.11419	0.090654	GO_cc:go_cell_division_site
GO_bp:go_blood_vessel_endoth...2	SET	110	0.12028	0.0089956	0.090079	0.090905	GO_bp:go_blood_vessel_endothelial_cell_migration
GO_bp:go_lung_secretory_cell...	SET	10	0.46878	0.010598	0.35121	0.090987	GO_bp:go_lung_secretory_cell_differentiation
Curated_gene_sets:reactome_d...62	SET	5	0.61117	0.0097716	0.45793	0.091004	Curated_gene_sets:reactome_disinhibition_of_snare_formation
Curated_gene_sets:biocarta_a...9	SET	11	0.39561	0.0093803	0.2965	0.091066	Curated_gene_sets:biocarta_akap95_pathway
GO_bp:go_platelet_derived_gr...3	SET	55	0.16528	0.0087533	0.12392	0.091136	GO_bp:go_platelet_derived_growth_factor_receptor_signaling_pathway
Curated_gene_sets:reactome_a...23	SET	28	0.25369	0.0095927	0.19024	0.09119	Curated_gene_sets:reactome_activation_of_ampk_downstream_of_nmdars
Curated_gene_sets:flechner_p...4	SET	64	0.16667	0.0095192	0.12501	0.091243	Curated_gene_sets:flechner_pbl_kidney_transplant_rejected_vs_ok_up
GO_bp:go_positive_regulation...232	SET	29	0.20935	0.0080561	0.15711	0.091359	GO_bp:go_positive_regulation_of_dna_templated_transcription_elongation
GO_bp:go_sphingolipid_metabo...	SET	80	0.14515	0.0092647	0.10898	0.091457	GO_bp:go_sphingolipid_metabolic_process
Curated_gene_sets:biocarta_b...3	SET	14	0.37398	0.010003	0.28086	0.091517	Curated_gene_sets:biocarta_barr_mapk_pathway
Curated_gene_sets:rampon_enr...1	SET	10	0.43815	0.0099056	0.32908	0.091528	Curated_gene_sets:rampon_enriched_learning_environment_early_dn
GO_cc:go_axon_initial_segment	SET	20	0.31241	0.0099861	0.23467	0.091551	GO_cc:go_axon_initial_segment
GO_cc:go_protein_phosphatase...1	SET	10	0.36933	0.0083497	0.27741	0.091552	GO_cc:go_protein_phosphatase_type_1_complex
GO_bp:go_metencephalon_devel...	SET	108	0.11855	0.0087858	0.089091	0.09166	GO_bp:go_metencephalon_development
GO_mf:go_clathrin_light_chai...	SET	7	0.3709	0.0070161	0.2789	0.091789	GO_mf:go_clathrin_light_chain_binding
GO_bp:go_forebrain_cell_migr...	SET	59	0.17468	0.0095802	0.13138	0.091846	GO_bp:go_forebrain_cell_migration
GO_cc:go_trans_golgi_network	SET	234	0.084089	0.0091433	0.063263	0.091902	GO_cc:go_trans_golgi_network
GO_bp:go_regulation_of_oocyt...	SET	7	0.41678	0.007884	0.31357	0.091906	GO_bp:go_regulation_of_oocyte_maturation
GO_bp:go_response_to_mineral...	SET	32	0.23592	0.0095357	0.1775	0.091912	GO_bp:go_response_to_mineralocorticoid
GO_bp:go_positive_regulation...138	SET	10	0.38649	0.0087378	0.29084	0.091955	GO_bp:go_positive_regulation_of_cell_size
GO_bp:go_neurotransmitter_lo...	SET	8	0.52231	0.010562	0.39305	0.091956	GO_bp:go_neurotransmitter_loading_into_synaptic_vesicle
GO_bp:go_negative_regulation...386	SET	49	0.19491	0.0097443	0.14669	0.091986	GO_bp:go_negative_regulation_of_lymphocyte_differentiation
GO_bp:go_cellular_response_t...82	SET	12	0.34318	0.0084988	0.25839	0.092067	GO_bp:go_cellular_response_to_nitrogen_starvation
GO_mf:go_magnesium_dependent...	SET	17	0.31434	0.0092643	0.23674	0.092135	GO_mf:go_magnesium_dependent_protein_serine_threonine_phosphatase_activity
GO_bp:go_wnt_signaling_pathw...3	SET	11	0.39133	0.0092786	0.29473	0.092139	GO_bp:go_wnt_signaling_pathway_involved_in_midbrain_dopaminergic_neuron_differentiation
GO_bp:go_cellular_response_t...125	SET	20	0.32624	0.010428	0.24573	0.09216	GO_bp:go_cellular_response_to_zinc_ion
Curated_gene_sets:biocarta_c...16	SET	10	0.4139	0.0093575	0.31182	0.092203	Curated_gene_sets:biocarta_cell2cell_pathway
Curated_gene_sets:reactome_p...108	SET	5	0.44784	0.0071601	0.3375	0.092275	Curated_gene_sets:reactome_ptk6_expression
GO_cc:go_condensed_chromosome	SET	221	0.081444	0.0086091	0.061399	0.092351	GO_cc:go_condensed_chromosome
Curated_gene_sets:reactome_e...3	SET	54	0.15985	0.0083883	0.12056	0.092443	Curated_gene_sets:reactome_e3_ubiquitin_ligases_ubiquitinate_target_proteins
GO_cc:go_nuclear_pore_outer_...	SET	10	0.44785	0.010125	0.33778	0.092455	GO_cc:go_nuclear_pore_outer_ring
GO_cc:go_activin_receptor_co...	SET	7	0.65298	0.012352	0.49255	0.092479	GO_cc:go_activin_receptor_complex
GO_bp:go_regulation_of_stem_...2	SET	9	0.49295	0.010573	0.37187	0.092493	GO_bp:go_regulation_of_stem_cell_division
GO_bp:go_intrinsic_apoptotic...3	SET	102	0.12084	0.0087044	0.091192	0.09258	GO_bp:go_intrinsic_apoptotic_signaling_pathway_in_response_to_dna_damage
GO_bp:go_vesicle_fusion_with...1	SET	6	0.52614	0.0092147	0.39722	0.092669	GO_bp:go_vesicle_fusion_with_endoplasmic_reticulum_golgi_intermediate_compartment_ergic_membrane
Curated_gene_sets:reactome_r...92	SET	31	0.23826	0.0094789	0.18	0.092818	Curated_gene_sets:reactome_rho_gtpases_activate_iqgaps
GO_mf:go_chloride_channel_re...	SET	16	0.28408	0.0081226	0.21466	0.09286	GO_mf:go_chloride_channel_regulator_activity
Curated_gene_sets:vantveer_b...2	SET	39	0.19614	0.0087506	0.14821	0.092864	Curated_gene_sets:vantveer_breast_cancer_brca1_up
Curated_gene_sets:benporath_...8	SET	762	0.04429	0.0085708	0.033493	0.093036	Curated_gene_sets:benporath_myc_max_targets
Curated_gene_sets:reactome_t...102	SET	12	0.3318	0.0082167	0.25121	0.093296	Curated_gene_sets:reactome_transport_of_nucleosides_and_free_purine_and_pyrimidine_bases_across_the_plasma_membrane
GO_bp:go_startle_response	SET	28	0.24849	0.0093963	0.18826	0.093437	GO_bp:go_startle_response
GO_cc:go_tim22_mitochondrial...	SET	6	0.41886	0.0073358	0.31747	0.093533	GO_cc:go_tim22_mitochondrial_import_inner_membrane_insertion_complex
GO_bp:go_skeletal_muscle_tis...1	SET	7	0.51934	0.0098242	0.39367	0.093554	GO_bp:go_skeletal_muscle_tissue_growth
GO_cc:go_equatorial_microtub...	SET	5	0.56605	0.0090501	0.4291	0.093567	GO_cc:go_equatorial_microtubule_organizing_center
GO_bp:go_response_to_amyloid...	SET	39	0.20972	0.0093564	0.15899	0.093579	GO_bp:go_response_to_amyloid_beta
GO_bp:go_positive_regulation...532	SET	1672	0.032963	0.0092174	0.02499	0.093583	GO_bp:go_positive_regulation_of_multicellular_organismal_process
Curated_gene_sets:browne_hcm...21	SET	462	0.058312	0.0088565	0.044211	0.093603	Curated_gene_sets:browne_hcmv_infection_48hr_dn
Curated_gene_sets:kegg_oocyt...	SET	112	0.11965	0.0090292	0.090731	0.093637	Curated_gene_sets:kegg_oocyte_meiosis
GO_bp:go_re_entry_into_mitot...	SET	2	0.919	0.0092935	0.69695	0.093661	GO_bp:go_re_entry_into_mitotic_cell_cycle
Curated_gene_sets:zwang_egf_...4	SET	32	0.21854	0.0088331	0.16576	0.093696	Curated_gene_sets:zwang_egf_persistently_up
GO_mf:go_pre_mrna_intronic_b...	SET	9	0.43884	0.0094124	0.33299	0.093781	GO_mf:go_pre_mrna_intronic_binding
GO_bp:go_oxidative_demethyla...	SET	17	0.2785	0.0082079	0.21136	0.093813	GO_bp:go_oxidative_demethylation
Curated_gene_sets:holleman_d...3	SET	12	0.39647	0.0098183	0.30095	0.093861	Curated_gene_sets:holleman_daunorubicin_b_all_dn
GO_cc:go_transcriptionally_a...	SET	22	0.26215	0.0087881	0.199	0.093867	GO_cc:go_transcriptionally_active_chromatin
Curated_gene_sets:yokoe_canc...	SET	34	0.19485	0.0081177	0.14793	0.093899	Curated_gene_sets:yokoe_cancer_testis_antigens
GO_cc:go_spindle_microtubule	SET	54	0.16108	0.0084527	0.12231	0.093944	GO_cc:go_spindle_microtubule
GO_bp:go_positive_regulation...491	SET	6	0.58442	0.010235	0.4439	0.094003	GO_bp:go_positive_regulation_of_memory_t_cell_differentiation
GO_bp:go_meiotic_cell_cycle_...1	SET	7	0.45746	0.0086537	0.34769	0.09414	GO_bp:go_meiotic_cell_cycle_checkpoint
GO_bp:go_maintenance_of_prot...6	SET	22	0.22971	0.0077006	0.17461	0.094161	GO_bp:go_maintenance_of_protein_location_in_nucleus
Curated_gene_sets:lee_aging_...1	SET	73	0.14572	0.0088868	0.11081	0.09426	Curated_gene_sets:lee_aging_cerebellum_dn
GO_bp:go_positive_regulation...546	SET	8	0.40016	0.0080921	0.30434	0.094288	GO_bp:go_positive_regulation_of_myoblast_proliferation
Curated_gene_sets:reactome_r...29	SET	10	0.32744	0.0074027	0.24912	0.094365	Curated_gene_sets:reactome_regulation_of_foxo_transcriptional_activity_by_acetylation
GO_bp:go_intracellular_distr...	SET	8	0.44976	0.0090951	0.34229	0.094436	GO_bp:go_intracellular_distribution_of_mitochondria
Curated_gene_sets:verhaak_gl...4	SET	177	0.098694	0.0093471	0.075115	0.094448	Curated_gene_sets:verhaak_glioblastoma_proneural
Curated_gene_sets:hu_genotox...2	SET	35	0.20248	0.0085584	0.15414	0.094507	Curated_gene_sets:hu_genotoxic_damage_4hr
GO_mf:go_insulin_receptor_bi...	SET	22	0.27172	0.0091088	0.2069	0.094553	GO_mf:go_insulin_receptor_binding
GO_mf:go_cadmium_ion_binding	SET	5	0.54048	0.0086413	0.41174	0.094657	GO_mf:go_cadmium_ion_binding
Curated_gene_sets:reactome_i...60	SET	201	0.088696	0.0089461	0.067593	0.094733	Curated_gene_sets:reactome_intra_golgi_and_retrograde_golgi_to_er_traffic
GO_bp:go_regulation_of_prote...35	SET	6	0.46869	0.0082085	0.35729	0.094802	GO_bp:go_regulation_of_protein_localization_to_chromatin
GO_bp:go_cell_division	SET	592	0.049762	0.0085262	0.037954	0.094919	GO_bp:go_cell_division
Curated_gene_sets:nikolsky_b...6	SET	22	0.33383	0.011191	0.25463	0.094928	Curated_gene_sets:nikolsky_breast_cancer_15q26_amplicon
Curated_gene_sets:alonso_met...1	SET	25	0.27585	0.0098569	0.21055	0.095083	Curated_gene_sets:alonso_metastasis_dn
Curated_gene_sets:terao_aox4...2	SET	29	0.21985	0.0084603	0.16785	0.09513	Curated_gene_sets:terao_aox4_targets_hg_up
GO_cc:go_rnai_effector_compl...	SET	11	0.37017	0.008777	0.28279	0.095278	GO_cc:go_rnai_effector_complex
Curated_gene_sets:vilimas_no...1	SET	27	0.244	0.0090603	0.18642	0.095296	Curated_gene_sets:vilimas_notch1_targets_dn
GO_mf:go_unfolded_protein_bi...	SET	116	0.10445	0.008021	0.079813	0.095323	GO_mf:go_unfolded_protein_binding
GO_mf:go_diphosphoinositol_p...	SET	4	0.7533	0.010773	0.57566	0.095344	GO_mf:go_diphosphoinositol_polyphosphate_diphosphatase_activity
GO_bp:go_negative_regulation...125	SET	5	0.6495	0.010384	0.49655	0.095439	GO_bp:go_negative_regulation_of_cell_volume
GO_bp:go_regulation_of_hair_...1	SET	27	0.23478	0.008718	0.1795	0.095452	GO_bp:go_regulation_of_hair_cycle
Curated_gene_sets:reactome_c...49	SET	20	0.2657	0.0084928	0.20324	0.095566	Curated_gene_sets:reactome_chondroitin_sulfate_biosynthesis
Curated_gene_sets:krishnan_f...2	SET	8	0.41992	0.0084916	0.32124	0.095584	Curated_gene_sets:krishnan_furin_targets_up
GO_bp:go_positive_regulation...181	SET	11	0.32906	0.0078022	0.25174	0.095595	GO_bp:go_positive_regulation_of_collateral_sprouting
GO_bp:go_cellular_response_t...115	SET	231	0.083136	0.0089823	0.063627	0.09568	GO_bp:go_cellular_response_to_toxic_substance
Curated_gene_sets:aujla_il22...	SET	10	0.33469	0.0075666	0.25617	0.095695	Curated_gene_sets:aujla_il22_and_il17a_signaling
Curated_gene_sets:biocarta_b...7	SET	15	0.33907	0.0093874	0.25967	0.095818	Curated_gene_sets:biocarta_bcellsurvival_pathway
GO_bp:go_chaperone_mediated_...1	SET	16	0.26818	0.0076678	0.20538	0.095831	GO_bp:go_chaperone_mediated_autophagy
Curated_gene_sets:reactome_p...105	SET	74	0.13689	0.0084049	0.10486	0.095874	Curated_gene_sets:reactome_protein_ubiquitination
GO_bp:go_3_utr_mediated_mrna...1	SET	16	0.32048	0.0091634	0.24556	0.095938	GO_bp:go_3_utr_mediated_mrna_destabilization
GO_bp:go_cellular_macromolec...2	SET	1853	0.029205	0.0085536	0.022383	0.095988	GO_bp:go_cellular_macromolecule_localization
GO_bp:go_positive_regulation...526	SET	47	0.17478	0.0085581	0.13398	0.096047	GO_bp:go_positive_regulation_of_mrna_catabolic_process
GO_cc:go_envelope	SET	1152	0.036096	0.0084991	0.027685	0.096159	GO_cc:go_envelope
GO_bp:go_cell_morphogenesis_...2	SET	574	0.05435	0.009174	0.041696	0.09621	GO_bp:go_cell_morphogenesis_involved_in_neuron_differentiation
GO_bp:go_positive_regulation...198	SET	37	0.22405	0.0097365	0.17198	0.096334	GO_bp:go_positive_regulation_of_cytokinesis
GO_bp:go_negative_regulation...437	SET	20	0.26638	0.0085147	0.20458	0.09645	GO_bp:go_negative_regulation_of_mrna_splicing_via_spliceosome
Curated_gene_sets:hui_mapk14...	SET	19	0.27044	0.0084256	0.2077	0.096458	Curated_gene_sets:hui_mapk14_targets_up
GO_bp:go_negative_regulation...478	SET	4	0.66726	0.0095422	0.51254	0.096492	GO_bp:go_negative_regulation_of_nlrp3_inflammasome_complex_assembly
GO_cc:go_protein_acetyltrans...	SET	90	0.11979	0.008108	0.09202	0.096502	GO_cc:go_protein_acetyltransferase_complex
GO_bp:go_retinal_rod_cell_de...	SET	9	0.40952	0.0087834	0.31472	0.096602	GO_bp:go_retinal_rod_cell_development
GO_bp:go_positive_regulation...433	SET	19	0.27227	0.0084826	0.20932	0.09669	GO_bp:go_positive_regulation_of_lamellipodium_assembly
Curated_gene_sets:theilgaard...1	SET	229	0.081943	0.0088154	0.063059	0.0969	Curated_gene_sets:theilgaard_neutrophil_at_skin_wound_dn
GO_mf:go_lysozyme_activity	SET	8	0.4115	0.0083215	0.31668	0.096908	GO_mf:go_lysozyme_activity
GO_cc:go_mitochondria_associ...	SET	13	0.35139	0.0090571	0.27048	0.09696	GO_cc:go_mitochondria_associated_endoplasmic_reticulum_membrane
Curated_gene_sets:stark_pref...1	SET	500	0.054111	0.0085412	0.041659	0.096994	Curated_gene_sets:stark_prefrontal_cortex_22q11_deletion_dn
Curated_gene_sets:marson_bou...3	SET	1165	0.037931	0.0089783	0.029204	0.09701	Curated_gene_sets:marson_bound_by_foxp3_unstimulated
Curated_gene_sets:benporath_...15	SET	729	0.046326	0.0087762	0.035682	0.097105	Curated_gene_sets:benporath_sox2_targets
Curated_gene_sets:reactome_m...5	SET	9	0.40778	0.0087461	0.31416	0.097154	Curated_gene_sets:reactome_mapk1_erk2_activation
GO_bp:go_regulation_of_trans...2	SET	5	0.42435	0.0067846	0.32697	0.097182	GO_bp:go_regulation_of_transcription_by_glucose
GO_cc:go_parallel_fiber_to_p...	SET	16	0.31428	0.0089861	0.24219	0.097209	GO_cc:go_parallel_fiber_to_purkinje_cell_synapse
Curated_gene_sets:reactome_h...28	SET	43	0.199	0.0093213	0.15336	0.097215	Curated_gene_sets:reactome_host_interactions_with_influenza_factors
Curated_gene_sets:reactome_p...38	SET	19	0.2901	0.0090382	0.22361	0.097265	Curated_gene_sets:reactome_phosphorylation_of_the_apc_c
GO_bp:go_alpha_beta_t_cell_a...	SET	134	0.11456	0.009451	0.08832	0.097301	GO_bp:go_alpha_beta_t_cell_activation
Curated_gene_sets:lui_thyroi...7	SET	45	0.18921	0.0090662	0.1459	0.097343	Curated_gene_sets:lui_thyroid_cancer_pax8_pparg_up
GO_bp:go_regulation_of_membr...9	SET	8	0.49463	0.010003	0.38159	0.097454	GO_bp:go_regulation_of_membrane_repolarization_during_action_potential
Curated_gene_sets:martinez_r...5	SET	50	0.19357	0.0097754	0.14937	0.097519	Curated_gene_sets:martinez_response_to_trabectedin
GO_bp:go_positive_regulation...681	SET	129	0.10184	0.0082443	0.078591	0.097522	GO_bp:go_positive_regulation_of_protein_polymerization
GO_mf:go_ubiquitin_like_prot...2	SET	39	0.19283	0.0086031	0.14881	0.097522	GO_mf:go_ubiquitin_like_protein_conjugating_enzyme_activity
GO_bp:go_negative_regulation...19	SET	37	0.21915	0.0095234	0.16916	0.097581	GO_bp:go_negative_regulation_of_alpha_beta_t_cell_activation
GO_bp:go_prostate_gland_deve...	SET	47	0.20369	0.0099738	0.15723	0.097584	GO_bp:go_prostate_gland_development
GO_bp:go_positive_regulation...312	SET	10	0.43307	0.0097908	0.33459	0.097787	GO_bp:go_positive_regulation_of_glomerulus_development
Curated_gene_sets:eppert_hsc...	SET	117	0.12652	0.009757	0.097769	0.09783	Curated_gene_sets:eppert_hsc_r
GO_bp:go_neuron_projection_g...	SET	270	0.080461	0.009389	0.062177	0.097831	GO_bp:go_neuron_projection_guidance
GO_bp:go_negative_regulation...440	SET	1152	0.037633	0.0088609	0.029089	0.097888	GO_bp:go_negative_regulation_of_multicellular_organismal_process
Curated_gene_sets:abe_vegfa_...3	SET	29	0.22998	0.00885	0.17796	0.098125	Curated_gene_sets:abe_vegfa_targets_30min
Curated_gene_sets:reactome_a...59	SET	10	0.38791	0.0087699	0.30062	0.098467	Curated_gene_sets:reactome_adenylate_cyclase_activating_pathway
GO_mf:go_cysteine_type_pepti...	SET	164	0.09412	0.0085831	0.072946	0.098486	GO_mf:go_cysteine_type_peptidase_activity
Curated_gene_sets:biocarta_c...7	SET	7	0.40919	0.0077405	0.31746	0.098712	Curated_gene_sets:biocarta_cb1r_pathway
GO_bp:go_regulation_of_jun_k...	SET	87	0.12922	0.0085996	0.10026	0.098752	GO_bp:go_regulation_of_jun_kinase_activity
GO_bp:go_purine_nucleoside_m...1	SET	36	0.19753	0.0084674	0.15331	0.09881	GO_bp:go_purine_nucleoside_metabolic_process
Curated_gene_sets:gerhold_ad...2	SET	48	0.1735	0.0085854	0.13471	0.098881	Curated_gene_sets:gerhold_adipogenesis_up
GO_bp:go_prostanoid_metaboli...	SET	14	0.2911	0.0077861	0.22602	0.098889	GO_bp:go_prostanoid_metabolic_process
Curated_gene_sets:reactome_c...19	SET	21	0.28804	0.0094341	0.22366	0.098908	Curated_gene_sets:reactome_cd209_dc_sign_signaling
Curated_gene_sets:crosby_e2f...	SET	6	0.48207	0.0084428	0.37434	0.098921	Curated_gene_sets:crosby_e2f4_targets
GO_bp:go_cell_cell_signaling	SET	1612	0.032426	0.008918	0.025194	0.099047	GO_bp:go_cell_cell_signaling
GO_bp:go_regulation_of_synap...17	SET	85	0.13875	0.009128	0.10789	0.099219	GO_bp:go_regulation_of_synaptic_vesicle_transport
Curated_gene_sets:reactome_i...10	SET	152	0.091555	0.0080405	0.071223	0.099323	Curated_gene_sets:reactome_influenza_infection
Curated_gene_sets:williams_e...1	SET	6	0.4637	0.0081212	0.36077	0.09935	Curated_gene_sets:williams_esr1_targets_dn
GO_bp:go_monosaccharide_meta...	SET	154	0.092838	0.0082061	0.07227	0.099476	GO_bp:go_monosaccharide_metabolic_process
Curated_gene_sets:reactome_n...66	SET	7	0.44649	0.0084461	0.34766	0.099529	Curated_gene_sets:reactome_nrcam_interactions
GO_bp:go_regulation_of_torc1...	SET	29	0.22273	0.0085711	0.1735	0.099622	GO_bp:go_regulation_of_torc1_signaling
GO_bp:go_regulation_of_histo...3	SET	5	0.53818	0.0086045	0.41927	0.099649	GO_bp:go_regulation_of_histone_h2b_ubiquitination
GO_bp:go_neural_plate_anteri...	SET	4	0.63678	0.0091064	0.49631	0.099752	GO_bp:go_neural_plate_anterior_posterior_regionalization
GO_bp:go_skeletal_muscle_tis...2	SET	33	0.21917	0.0089959	0.17086	0.099805	GO_bp:go_skeletal_muscle_tissue_regeneration
Curated_gene_sets:reactome_c...97	SET	8	0.45546	0.0092104	0.35533	0.099969	Curated_gene_sets:reactome_creb1_phosphorylation_through_the_activation_of_camkii_camkk_camkiv_cascasde
GO_mf:go_nucleotidase_activi...	SET	15	0.33547	0.0092875	0.26174	0.099985	GO_mf:go_nucleotidase_activity
Curated_gene_sets:vanasse_bc...2	SET	30	0.23372	0.0091473	0.18238	0.10002	Curated_gene_sets:vanasse_bcl2_targets_up
GO_bp:go_energy_homeostasis	SET	34	0.20427	0.0085103	0.15945	0.10008	GO_bp:go_energy_homeostasis
GO_bp:go_regulation_of_fat_c...	SET	120	0.11232	0.0087717	0.087688	0.10012	GO_bp:go_regulation_of_fat_cell_differentiation
Curated_gene_sets:gryder_pax...2	SET	435	0.064158	0.009462	0.050111	0.10023	Curated_gene_sets:gryder_pax3foxo1_enhancers_ko_down
GO_bp:go_iodide_transport	SET	5	0.54595	0.0087288	0.42657	0.10031	GO_bp:go_iodide_transport
Curated_gene_sets:diaz_chron...2	SET	1390	0.032873	0.0084471	0.025688	0.10034	Curated_gene_sets:diaz_chronic_meylogenous_leukemia_up
GO_bp:go_regulation_of_dna_m...1	SET	276	0.072281	0.0085263	0.05649	0.10036	GO_bp:go_regulation_of_dna_metabolic_process
Curated_gene_sets:croonquist...6	SET	38	0.20241	0.0089138	0.15824	0.10044	Curated_gene_sets:croonquist_nras_vs_stromal_stimulation_up
Curated_gene_sets:nikolsky_b...3	SET	45	0.25957	0.012438	0.20295	0.10046	Curated_gene_sets:nikolsky_breast_cancer_12q13_q21_amplicon
GO_cc:go_mitochondrial_alpha...	SET	5	0.66036	0.010558	0.51645	0.10052	GO_cc:go_mitochondrial_alpha_ketoglutarate_dehydrogenase_complex
GO_bp:go_retina_morphogenesi...	SET	49	0.18265	0.0091315	0.14288	0.10058	GO_bp:go_retina_morphogenesis_in_camera_type_eye
GO_cc:go_nsl_complex	SET	5	0.6531	0.010442	0.5109	0.10058	GO_cc:go_nsl_complex
GO_bp:go_diet_induced_thermo...	SET	9	0.41749	0.0089543	0.32684	0.10075	GO_bp:go_diet_induced_thermogenesis
GO_cc:go_manchette	SET	7	0.39724	0.0075145	0.31104	0.10078	GO_cc:go_manchette
GO_bp:go_positive_regulation...490	SET	15	0.29944	0.00829	0.23447	0.10079	GO_bp:go_positive_regulation_of_membrane_protein_ectodomain_proteolysis
GO_bp:go_regulation_of_short...	SET	14	0.32936	0.0088096	0.25792	0.10081	GO_bp:go_regulation_of_short_term_neuronal_synaptic_plasticity
GO_bp:go_regulation_of_cohes...	SET	5	0.46737	0.0074724	0.36612	0.10089	GO_bp:go_regulation_of_cohesin_loading
GO_bp:go_dna_replication_ind...	SET	51	0.16353	0.0083405	0.12812	0.10091	GO_bp:go_dna_replication_independent_nucleosome_organization
GO_bp:go_actin_nucleation	SET	48	0.16014	0.0079244	0.12548	0.10093	GO_bp:go_actin_nucleation
Curated_gene_sets:reactome_b...29	SET	27	0.26723	0.0099227	0.20951	0.10108	Curated_gene_sets:reactome_bmal1:clock_npas2_activates_circadian_gene_expression
Curated_gene_sets:reactome_m...53	SET	122	0.11048	0.0086992	0.086686	0.10125	Curated_gene_sets:reactome_mhc_class_ii_antigen_presentation
Curated_gene_sets:yoshimura_...1	SET	347	0.063987	0.0084478	0.050233	0.10137	Curated_gene_sets:yoshimura_mapk8_targets_dn
GO_bp:go_negative_regulation...340	SET	13	0.36472	0.0094005	0.28639	0.10143	GO_bp:go_negative_regulation_of_intracellular_estrogen_receptor_signaling_pathway
GO_bp:go_regulation_of_presy...2	SET	17	0.29312	0.0086386	0.23022	0.10148	GO_bp:go_regulation_of_presynaptic_cytosolic_calcium_ion_concentration
GO_bp:go_organ_induction	SET	22	0.27164	0.0091059	0.21342	0.10156	GO_bp:go_organ_induction
GO_bp:go_ribosomal_small_sub...3	SET	7	0.40654	0.0076902	0.31941	0.10156	GO_bp:go_ribosomal_small_subunit_export_from_nucleus
Curated_gene_sets:baker_hema...1	SET	12	0.35893	0.0088886	0.28202	0.10157	Curated_gene_sets:baker_hematopoesis_stat1_targets
Curated_gene_sets:biocarta_h...2	SET	17	0.27578	0.0081278	0.21672	0.10161	Curated_gene_sets:biocarta_hcmv_pathway
GO_bp:go_histone_ubiquitinat...	SET	44	0.16571	0.0078517	0.13029	0.10172	GO_bp:go_histone_ubiquitination
Curated_gene_sets:yague_pret...1	SET	13	0.38304	0.0098727	0.30123	0.10177	Curated_gene_sets:yague_pretumor_drug_resistance_dn
Curated_gene_sets:heidenblad...7	SET	13	0.28282	0.0072897	0.22283	0.10218	Curated_gene_sets:heidenblad_amplified_in_soft_tissue_cancer
GO_bp:go_regulation_of_smad_...1	SET	6	0.59851	0.010482	0.47165	0.10223	GO_bp:go_regulation_of_smad_protein_complex_assembly
Curated_gene_sets:kegg_cytos...	SET	52	0.15995	0.0082374	0.12606	0.10224	Curated_gene_sets:kegg_cytosolic_dna_sensing_pathway
Curated_gene_sets:landis_erb...2	SET	18	0.34948	0.010598	0.27547	0.10229	Curated_gene_sets:landis_erbb2_breast_preneoplastic_up
GO_bp:go_neuron_projection_o...	SET	83	0.13326	0.0086637	0.10506	0.10231	GO_bp:go_neuron_projection_organization
GO_bp:go_histone_h3_k9_methy...	SET	38	0.19587	0.0086261	0.15444	0.10235	GO_bp:go_histone_h3_k9_methylation
Curated_gene_sets:riz_erythr...5	SET	42	0.16893	0.0078205	0.1332	0.10237	Curated_gene_sets:riz_erythroid_differentiation_ccne1
Curated_gene_sets:sengupta_e...	SET	140	0.098087	0.0082696	0.077342	0.10237	Curated_gene_sets:sengupta_ebna1_anticorrelated
Curated_gene_sets:casorelli_...2	SET	157	0.10198	0.0091005	0.080411	0.10238	Curated_gene_sets:casorelli_acute_promyelocytic_leukemia_up
Curated_gene_sets:jazag_tgfb...1	SET	33	0.1849	0.007589	0.14581	0.1024	Curated_gene_sets:jazag_tgfb1_signaling_dn
GO_bp:go_negative_regulation...84	SET	284	0.070638	0.0084507	0.055712	0.10242	GO_bp:go_negative_regulation_of_catabolic_process
Curated_gene_sets:fardin_hyp...2	SET	7	0.42061	0.0079564	0.33186	0.10251	Curated_gene_sets:fardin_hypoxia_9
GO_bp:go_proteasome_assembly	SET	13	0.32574	0.008396	0.25703	0.10252	GO_bp:go_proteasome_assembly
GO_bp:go_phosphorylation_of_...	SET	10	0.35708	0.0080729	0.2818	0.10256	GO_bp:go_phosphorylation_of_rna_polymerase_ii_c_terminal_domain
Curated_gene_sets:reactome_c...29	SET	282	0.0703	0.008381	0.055518	0.10272	Curated_gene_sets:reactome_cell_cycle_checkpoints
GO_bp:go_ribosome_assembly	SET	59	0.14007	0.0076822	0.11064	0.10276	GO_bp:go_ribosome_assembly
GO_bp:go_positive_regulation...752	SET	21	0.26274	0.0086056	0.20757	0.1028	GO_bp:go_positive_regulation_of_sodium_ion_transmembrane_transport
GO_bp:go_positive_regulation...633	SET	98	0.12346	0.0087182	0.097536	0.1028	GO_bp:go_positive_regulation_of_plasma_membrane_bounded_cell_projection_assembly
GO_mf:go_transforming_growth...3	SET	5	0.53759	0.0085951	0.42476	0.10283	GO_mf:go_transforming_growth_factor_beta_receptor_activity_type_ii
Curated_gene_sets:biocarta_p...20	SET	8	0.37457	0.0075745	0.29627	0.10308	Curated_gene_sets:biocarta_plk3_pathway
GO_bp:go_forebrain_neuron_fa...	SET	10	0.45758	0.010345	0.36196	0.10309	GO_bp:go_forebrain_neuron_fate_commitment
GO_mf:go_adrenergic_receptor...2	SET	19	0.26995	0.0084104	0.21365	0.10321	GO_mf:go_adrenergic_receptor_binding
GO_bp:go_cerebral_cortex_gab...2	SET	11	0.40356	0.0095687	0.31944	0.10324	GO_bp:go_cerebral_cortex_gabaergic_interneuron_differentiation
Curated_gene_sets:krige_resp...4	SET	878	0.041225	0.008537	0.032634	0.10326	Curated_gene_sets:krige_response_to_tosedostat_6hr_up
Curated_gene_sets:reactome_o...8	SET	81	0.13627	0.0087524	0.10788	0.10327	Curated_gene_sets:reactome_oncogenic_mapk_signaling
Curated_gene_sets:kegg_melan...2	SET	72	0.14934	0.009045	0.11824	0.1033	Curated_gene_sets:kegg_melanoma
Curated_gene_sets:reactome_i...21	SET	56	0.16501	0.0088179	0.13065	0.1033	Curated_gene_sets:reactome_insulin_receptor_signalling_cascade
Curated_gene_sets:reactome_r...66	SET	19	0.27665	0.0086191	0.21904	0.1033	Curated_gene_sets:reactome_regulation_of_tp53_activity_through_methylation
GO_bp:go_protein_methylation	SET	176	0.087399	0.0082541	0.069212	0.10335	GO_bp:go_protein_methylation
GO_cc:go_clathrin_coated_end...1	SET	57	0.16067	0.0086616	0.12725	0.10338	GO_cc:go_clathrin_coated_endocytic_vesicle
GO_mf:go_high_density_lipopr...	SET	10	0.41143	0.0093015	0.32588	0.10339	GO_mf:go_high_density_lipoprotein_particle_binding
GO_mf:go_nuclear_receptor_bi...	SET	108	0.12056	0.0089351	0.095493	0.10339	GO_mf:go_nuclear_receptor_binding
Curated_gene_sets:biocarta_a...17	SET	20	0.28992	0.009267	0.22983	0.10358	Curated_gene_sets:biocarta_arenrf2_pathway
Curated_gene_sets:mikkelsen_...10	SET	7	0.39067	0.0073901	0.30985	0.10369	Curated_gene_sets:mikkelsen_es_lcp_with_h3k4me3_and_h3k27me3
Curated_gene_sets:reactome_s...146	SET	34	0.22855	0.0095215	0.18143	0.1039	Curated_gene_sets:reactome_synthesis_of_bile_acids_and_bile_salts
Curated_gene_sets:zheng_boun...	SET	480	0.060304	0.0093314	0.047895	0.104	Curated_gene_sets:zheng_bound_by_foxp3
Curated_gene_sets:reactome_s...118	SET	15	0.25814	0.0071466	0.20503	0.10402	Curated_gene_sets:reactome_sting_mediated_induction_of_host_immune_responses
Curated_gene_sets:mori_large...1	SET	56	0.14776	0.0078959	0.11738	0.10406	Curated_gene_sets:mori_large_pre_bii_lymphocyte_dn
GO_bp:go_positive_regulation...816	SET	24	0.26586	0.009308	0.21123	0.10409	GO_bp:go_positive_regulation_of_toll_like_receptor_signaling_pathway
GO_cc:go_nbaf_complex	SET	15	0.3009	0.0083305	0.23907	0.10409	GO_cc:go_nbaf_complex
GO_bp:go_tetrahydrofolate_me...	SET	13	0.28857	0.0074378	0.22928	0.1041	GO_bp:go_tetrahydrofolate_metabolic_process
Curated_gene_sets:liu_nasoph...	SET	67	0.13565	0.0079267	0.10779	0.10412	Curated_gene_sets:liu_nasopharyngeal_carcinoma
Curated_gene_sets:begum_targ...3	SET	59	0.17865	0.0097982	0.14199	0.10417	Curated_gene_sets:begum_targets_of_pax3_foxo1_fusion_up
GO_cc:go_rna_cap_binding_com...	SET	14	0.28643	0.0076613	0.22769	0.10421	GO_cc:go_rna_cap_binding_complex
GO_bp:go_negative_regulation...128	SET	230	0.076881	0.0082886	0.061124	0.10424	GO_bp:go_negative_regulation_of_cellular_catabolic_process
Curated_gene_sets:welcsh_brc...1	SET	138	0.092303	0.0077266	0.073395	0.10427	Curated_gene_sets:welcsh_brca1_targets_dn
GO_cc:go_nuclear_periphery	SET	131	0.10196	0.0083176	0.081081	0.10428	GO_cc:go_nuclear_periphery
Curated_gene_sets:reactome_d...20	SET	8	0.3854	0.0077937	0.30663	0.1044	Curated_gene_sets:reactome_defective_chsy1_causes_tpbs
GO_bp:go_cellular_response_t...44	SET	41	0.18183	0.0083172	0.14467	0.10441	GO_bp:go_cellular_response_to_glucose_starvation
Curated_gene_sets:kegg_neuro...2	SET	126	0.1045	0.0083611	0.083211	0.1046	Curated_gene_sets:kegg_neurotrophin_signaling_pathway
GO_bp:go_regulation_of_extri...2	SET	45	0.18441	0.0088361	0.14692	0.10471	GO_bp:go_regulation_of_extrinsic_apoptotic_signaling_pathway_in_absence_of_ligand
GO_bp:go_hair_follicle_placo...	SET	5	0.46686	0.0074643	0.37195	0.10471	GO_bp:go_hair_follicle_placode_formation
GO_bp:go_epithelial_cell_pro...2	SET	9	0.47084	0.010099	0.37517	0.10475	GO_bp:go_epithelial_cell_proliferation_involved_in_lung_morphogenesis
Curated_gene_sets:kegg_chron...	SET	74	0.13644	0.0083773	0.10873	0.10476	Curated_gene_sets:kegg_chronic_myeloid_leukemia
GO_bp:go_autophagosome_matur...	SET	37	0.18552	0.0080623	0.14791	0.10488	GO_bp:go_autophagosome_maturation
GO_bp:go_negative_regulation...253	SET	7	0.46886	0.0088691	0.37389	0.10493	GO_bp:go_negative_regulation_of_fibroblast_apoptotic_process
Curated_gene_sets:ishikawa_s...	SET	10	0.36914	0.0083454	0.29439	0.10495	Curated_gene_sets:ishikawa_sting_signaling
Curated_gene_sets:turjanski_...5	SET	8	0.40547	0.0081994	0.32349	0.10504	Curated_gene_sets:turjanski_mapk8_and_mapk9_targets
GO_bp:go_cellular_response_t...52	SET	8	0.47157	0.0095361	0.37624	0.10504	GO_bp:go_cellular_response_to_hydroperoxide
Curated_gene_sets:graessmann...6	SET	592	0.048144	0.008249	0.038424	0.10512	Curated_gene_sets:graessmann_response_to_mc_and_doxorubicin_up
GO_bp:go_regulation_of_secre...	SET	768	0.044191	0.0085839	0.035269	0.10512	GO_bp:go_regulation_of_secretion
GO_bp:go_positive_regulation...61	SET	8	0.39761	0.0080405	0.31737	0.10514	GO_bp:go_positive_regulation_of_b_cell_receptor_signaling_pathway
Curated_gene_sets:pid_p38_al...1	SET	38	0.1835	0.0080813	0.14654	0.10525	Curated_gene_sets:pid_p38_alpha_beta_downstream_pathway
Curated_gene_sets:williams_e...3	SET	11	0.37783	0.0089585	0.30185	0.10534	Curated_gene_sets:williams_esr2_targets_dn
Curated_gene_sets:reactome_s...35	SET	66	0.15056	0.0087323	0.12029	0.10535	Curated_gene_sets:reactome_signaling_by_braf_and_raf_fusions
Curated_gene_sets:reactome_t...91	SET	71	0.14433	0.0086812	0.11542	0.10557	Curated_gene_sets:reactome_translocation_of_slc2a4_glut4_to_the_plasma_membrane
GO_mf:go_amidine_lyase_activ...	SET	7	0.50915	0.0096314	0.40727	0.10563	GO_mf:go_amidine_lyase_activity
Curated_gene_sets:scian_inve...2	SET	11	0.41079	0.0097401	0.32861	0.10565	Curated_gene_sets:scian_inversed_targets_of_tp53_and_tp73_up
GO_bp:go_membrane_hyperpolar...	SET	12	0.43626	0.010804	0.34905	0.10568	GO_bp:go_membrane_hyperpolarization
GO_bp:go_negative_regulation...513	SET	5	0.48024	0.0076782	0.38427	0.1057	GO_bp:go_negative_regulation_of_perk_mediated_unfolded_protein_response
GO_bp:go_hormone_catabolic_p...	SET	14	0.30647	0.0081971	0.24525	0.10573	GO_bp:go_hormone_catabolic_process
Curated_gene_sets:kaposi_liv...2	SET	18	0.25513	0.0077369	0.20418	0.10574	Curated_gene_sets:kaposi_liver_cancer_met_up
GO_bp:go_regulation_of_cell_...23	SET	28	0.24362	0.0092121	0.19505	0.10583	GO_bp:go_regulation_of_cell_fate_commitment
GO_bp:go_neuron_apoptotic_pr...	SET	231	0.077344	0.0083565	0.061946	0.10592	GO_bp:go_neuron_apoptotic_process
GO_bp:go_negative_regulation...213	SET	11	0.31579	0.0074876	0.25293	0.10593	GO_bp:go_negative_regulation_of_endoplasmic_reticulum_unfolded_protein_response
GO_bp:go_regulation_of_gene_...3	SET	139	0.099488	0.008358	0.079688	0.10594	GO_bp:go_regulation_of_gene_silencing
Curated_gene_sets:matzuk_spe...3	SET	25	0.2411	0.008615	0.19315	0.10598	Curated_gene_sets:matzuk_spermatogonia
GO_bp:go_regulation_of_arp2_...	SET	16	0.23973	0.0068544	0.19215	0.1061	GO_bp:go_regulation_of_arp2_3_complex_mediated_actin_nucleation
GO_bp:go_cellular_response_t...55	SET	208	0.085567	0.0087778	0.068586	0.1061	GO_bp:go_cellular_response_to_inorganic_substance
GO_bp:go_endoplasmic_reticul...7	SET	16	0.27084	0.0077439	0.21715	0.10616	GO_bp:go_endoplasmic_reticulum_tubular_network_organization
GO_bp:go_translational_initi...	SET	184	0.081531	0.0078714	0.065377	0.10619	GO_bp:go_translational_initiation
GO_bp:go_negative_regulation...327	SET	12	0.35306	0.0087433	0.28313	0.10621	GO_bp:go_negative_regulation_of_interleukin_1_beta_secretion
GO_bp:go_tripartite_regional...	SET	15	0.34954	0.0096772	0.2804	0.10628	GO_bp:go_tripartite_regional_subdivision
Curated_gene_sets:pid_il12_s...	SET	33	0.21346	0.0087614	0.17134	0.10642	Curated_gene_sets:pid_il12_stat4_pathway
GO_bp:go_protein_targeting_t...4	SET	34	0.20407	0.0085019	0.16384	0.10647	GO_bp:go_protein_targeting_to_vacuole
GO_bp:go_cardiac_muscle_cell...2	SET	50	0.19313	0.0097531	0.15513	0.10658	GO_bp:go_cardiac_muscle_cell_action_potential_involved_in_contraction
GO_mf:go_rrna_binding	SET	62	0.1405	0.0078988	0.11288	0.10663	GO_mf:go_rrna_binding
GO_bp:go_ovulation_from_ovar...	SET	9	0.38353	0.0082261	0.30823	0.1067	GO_bp:go_ovulation_from_ovarian_follicle
GO_bp:go_chaperone_cofactor_...	SET	29	0.19059	0.0073339	0.15317	0.1067	GO_bp:go_chaperone_cofactor_dependent_protein_refolding
Curated_gene_sets:fournier_a...2	SET	19	0.28301	0.0088175	0.22751	0.10676	Curated_gene_sets:fournier_acinar_development_early_up
GO_bp:go_b_cell_proliferation	SET	93	0.13383	0.0092071	0.1076	0.1068	GO_bp:go_b_cell_proliferation
GO_bp:go_negative_regulation...610	SET	34	0.21069	0.0087777	0.1694	0.1068	GO_bp:go_negative_regulation_of_signal_transduction_in_absence_of_ligand
GO_bp:go_muscle_cell_prolife...	SET	185	0.090789	0.0087887	0.073002	0.10682	GO_bp:go_muscle_cell_proliferation
Curated_gene_sets:reactome_m...89	SET	22	0.2376	0.007965	0.19106	0.10683	Curated_gene_sets:reactome_mtorc1_mediated_signalling
GO_bp:go_intracellular_recep...	SET	273	0.074943	0.0087929	0.060291	0.10694	GO_bp:go_intracellular_receptor_signaling_pathway
GO_bp:go_positive_regulation...118	SET	277	0.072409	0.0085567	0.058256	0.10695	GO_bp:go_positive_regulation_of_cell_cycle_process
GO_bp:go_macropinocytosis	SET	9	0.35411	0.007595	0.28496	0.10701	GO_bp:go_macropinocytosis
GO_bp:go_regulation_of_mrna_...4	SET	5	0.50112	0.0080121	0.40329	0.10702	GO_bp:go_regulation_of_mrna_export_from_nucleus
GO_bp:go_establishment_of_ce...2	SET	7	0.46705	0.0088351	0.37606	0.10714	GO_bp:go_establishment_of_centrosome_localization
GO_bp:go_septum_primum_devel...	SET	6	0.53914	0.0094423	0.43448	0.10734	GO_bp:go_septum_primum_development
Curated_gene_sets:kim_pten_t...1	SET	5	0.5985	0.009569	0.48256	0.10745	Curated_gene_sets:kim_pten_targets_dn
GO_bp:go_regulation_of_actin...6	SET	28	0.18781	0.0071017	0.15152	0.10758	GO_bp:go_regulation_of_actin_nucleation
GO_cc:go_apical_part_of_cell	SET	379	0.06269	0.0086425	0.050629	0.10783	GO_cc:go_apical_part_of_cell
GO_cc:go_ubiquitin_ligase_co...	SET	282	0.069194	0.0082491	0.055923	0.108	GO_cc:go_ubiquitin_ligase_complex
GO_bp:go_positive_regulation...311	SET	6	0.5194	0.0090967	0.41995	0.10809	GO_bp:go_positive_regulation_of_glomerular_mesangial_cell_proliferation
Curated_gene_sets:firestein_...1	SET	30	0.22275	0.0087181	0.18013	0.10812	Curated_gene_sets:firestein_ctnnb1_pathway
GO_bp:go_vesicle_uncoating	SET	7	0.44488	0.0084156	0.35982	0.10816	GO_bp:go_vesicle_uncoating
GO_bp:go_endocytosis	SET	531	0.051446	0.0083617	0.041615	0.10819	GO_bp:go_endocytosis
Curated_gene_sets:mikkelsen_...5	SET	41	0.18058	0.0082599	0.1461	0.10823	Curated_gene_sets:mikkelsen_es_icp_with_h3k27me3
GO_bp:go_protein_refolding	SET	32	0.17891	0.0072314	0.1448	0.10833	GO_bp:go_protein_refolding
GO_bp:go_negative_regulation...16	SET	18	0.29091	0.0088221	0.23555	0.10841	GO_bp:go_negative_regulation_of_adenylate_cyclase_activity
GO_bp:go_axonemal_dynein_com...	SET	31	0.19356	0.0077007	0.15675	0.10845	GO_bp:go_axonemal_dynein_complex_assembly
[truncated: 13,494 more rows]

## Sheet: Supplementary Table 7
Supplementary Table 7. Partitioned heritability results for broad functional categories			Note: Results that have survived Bonferroni Correction are indicated in bold.
Category	Proportion of SNPs	Proportion of heritability	Proportion of heritability Standard Error	Enrichment	Enrichment Standard error	Enrichment p-value
Conserved_LindbladToh_0	0.0260625	0.411387	0.0495373	15.7846	1.90071	1.18709e-12
Conserved_LindbladToh.extend.500_0	0.332514	0.623294	0.046264	1.87449	0.139134	1.42489e-09
H3K9ac_peaks_Trynka_0	0.0387701	0.310152	0.0462051	7.99978	1.19177	1.85201e-08
H3K4me1_Trynka.extend.500_0	0.609157	0.787434	0.0400559	1.29266	0.0657563	2.16455e-05
Intron_UCSC.extend.500_0	0.39713	0.477952	0.0206393	1.20351	0.0519712	7.92625e-05
Repressed_Hoffman.extend.500_0	0.719053	0.627329	0.0243509	0.872437	0.0338653	0.000226358
H3K9ac_Trynka.extend.500_0	0.230583	0.383701	0.042364	1.66405	0.183725	0.000435195
Enhancer_Hoffman.extend.500_0	0.153929	0.273224	0.0397214	1.775	0.25805	0.00343215
H3K4me1_Trynka_0	0.426568	0.61286	0.0632755	1.43672	0.148336	0.00361658
TFBS_ENCODE_0	0.132451	0.31046	0.0607905	2.34397	0.458967	0.00365502
H3K9ac_Trynka_0	0.126111	0.255048	0.0437588	2.0224	0.346986	0.0037711
Coding_UCSC_0	0.0146582	0.0702146	0.0189173	4.79014	1.29057	0.00389867
FetalDHS_Trynka.extend.500_0	0.28501	0.469709	0.0628193	1.64804	0.22041	0.00439991
H3K4me1_peaks_Trynka_0	0.171318	0.379852	0.0736335	2.21723	0.429806	0.00528615
WeakEnhancer_Hoffman.extend.500_0	0.0889585	0.187799	0.0361139	2.11109	0.405963	0.00713304
Intron_UCSC_0	0.387453	0.440522	0.0229842	1.13697	0.0593214	0.0186611
TSS_Hoffman_0	0.0182189	0.0739037	0.0246346	4.05644	1.35214	0.0249285
DHS_Trynka.extend.500_0	0.498779	0.656294	0.0702247	1.3158	0.140793	0.0275408
CTCF_Hoffman_0	0.0238288	-0.0410629	0.0295052	-1.72324	1.23821	0.0278905
TSS_Hoffman.extend.500_0	0.0348255	0.0860205	0.0241151	2.47004	0.692453	0.0347745
H3K4me3_peaks_Trynka_0	0.0417894	0.133395	0.0440986	3.19207	1.05526	0.0386618
H3K27ac_PGC2.extend.500_0	0.336034	0.422118	0.041021	1.25618	0.122074	0.0396516
UTR_5_UCSC_0	0.00542453	0.0283947	0.0134843	5.2345	2.48581	0.0887607
UTR_3_UCSC.extend.500_0	0.0269311	0.0535103	0.0160912	1.98693	0.597493	0.0992525
H3K4me3_Trynka_0	0.133307	0.202454	0.0475139	1.5187	0.356424	0.147516
UTR_3_UCSC_0	0.0110542	0.0296491	0.0138861	2.68215	1.25618	0.177609
DGF_ENCODE_0	0.137594	0.0331501	0.0810558	0.240927	0.589096	0.200629
SuperEnhancer_Hnisz_0	0.16842	0.189365	0.0163809	1.12436	0.0972621	0.204232
SuperEnhancer_Hnisz.extend.500_0	0.171607	0.187476	0.0150195	1.09247	0.0875228	0.293021
Enhancer_Andersson_0	0.00433537	0.0193793	0.014453	4.47003	3.33374	0.29614
FetalDHS_Trynka_0	0.0847566	0.150374	0.0676627	1.77419	0.798319	0.334153
H3K27ac_PGC2_0	0.269477	0.310742	0.0459398	1.15313	0.170478	0.368489
TFBS_ENCODE.extend.500_0	0.343444	0.393783	0.0563515	1.14657	0.164078	0.373722
Repressed_Hoffman_0	0.461222	0.521084	0.0728884	1.12979	0.158033	0.40998
CTCF_Hoffman.extend.500_0	0.0710622	0.10172	0.0379519	1.43142	0.534066	0.420058
Transcribed_Hoffman_0	0.345418	0.302125	0.0571867	0.874664	0.165558	0.449937
H3K27ac_Hnisz_0	0.391169	0.411907	0.0285168	1.05302	0.0729015	0.468181
Promoter_UCSC.extend.500_0	0.0386271	0.0250614	0.019006	0.648805	0.49204	0.476715
H3K27ac_Hnisz.extend.500_0	0.422591	0.445752	0.0325514	1.05481	0.0770282	0.477312
PromoterFlanking_Hoffman_0	0.00842726	-0.004978	0.0215452	-0.590701	2.5566	0.536006
Promoter_UCSC_0	0.0311637	0.0433716	0.0247694	1.39173	0.794815	0.621647
Enhancer_Hoffman_0	0.0633203	0.0418743	0.0473382	0.66131	0.747599	0.649055
Enhancer_Andersson.extend.500_0	0.0190691	0.027909	0.0199545	1.46357	1.04643	0.658463
H3K4me3_Trynka.extend.500_0	0.255482	0.275241	0.0467529	1.07734	0.182999	0.672718
UTR_5_UCSC.extend.500_0	0.0278058	0.0203406	0.0178753	0.731523	0.642862	0.675914
Coding_UCSC.extend.500_0	0.0645554	0.0730841	0.022552	1.13211	0.349343	0.705393
WeakEnhancer_Hoffman_0	0.0210925	0.0108227	0.0352856	0.513106	1.6729	0.770532
DHS_Trynka_0	0.167755	0.191244	0.0907998	1.14002	0.541264	0.795756
DGF_ENCODE.extend.500_0	0.541501	0.554211	0.0663902	1.02347	0.122604	0.848326
Transcribed_Hoffman.extend.500_0	0.763062	0.755318	0.0424801	0.989851	0.0556706	0.855608
DHS_peaks_Trynka_0	0.111766	0.10056	0.0734246	0.899735	0.656951	0.878706
PromoterFlanking_Hoffman.extend.500_0	0.0334715	0.0335502	0.0270844	1.00235	0.809179	0.997678
base_0	1	1	2.0941e-08	1	2.0941e-08	NA
Notes: Associations that survived Bonferroni Correction are indicated in bold

## Sheet: Supplementary Table 8
Supplementary table 8: Results of LDSC-SEG partitioned heritability analysis using cell-type and tissue-type gene sets			Note: Results that have survived Bonferroni Correction are indicated in bold.
Cahoy gene sets					Contents (results are grouped by data source)	Lines
Name	Coefficient	Coefficient_std_error	Coefficient_P_value		Cahoy gene sets	2 to 6
Neuron	1.19034e-09	6.66554e-10	0.0370654		Multi-tissue gene expression ("Franke Lab")	8 to 214
Oligodendrocyte	1.24751e-10	7.4883e-10	0.433845		Multi tissue chromatin (Roadmap Epigenomics and ENCODE)	216 to 706
Astrocyte	-1.7009e-10	7.24176e-10	0.592847
Multi-tissue gene expresssion
Name	Coefficient	Coefficient_std_error	Coefficient_P_value
A08.186.211.464.Limbic.System	4.81688e-09	6.73999e-10	4.44382e-13
A08.186.211.464.405.Hippocampus	4.38904e-09	6.79014e-10	5.10387e-11
A08.186.211.730.885.287.500.Cerebral.Cortex	4.15626e-09	6.64779e-10	2.02494e-10
A08.186.211.464.710.225.Entorhinal.Cortex	3.9939e-09	6.69572e-10	1.22421e-09
Brain_Frontal_Cortex_(BA9)	3.58657e-09	6.44151e-10	1.28914e-08
Brain_Anterior_cingulate_cortex_(BA24)	3.6037e-09	6.89284e-10	8.5591e-08
Brain_Cortex	3.46761e-09	6.68647e-10	1.07425e-07
A08.186.211.730.885.287.500.270.Frontal.Lobe	3.50683e-09	7.24404e-10	6.45971e-07
A08.186.211.730.885.287.500.571.735.Visual.Cortex	3.4054e-09	7.07511e-10	7.42631e-07
Brain_Nucleus_accumbens_(basal_ganglia)	3.03029e-09	6.33138e-10	8.50105e-07
A08.186.211.Brain	3.47083e-09	7.31081e-10	1.02956e-06
A08.186.211.730.317.357.352.435.Hypothalamo.Hypophyseal.System	4.61823e-09	9.98594e-10	1.87538e-06
A08.186.211.865.428.Metencephalon	3.19398e-09	7.33485e-10	6.6679e-06
Brain_Amygdala	2.84467e-09	6.54497e-10	6.92118e-06
A08.186.211.132.810.428.200.Cerebellum	3.00437e-09	7.11571e-10	1.20981e-05
Brain_Putamen_(basal_ganglia)	2.73274e-09	6.81567e-10	3.04235e-05
A08.186.211.730.317.357.Hypothalamus	3.78364e-09	9.46136e-10	3.18001e-05
Brain_Caudate_(basal_ganglia)	2.56996e-09	6.69287e-10	6.15554e-05
A08.186.211.132.Brain.Stem	2.80136e-09	7.58119e-10	0.000109882
Brain_Cerebellar_Hemisphere	2.2518e-09	6.10105e-10	0.000111759
Brain_Hippocampus	2.46267e-09	6.69068e-10	0.000116274
Brain_Hypothalamus	2.30579e-09	6.50783e-10	0.000197728
A09.371.729.Retina	2.56807e-09	7.4927e-10	0.000304662
A08.186.211.730.885.287.500.670.Parietal.Lobe	2.68691e-09	7.98702e-10	0.000383978
Brain_Substantia_nigra	2.09547e-09	6.43469e-10	0.000563932
A15.145.229.637.555.567.569.200.CD4.Positive.T.Lymphocytes	2.46136e-09	8.0334e-10	0.00109234
Brain_Cerebellum	1.89564e-09	6.46601e-10	0.00168554
A02.633.567.850.Quadriceps.Muscle	2.27793e-09	8.36276e-10	0.00322585
Brain_Spinal_cord_(cervical_c-1)	1.77392e-09	6.63757e-10	0.00376389
A08.186.211.730.885.287.249.Basal.Ganglia	1.79536e-09	7.1852e-10	0.00623264
A08.186.211.653.Mesencephalon	1.7218e-09	7.37277e-10	0.00976243
A11.118.637.555.567.569.200.700.T.Lymphocytes..Regulatory	1.63879e-09	7.826e-10	0.0181287
A10.690.Muscles	1.61944e-09	7.97741e-10	0.0211768
A11.872.653.Neural.Stem.Cells	1.78492e-09	8.9932e-10	0.0235865
Artery_Tibial	1.09128e-09	5.74152e-10	0.0286717
Pituitary	1.1825e-09	6.51403e-10	0.0347381
Spleen	1.25607e-09	7.10916e-10	0.0386278
A11.118.637.555.567.569.T.Lymphocytes	1.36787e-09	8.11659e-10	0.0459672
A08.186.211.730.317.Diencephalon	1.44812e-09	8.62483e-10	0.0465746
A15.382.490.555.567.Lymphocytes	1.3101e-09	8.28541e-10	0.0569147
A11.118.637.555.567.562.440.Precursor.Cells..B.Lymphoid	1.21345e-09	8.2996e-10	0.0718619
A15.145.229.637.555.567.562.725.Plasma.Cells	1.19163e-09	8.5336e-10	0.0812978
Muscle_Skeletal	9.02114e-10	6.69915e-10	0.089053
A07.541.Heart	8.73754e-10	6.49947e-10	0.0894184
A14.724.Pharynx	1.07577e-09	8.19366e-10	0.0946035
A15.145.Blood	1.1126e-09	8.57563e-10	0.0972478
A14.724.557.Nasopharynx	1.02642e-09	7.99375e-10	0.0995648
A07.541.560.Heart.Ventricles	8.40156e-10	6.73848e-10	0.106235
A11.118.637.555.567.562.B.Lymphocytes	1.03403e-09	8.32503e-10	0.107106
A15.145.229.Blood.Cells	8.66046e-10	7.74598e-10	0.131771
A15.382.Immune.System	8.43619e-10	7.91611e-10	0.14328
A15.382.490.315.583.Neutrophils	7.98851e-10	8.2484e-10	0.1664
Esophagus_Gastroesophageal_Junction	5.02114e-10	5.88581e-10	0.196804
A15.382.490.555.567.537.Killer.Cells..Natural	7.00929e-10	8.26718e-10	0.198262
Heart_Left_Ventricle	5.93685e-10	7.07592e-10	0.200729
A08.186.211.730.885.287.249.487.Corpus.Striatum	5.72319e-10	6.99157e-10	0.206512
A07.541.358.Heart.Atria	5.53158e-10	7.01496e-10	0.215191
A06.407.071.Adrenal.Glands	6.00235e-10	7.68648e-10	0.217431
A10.549.Lymphoid.Tissue	5.76754e-10	7.6364e-10	0.225044
A09.371.Eye	5.904e-10	8.31304e-10	0.238787
A07.541.358.100.Atrial.Appendage	5.12397e-10	7.29969e-10	0.241357
A02.835.583.443.800.800.Synovial.Fluid	5.26669e-10	8.46998e-10	0.267034
A11.627.624.249.Monocyte.Macrophage.Precursor.Cells	5.05692e-10	8.19848e-10	0.268679
A11.872.378.590.635.Granulocyte.Macrophage.Progenitor.Cells	5.14867e-10	8.49349e-10	0.272194
A10.549.400.Lymph.Nodes	4.5303e-10	7.4808e-10	0.272393
A15.145.229.637.555.Leukocytes..Mononuclear	4.50868e-10	7.99791e-10	0.286468
A15.145.300.Fetal.Blood	4.4587e-10	8.67239e-10	0.303582
A15.382.520.604.800.Palatine.Tonsil	3.02591e-10	7.20356e-10	0.337222
A15.382.520.604.700.Spleen	2.86644e-10	7.20605e-10	0.345395
A15.145.229.188.Blood.Platelets	3.12587e-10	8.08435e-10	0.349505
Heart_Atrial_Appendage	2.52592e-10	6.96444e-10	0.358419
A11.872.378.Hematopoietic.Stem.Cells	2.11553e-10	8.20819e-10	0.398306
Prostate	1.51875e-10	7.8899e-10	0.423678
A03.556.875.875.Stomach	1.16119e-10	7.7646e-10	0.44056
Colon_Sigmoid	8.32888e-11	5.85256e-10	0.443417
A06.407.900.Thyroid.Gland	9.00223e-11	7.11688e-10	0.449672
A03.556.500.760.464.Parotid.Gland	1.08343e-10	9.28941e-10	0.453576
Ovary	2.06063e-12	6.02397e-10	0.498635
A11.627.635.Myeloid.Progenitor.Cells	-2.41339e-11	8.20828e-10	0.511728
A10.615.789.Serous.Membrane	-4.88947e-11	8.02375e-10	0.524295
Breast_Mammary_Tissue	-5.27746e-11	6.56239e-10	0.532048
Esophagus_Muscularis	-6.54635e-11	6.08985e-10	0.542802
Uterus	-7.65478e-11	6.1707e-10	0.549362
A06.407.071.140.Adrenal.Cortex	-1.11893e-10	7.65722e-10	0.558089
A10.272.497.Epidermis	-1.26423e-10	7.80273e-10	0.564356
A11.118.637.Leukocytes	-1.57858e-10	8.0927e-10	0.577328
A11.872.040.Adult.Stem.Cells	-1.73906e-10	6.64891e-10	0.603168
A11.436.329.Granulosa.Cells	-1.91899e-10	6.87449e-10	0.609934
A03.556.500.760.Salivary.Glands	-2.97372e-10	9.36559e-10	0.624574
A11.627.340.360.Granulocyte.Precursor.Cells	-2.92493e-10	7.65435e-10	0.648816
Testis	-2.63138e-10	6.40767e-10	0.659339
Fallopian_Tube	-3.01731e-10	6.77433e-10	0.671986
A07.231.908.Veins	-3.63614e-10	7.574e-10	0.684416
A03.556.875.Upper.Gastrointestinal.Tract	-3.95147e-10	7.52303e-10	0.700295
A14.549.Mouth	-3.85852e-10	7.21934e-10	0.703492
A10.336.707.Prostate	-4.4125e-10	7.97233e-10	0.710031
A07.231.908.670.874.Umbilical.Veins	-4.17156e-10	7.27658e-10	0.716774
Artery_Aorta	-3.7819e-10	6.00299e-10	0.735654
Adrenal_Gland	-5.03912e-10	7.47993e-10	0.749744
Adipose_Subcutaneous	-3.89462e-10	5.77121e-10	0.75011
Bladder	-4.72394e-10	6.6635e-10	0.760815
A11.872.190.Embryonic.Stem.Cells	-4.45493e-10	5.87483e-10	0.775867
A15.382.680.Phagocytes	-5.60376e-10	7.35375e-10	0.776978
A10.165.114.830.500.750.Subcutaneous.Fat..Abdominal	-5.6353e-10	7.30214e-10	0.779864
A11.443.Erythroid.Cells	-6.17116e-10	7.81207e-10	0.785222
Artery_Coronary	-4.55322e-10	5.75273e-10	0.785671
Cells_EBV-transformed_lymphocytes	-5.42777e-10	6.85153e-10	0.785877
A14.549.167.646.Periodontium	-6.51229e-10	8.02976e-10	0.791323
A03.556.124.526.767.Rectum	-5.89254e-10	7.07175e-10	0.797648
A06.407.312.782.Testis	-6.31345e-10	7.5154e-10	0.799565
A11.872.700.500.Induced.Pluripotent.Stem.Cells	-5.3214e-10	6.20212e-10	0.804553
Kidney_Cortex	-6.28719e-10	7.24584e-10	0.80722
A15.378.316.Bone.Marrow.Cells	-6.69258e-10	7.36942e-10	0.818102
A15.382.490.555.567.622.Lymphocytes..Null	-7.42066e-10	8.10241e-10	0.820129
Thyroid	-6.09068e-10	6.61391e-10	0.821446
A11.329.629.Osteoblasts	-6.88846e-10	7.21058e-10	0.830293
A05.360.319.679.Uterus	-6.90361e-10	6.91663e-10	0.840889
A05.360.319.679.490.Endometrium	-7.37327e-10	7.15654e-10	0.848562
A10.165.114.830.750.Subcutaneous.Fat	-7.43237e-10	7.15728e-10	0.850466
A05.360.319.Genitalia..Female	-7.34545e-10	6.87885e-10	0.857201
Cervix_Endocervix	-6.89508e-10	6.44638e-10	0.857601
Adipose_Visceral_(Omentum)	-7.9123e-10	6.82823e-10	0.876724
Minor_Salivary_Gland	-8.99856e-10	7.62905e-10	0.880903
A05.810.453.324.Kidney.Cortex	-8.70071e-10	7.25762e-10	0.884705
A11.872.378.590.817.Megakaryocyte.Erythroid.Progenitor.Cells	-9.17745e-10	7.60725e-10	0.88617
A02.165.Cartilage	-8.65749e-10	6.98763e-10	0.892322
A15.378.316.580.Monocytes	-9.87602e-10	7.95302e-10	0.892844
A15.382.812.260.Dendritic.Cells	-9.38486e-10	7.25888e-10	0.901974
A06.407.Endocrine.Glands	-9.3541e-10	6.98193e-10	0.909838
A10.615.550.599.Mouth.Mucosa	-9.34256e-10	6.89319e-10	0.912344
A05.360.319.679.256.Cervix.Uteri	-8.92555e-10	6.57423e-10	0.912714
A10.165.450.300.425.Keloid	-1.02017e-09	7.21701e-10	0.921254
A10.165.450.300.Cicatrix	-1.05098e-09	7.41886e-10	0.921705
A11.436.275.Endothelial.Cells	-1.05053e-09	7.38133e-10	0.922665
A11.329.830.Stromal.Cells	-1.09936e-09	7.72238e-10	0.922719
A11.436.397.Keratinocytes	-1.04701e-09	7.29232e-10	0.924467
A02.835.232.834.151.Cervical.Vertebrae	-9.63658e-10	6.52965e-10	0.930004
A11.872.Stem.Cells	-1.07652e-09	7.25599e-10	0.931046
A11.436.348.Hepatocytes	-1.15621e-09	7.75154e-10	0.932095
A05.360.Genitalia	-1.05894e-09	7.09466e-10	0.932227
A07.231.Blood.Vessels	-1.18938e-09	7.93943e-10	0.932943
Skin_Not_Sun_Exposed_(Suprapubic)	-1.00522e-09	6.66048e-10	0.934379
A05.360.319.114.373.Fallopian.Tubes	-1.08808e-09	7.06199e-10	0.938311
A11.620.520.Myocytes..Smooth.Muscle	-1.09967e-09	7.11254e-10	0.93896
A15.145.846.Serum	-1.13643e-09	6.9782e-10	0.948296
A03.620.Liver	-1.08516e-09	6.62514e-10	0.949282
A11.329.114.Adipocytes	-1.12767e-09	6.87668e-10	0.949481
A05.360.319.114.630.Ovary	-1.16338e-09	6.9625e-10	0.952632
Liver	-1.02034e-09	6.06881e-10	0.953647
Skin_Sun_Exposed_(Lower_leg)	-1.1669e-09	6.91389e-10	0.954272
Whole_Blood	-1.2727e-09	7.37117e-10	0.957879
A15.382.812.Mononuclear.Phagocyte.System	-1.34267e-09	7.70432e-10	0.959311
A14.549.885.Tongue	-1.32855e-09	7.50454e-10	0.961664
Nerve_Tibial	-1.12831e-09	6.29931e-10	0.963366
A03.556.249.249.209.Cecum	-1.44574e-09	7.65549e-10	0.970521
A11.329.372.600.Macrophages..Alveolar	-1.31454e-09	6.84962e-10	0.972517
A15.382.812.522.Macrophages	-1.39636e-09	7.14805e-10	0.974619
Stomach	-1.43386e-09	7.29131e-10	0.975382
A10.690.467.Muscle..Smooth	-1.46166e-09	7.29673e-10	0.97742
A11.872.580.Mesenchymal.Stem.Cells	-1.38201e-09	6.83741e-10	0.978373
A05.810.890.Urinary.Bladder	-1.64479e-09	8.12736e-10	0.978503
Lung	-1.34536e-09	6.56098e-10	0.979844
A05.360.319.679.690.Myometrium	-1.18849e-09	5.78072e-10	0.980107
A06.407.312.Gonads	-1.44474e-09	7.00072e-10	0.980477
A11.382.Endocrine.Cells	-1.4362e-09	6.707e-10	0.983877
A03.556.249.249.356.Colon	-1.46488e-09	6.74162e-10	0.985106
A05.360.444.Genitalia..Male	-1.69164e-09	7.72402e-10	0.985742
A10.615.550.Mucous.Membrane	-1.42492e-09	6.44082e-10	0.986528
A11.497.497.600.Oocytes	-1.40973e-09	6.30236e-10	0.987351
Colon_Transverse	-1.52633e-09	6.56275e-10	0.989984
A05.810.453.Kidney	-1.61252e-09	6.88804e-10	0.990385
A07.231.114.Arteries	-1.68744e-09	7.01615e-10	0.991915
A11.329.228.Fibroblasts	-1.71359e-09	7.02384e-10	0.99265
A05.360.319.887.Vulva	-1.63045e-09	6.67819e-10	0.992686
Small_Intestine_Terminal_Ileum	-1.54941e-09	6.32972e-10	0.992814
A11.436.Epithelial.Cells	-1.66071e-09	6.71359e-10	0.993313
A03.556.875.500.Esophagus	-1.81244e-09	7.06e-10	0.994874
A07.541.510.110.Aortic.Valve	-1.58815e-09	6.13403e-10	0.995188
Cells_Transformed_fibroblasts	-1.77199e-09	6.43823e-10	0.997041
A17.815.Skin	-1.9293e-09	6.96428e-10	0.9972
A05.360.490.Germ.Cells	-1.71858e-09	6.17419e-10	0.997311
Cervix_Ectocervix	-1.71974e-09	6.16563e-10	0.997358
A04.411.Lung	-1.99851e-09	6.962e-10	0.997951
Esophagus_Mucosa	-1.83982e-09	6.16226e-10	0.998585
A11.329.Connective.Tissue.Cells	-2.16039e-09	7.22101e-10	0.998613
A10.272.Epithelium	-1.88491e-09	6.25165e-10	0.998715
Pancreas	-2.05324e-09	6.57125e-10	0.99911
A03.556.249.249.356.668.Colon..Sigmoid	-1.98794e-09	6.36048e-10	0.999112
A14.549.167.Dentition	-2.23238e-09	7.12722e-10	0.999132
Vagina	-1.85782e-09	5.81431e-10	0.999301
A03.556.124.684.Intestine..Small	-2.5016e-09	7.75331e-10	0.999373
A04.531.520.Nasal.Mucosa	-2.05486e-09	6.29698e-10	0.999449
A03.556.Gastrointestinal.Tract	-1.98224e-09	6.05995e-10	0.999464
A11.329.171.Chondrocytes	-2.39661e-09	7.23088e-10	0.999541
A03.556.124.Intestines	-2.05325e-09	6.08698e-10	0.999628
A02.835.583.443.800.Synovial.Membrane	-2.16953e-09	6.23676e-10	0.999748
A03.556.249.124.Ileum	-2.49053e-09	7.0711e-10	0.999786
A11.872.190.260.Embryoid.Bodies	-2.487e-09	6.80153e-10	0.999872
A03.734.Pancreas	-2.55637e-09	6.82808e-10	0.999909
A10.615.Membranes	-2.30764e-09	6.07657e-10	0.999927
A03.556.124.369.Intestinal.Mucosa	-2.78892e-09	7.13385e-10	0.999954
A10.615.284.473.Chorion	-2.54546e-09	6.43568e-10	0.999962
A11.436.294.064.Glucagon.Secreting.Cells	-2.7314e-09	6.42419e-10	0.999989
A05.360.444.492.362.Foreskin	-3.14675e-09	6.75863e-10	0.999998
A03.734.414.Islets.of.Langerhans	-3.0631e-09	6.53537e-10	0.999999
Multi tissue chromatin
Name	Coefficient	Coefficient_std_error	Coefficient_P_value
Fetal_Brain_Male__DNase	1.04458e-07	1.30437e-08	5.81546e-16
Fetal_Brain_Female__DNase	1.11268e-07	1.46858e-08	1.77357e-14
Fetal_Brain_Male__H3K4me1	4.23807e-08	5.81945e-09	1.63716e-13
Brain_Dorsolateral_Prefrontal_Cortex__H3K27ac	4.72981e-08	6.60348e-09	3.958e-13
Fetal_Brain_Female__H3K4me1	6.62409e-08	9.52109e-09	1.73451e-12
Fetal_Brain_Female__H3K4me3	1.68483e-07	2.56099e-08	2.37066e-11
Brain_Angular_Gyrus__H3K27ac	4.02906e-08	6.34805e-09	1.0983e-10
Brain_Inferior_Temporal_Lobe__H3K27ac	3.06315e-08	5.15268e-09	1.38424e-09
Brain_Dorsolateral_Prefrontal_Cortex__H3K4me1	5.15493e-08	8.94821e-09	4.18447e-09
Brain_Germinal_Matrix__H3K4me3	1.74468e-07	3.07261e-08	6.80686e-09
Brain_Dorsolateral_Prefrontal_Cortex__H3K4me3	1.42523e-07	2.69896e-08	6.43531e-08
Brain_Dorsolateral_Prefrontal_Cortex__H3K9ac	9.85536e-08	1.87702e-08	7.58231e-08
Ganglion_Eminence_derived_primary_cultured_neurospheres__H3K4me3	1.27967e-07	2.45761e-08	9.59769e-08
Brain_Germinal_Matrix__H3K4me1	6.64677e-08	1.31408e-08	2.117e-07
Brain_Cingulate_Gyrus__H3K9ac	7.1053e-08	1.43913e-08	3.9623e-07
Ganglion_Eminence_derived_primary_cultured_neurospheres__H3K4me1	4.15031e-08	9.01902e-09	2.09495e-06
Brain_Angular_Gyrus__H3K4me1	3.56122e-08	7.82941e-09	2.70128e-06
skeletal_muscle_ENTEX__H3K4me1	1.4494e-08	3.19203e-09	2.8035e-06
Cortex_derived_primary_cultured_neurospheres__H3K4me3	1.53539e-07	3.42473e-08	3.67596e-06
Brain_Inferior_Temporal_Lobe__H3K4me3	8.81627e-08	1.9668e-08	3.688e-06
Brain_Angular_Gyrus__H3K9ac	5.43921e-08	1.22354e-08	4.38519e-06
Brain_Angular_Gyrus__H3K4me3	1.14262e-07	2.61259e-08	6.11313e-06
Brain_Anterior_Caudate__H3K27ac	2.41788e-08	5.58559e-09	7.49664e-06
Brain_Cingulate_Gyrus__H3K27ac	2.40204e-08	5.89875e-09	2.32941e-05
Fetal_Brain_Female__H3K36me3	2.80671e-08	7.08104e-09	3.68984e-05
Brain_Anterior_Caudate__H3K4me1	2.91743e-08	7.39542e-09	3.99154e-05
skeletal_muscle_ENTEX__H3K27ac	1.01818e-08	2.64767e-09	6.01366e-05
Brain_Hippocampus_Middle__H3K4me1	2.05277e-08	5.38246e-09	6.84199e-05
Brain_Cingulate_Gyrus__H3K4me3	8.20915e-08	2.15442e-08	6.93769e-05
Cortex_derived_primary_cultured_neurospheres__H3K4me1	2.53366e-08	6.67125e-09	7.29694e-05
Brain_Cingulate_Gyrus__H3K4me1	2.55856e-08	6.74169e-09	7.37809e-05
Brain_Anterior_Caudate__H3K4me3	7.33751e-08	2.06895e-08	0.000195201
Brain_Germinal_Matrix__H3K36me3	3.63374e-08	1.02543e-08	0.000197337
Brain_Hippocampus_Middle__H3K4me3	6.39725e-08	1.83266e-08	0.000240878
Brain_Anterior_Caudate__H3K9ac	4.67133e-08	1.38144e-08	0.00036046
Pancreatic_Islets__H3K27ac	5.38861e-08	1.69411e-08	0.000734385
Brain_Inferior_Temporal_Lobe__H3K4me1	2.774e-08	8.85034e-09	0.000861196
Brain_Inferior_Temporal_Lobe__H3K9ac	3.70074e-08	1.203e-08	0.00104808
Fetal_Thymus__H3K36me3	1.34425e-08	4.43316e-09	0.00121361
Brain_Hippocampus_Middle__H3K27ac	1.53668e-08	5.58555e-09	0.00296909
Ganglion_Eminence_derived_primary_cultured_neurospheres__H3K36me3	2.05184e-08	7.51923e-09	0.0031784
Esoph-Muscularis_ENTEX__H3K4me1	1.28063e-08	4.70201e-09	0.00322902
Cortex_derived_primary_cultured_neurospheres__H3K36me3	1.96871e-08	7.34176e-09	0.00366437
Brain_Dorsolateral_Prefrontal_Cortex__H3K36me3	2.5535e-08	9.79319e-09	0.00456137
Ovary__H3K4me3	8.44935e-08	3.2492e-08	0.0046552
Foreskin_Fibroblast_Primary_Cells_skin02__H3K4me3	2.11204e-08	8.74452e-09	0.00786171
Primary_hematopoietic_stem_cells_short_term_culture__H3K36me3	1.37944e-08	5.72155e-09	0.00795537
Ovary__DNase	2.60779e-08	1.09798e-08	0.0087725
Thymus__H3K36me3	2.3506e-08	1.01015e-08	0.00998307
Pancreatic_Islets__H3K4me1	1.61831e-08	7.06456e-09	0.0109892
Fetal_Adrenal_Gland__DNase	3.20842e-08	1.40636e-08	0.0112634
Brain_Substantia_Nigra__H3K4me1	1.44314e-08	6.39805e-09	0.012048
Brain_Substantia_Nigra__H3K4me3	4.62068e-08	2.05125e-08	0.0121416
Brain_Cingulate_Gyrus__H3K36me3	2.1854e-08	9.75649e-09	0.0125473
Primary_B_cells_from_peripheral_blood__DNase	2.42887e-08	1.09817e-08	0.0134924
Spleen_ENTEX__H3K36me3	7.69123e-09	3.5296e-09	0.0146635
Mammary_ENTEX__H3K36me3	1.18133e-08	5.4601e-09	0.0152488
Brain_Angular_Gyrus__H3K36me3	2.55281e-08	1.18695e-08	0.0157484
Primary_T_killer_memory_cells_from_peripheral_blood__H3K27ac	2.67667e-08	1.2544e-08	0.0164285
Fetal_Muscle_Trunk__H3K36me3	1.32209e-08	6.43632e-09	0.0199828
Heart-Atrial_ENTEX__H3K27ac	7.71351e-09	3.77279e-09	0.0204514
Primary_hematopoietic_stem_cells_G-CSF-mobilized_Male__DNase	3.1901e-08	1.60682e-08	0.0235528
Right_Ventricle__H3K4me1	1.40173e-08	7.11605e-09	0.02443
Heart-LV_ENTEX__H3K4me1	1.33136e-08	7.04236e-09	0.0293457
Psoas_Muscle__H3K27ac	1.91194e-08	1.01793e-08	0.0301725
Foreskin_Melanocyte_Primary_Cells_skin01__H3K4me3	3.30185e-08	1.78453e-08	0.0321377
skeletal_muscle_ENTEX__H3K4me3	1.76438e-08	9.6233e-09	0.0333685
Skeletal_Muscle_Female__H3K9ac	2.22951e-08	1.21764e-08	0.0335496
Psoas_Muscle__H3K4me3	5.55801e-08	3.09053e-08	0.0360567
Psoas_Muscle__H3K4me1	2.02246e-08	1.12489e-08	0.0360953
Foreskin_Fibroblast_Primary_Cells_skin01__H3K4me3	1.91404e-08	1.07405e-08	0.0373674
Psoas_Muscle__DNase	1.74561e-08	1.03065e-08	0.045161
Primary_hematopoietic_stem_cells_G-CSF-mobilized_Female__DNase	2.13062e-08	1.28107e-08	0.0481406
Spleen__H3K36me3	1.18942e-08	7.22436e-09	0.0498408
Foreskin_Fibroblast_Primary_Cells_skin02__H3K36me3	8.63656e-09	5.25493e-09	0.050138
Fetal_Muscle_Leg__H3K36me3	1.03264e-08	6.42294e-09	0.053947
Brain_Inferior_Temporal_Lobe__H3K36me3	1.45462e-08	9.10896e-09	0.0551429
Skeletal_Muscle_Female__H3K27ac	9.28004e-09	5.82193e-09	0.0554702
Skeletal_Muscle_Female__H3K4me1	7.89991e-09	4.99458e-09	0.0568594
Brain_Substantia_Nigra__H3K27ac	8.74823e-09	5.62725e-09	0.0600184
Esoph-Mucosa_ENTEX__H3K36me3	1.27176e-08	8.2801e-09	0.0622781
Nerve-Tibial_ENTEX__H3K4me3	4.03941e-08	2.65357e-08	0.0639725
Fetal_Brain_Male__H3K4me3	9.26604e-08	6.14044e-08	0.0656469
Primary_hematopoietic_stem_cells_G-CSF-mobilized_Female__H3K36me3	7.2884e-09	4.86928e-09	0.0672211
Spleen_ENTEX__H3K27ac	5.04893e-09	3.41572e-09	0.0696845
Brain_Substantia_Nigra__H3K9ac	1.98785e-08	1.37529e-08	0.0741722
Ovary__H3K27ac	1.24865e-08	8.66321e-09	0.074747
Primary_T_cells_from_cord_blood__DNase	2.13242e-08	1.50764e-08	0.0786212
Fetal_Stomach__H3K36me3	6.06209e-09	4.44356e-09	0.0862454
Foreskin_Melanocyte_Primary_Cells_skin01__H3K36me3	1.48613e-08	1.08946e-08	0.0862692
Primary_B_cells_from_peripheral_blood__H3K36me3	5.54557e-09	4.07342e-09	0.0866931
Primary_hematopoietic_stem_cells_G-CSF-mobilized_Male__H3K36me3	5.77115e-09	4.35139e-09	0.092374
Fetal_Adrenal_Gland__H3K27ac	7.46357e-09	5.69618e-09	0.0950514
Pancreatic_Islets__H3K9ac	3.63539e-08	2.95723e-08	0.109475
Primary_T_helper_memory_cells_from_peripheral_blood_2__H3K27ac	1.15555e-08	9.41633e-09	0.109878
Skeletal_Muscle_Male__H3K4me1	7.27712e-09	6.00219e-09	0.112678
Adipose_Nuclei__H3K27ac	5.247e-09	4.39034e-09	0.116019
Colon-Sigm_ENTEX__H3K36me3	9.87192e-09	8.2633e-09	0.116108
Primary_B_cells_from_peripheral_blood__H3K27ac	9.61061e-09	8.10969e-09	0.117993
Right_Atrium__H3K4me3	3.40239e-08	2.91283e-08	0.121389
Heart-LV_ENTEX__H3K27ac	5.32412e-09	4.81977e-09	0.134658
Brain_Anterior_Caudate__H3K36me3	9.90579e-09	9.15646e-09	0.139663
Fetal_Muscle_Leg__H3K4me3	3.15899e-08	2.99572e-08	0.145827
Esoph-GJ_ENTEX__H3K27ac	6.13317e-09	5.82338e-09	0.146125
Vagina_ENTEX__H3K4me3	2.42051e-08	2.37363e-08	0.153923
Artery-Coronary_ENTEX__H3K4me3	1.14651e-08	1.13682e-08	0.156602
Skeletal_Muscle_Male__H3K9ac	8.21162e-09	8.23648e-09	0.159387
Fetal_Thymus__DNase	1.28745e-08	1.31284e-08	0.16338
Aorta_ENTEX__H3K4me3	9.61346e-09	9.85393e-09	0.164632
Testis_ENTEX__H3K27ac	3.73965e-09	3.8761e-09	0.167323
Stomach_Smooth_Muscle__H3K4me3	1.38507e-08	1.44039e-08	0.168127
Uterus_ENTEX__H3K4me3	2.82404e-08	2.93899e-08	0.168304
Pancreatic_Islets__H3K4me3	2.46347e-08	2.61591e-08	0.173166
Primary_hematopoietic_stem_cells_G-CSF-mobilized_Female__H3K27ac	7.98177e-09	8.48586e-09	0.173456
Artery-Tibial_ENTEX__H3K36me3	5.65312e-09	6.03941e-09	0.174626
Fetal_Adrenal_Gland__H3K36me3	4.90629e-09	5.4259e-09	0.182935
Foreskin_Keratinocyte_Primary_Cells_skin03__H3K4me3	1.32057e-08	1.46509e-08	0.183699
Esoph-Muscularis_ENTEX__H3K27ac	5.36169e-09	6.09063e-09	0.189344
Primary_hematopoietic_stem_cells_G-CSF-mobilized_Male__H3K4me1	4.70022e-09	5.35789e-09	0.190175
Primary_T_cells_from_peripheral_blood__DNase	1.12531e-08	1.28789e-08	0.191123
Heart-Atrial_ENTEX__H3K4me3	1.96127e-08	2.33098e-08	0.200064
Skeletal_Muscle_Female__H3K4me3	1.13889e-08	1.46856e-08	0.219017
Primary_hematopoietic_stem_cells_G-CSF-mobilized_Female__H3K4me1	3.71378e-09	4.87299e-09	0.222996
Right_Ventricle__H3K36me3	6.18416e-09	8.19436e-09	0.225219
Thymus__H3K4me3	1.74759e-08	2.35402e-08	0.228927
Esoph-GJ_ENTEX__H3K4me3	1.44672e-08	1.99858e-08	0.234572
Fetal_Heart__DNase	5.87274e-09	8.28119e-09	0.239111
Primary_Natural_Killer_cells_from_peripheral_blood__DNase	8.83474e-09	1.25679e-08	0.241041
Brain_Hippocampus_Middle__H3K36me3	5.79957e-09	8.26303e-09	0.24138
Esoph-Muscularis_ENTEX__H3K4me3	1.5016e-08	2.16547e-08	0.24402
Foreskin_Fibroblast_Primary_Cells_skin02__H3K27ac	4.70238e-09	6.80514e-09	0.244781
NHLF_Lung_Fibroblast_Primary_Cells__H3K9ac	1.35851e-08	1.99897e-08	0.248378
Fetal_Thymus__H3K4me3	1.45841e-08	2.15907e-08	0.249686
Primary_hematopoietic_stem_cells__H3K36me3	8.39482e-09	1.25011e-08	0.250943
Primary_hematopoietic_stem_cells_G-CSF-mobilized_Male__H3K4me3	9.99812e-09	1.49758e-08	0.252189
Mammary_ENTEX__H3K4me1	8.72788e-09	1.32009e-08	0.254256
Adrenal_gland_ENTEX__H3K27ac	2.65096e-09	4.04891e-09	0.25632
Primary_mononuclear_cells_from_peripheral_blood__H3K36me3	3.18578e-09	5.11994e-09	0.266895
Primary_T_helper_naive_cells_from_peripheral_blood_1__H3K27ac	8.94559e-09	1.44863e-08	0.268445
Fetal_Muscle_Trunk__H3K4me1	3.27767e-09	5.34337e-09	0.269803
Right_Ventricle__H3K4me3	1.3314e-08	2.35235e-08	0.285702
Pancreas__H3K36me3	5.80137e-09	1.02601e-08	0.28589
Breast_Myoepithelial_Primary_Cells__H3K4me3	1.10146e-08	2.02104e-08	0.292879
Fetal_Adrenal_Gland__H3K4me3	1.73535e-08	3.20115e-08	0.293874
Esoph-Mucosa_ENTEX__H3K4me3	9.33271e-09	1.75914e-08	0.297873
Breast_Myoepithelial_Primary_Cells__H3K9ac	8.17439e-09	1.60758e-08	0.305554
Colon-Sigm_ENTEX__H3K27ac	3.05782e-09	6.11465e-09	0.308509
NHLF_Lung_Fibroblast_Primary_Cells__DNase	6.00979e-09	1.27364e-08	0.318514
Ovary__H3K4me1	3.82154e-09	8.10017e-09	0.31854
Thyroid_gland_ENTEX__H3K4me3	1.07837e-08	2.28809e-08	0.318714
Primary_T_helper_17_cells_PMA-I_stimulated__H3K36me3	2.38688e-09	5.48645e-09	0.331763
Foreskin_Fibroblast_Primary_Cells_skin01__H3K36me3	1.81141e-09	4.23448e-09	0.334408
skeletal_muscle_ENTEX__H3K36me3	2.15504e-09	5.08621e-09	0.335891
Aorta__H3K4me3	1.16667e-08	2.85563e-08	0.341434
Primary_T_killer_naive_cells_from_peripheral_blood__H3K9ac	8.75327e-09	2.18908e-08	0.34463
Heart-Atrial_ENTEX__H3K36me3	2.13714e-09	5.39963e-09	0.346129
Primary_B_cells_from_peripheral_blood__H3K4me1	1.73463e-09	4.49522e-09	0.349791
Ovary__H3K36me3	2.83765e-09	7.72373e-09	0.356663
Fetal_Adrenal_Gland__H3K4me1	1.94929e-09	5.44393e-09	0.360147
Foreskin_Melanocyte_Primary_Cells_skin03__H3K4me3	6.33427e-09	1.86432e-08	0.367017
Mammary_ENTEX__H3K4me3	5.04084e-09	1.5322e-08	0.371081
Primary_B_cells_from_cord_blood__H3K36me3	5.9638e-09	1.81412e-08	0.371175
Fetal_Lung__H3K36me3	2.43273e-09	7.56066e-09	0.373817
Adipose_Nuclei__H3K9ac	4.6661e-09	1.47265e-08	0.375679
Right_Atrium__H3K4me1	2.89421e-09	9.59392e-09	0.381451
Duodenum_Smooth_Muscle__H3K4me1	2.72251e-09	9.18497e-09	0.383459
Stomach_Smooth_Muscle__H3K4me1	1.85588e-09	6.32131e-09	0.384535
Primary_T_helper_cells_PMA-I_stimulated__H3K4me1	1.36762e-09	4.8709e-09	0.389442
Primary_T_helper_memory_cells_from_peripheral_blood_2__H3K4me1	1.5635e-09	5.6227e-09	0.39048
Brain_Substantia_Nigra__H3K36me3	3.32682e-09	1.21687e-08	0.392276
Skeletal_Muscle_Male__H3K4me3	4.07353e-09	1.53596e-08	0.395424
Primary_T_killer_naive_cells_from_peripheral_blood__H3K4me1	1.43563e-09	6.09562e-09	0.406903
Prostate_ENTEX__H3K27ac	1.32463e-09	6.15502e-09	0.414802
Nerve-Tibial_ENTEX__H3K4me1	1.10955e-09	5.17209e-09	0.415068
Stomach_ENTEX__H3K36me3	1.14889e-09	5.66042e-09	0.419579
Lung__H3K36me3	1.85271e-09	9.91451e-09	0.425882
Primary_T_helper_naive_cells_from_peripheral_blood_1__H3K4me1	1.22779e-09	6.62812e-09	0.42652
Foreskin_Fibroblast_Primary_Cells_skin01__H3K27ac	1.23276e-09	6.75029e-09	0.427547
Primary_T_helper_cells_from_peripheral_blood__H3K4me1	1.0034e-09	5.81353e-09	0.431484
Ovary_ENTEX__H3K4me3	4.72953e-09	2.74499e-08	0.431602
Primary_T_helper_naive_cells_from_peripheral_blood_2__H3K4me1	1.01921e-09	5.94307e-09	0.431917
Heart-LV_ENTEX__H3K36me3	1.15114e-09	7.58798e-09	0.43971
Fetal_Thymus__H3K4me1	6.75434e-10	5.01665e-09	0.446449
Primary_T_cells_from_peripheral_blood__H3K36me3	4.83316e-10	4.79438e-09	0.459851
Spleen__H3K4me1	7.28486e-10	7.59817e-09	0.461809
Vagina_ENTEX__H3K27ac	4.33022e-10	5.24388e-09	0.467094
Artery-Tibial_ENTEX__H3K4me1	1.09229e-09	1.54471e-08	0.471814
Primary_T_helper_cells_from_peripheral_blood__H3K27ac	6.68157e-10	9.86588e-09	0.473003
Gastric__H3K36me3	5.96447e-10	9.05773e-09	0.473749
Right_Atrium__H3K27ac	3.95638e-10	7.67874e-09	0.479454
Primary_Natural_Killer_cells_from_peripheral_blood__H3K27ac	6.17631e-11	7.50188e-09	0.496716
Primary_T_cells_from_cord_blood__H3K36me3	6.30234e-11	1.0885e-08	0.49769
Primary_T_helper_memory_cells_from_peripheral_blood_1__H3K36me3	-3.60359e-11	8.57278e-09	0.501677
Adrenal_gland_ENTEX__H3K4me1	-3.49273e-11	5.81644e-09	0.502396
Primary_Natural_Killer_cells_from_peripheral_blood__H3K4me3	-2.42478e-10	2.44275e-08	0.50396
Colon_Smooth_Muscle__H3K4me1	-8.28227e-11	5.42664e-09	0.506089
Foreskin_Melanocyte_Primary_Cells_skin03__H3K36me3	-1.08492e-10	4.06711e-09	0.510641
Adrenal_gland_ENTEX__H3K36me3	-3.17548e-10	7.53671e-09	0.516804
Colon-TV_ENTEX__H3K4me1	-6.43449e-10	1.38399e-08	0.518541
Esophagus__H3K36me3	-4.77602e-10	9.18018e-09	0.520746
Right_Ventricle__H3K27ac	-3.49109e-10	6.58402e-09	0.521143
Primary_T_helper_memory_cells_from_peripheral_blood_2__H3K36me3	-9.5133e-10	1.11657e-08	0.533949
Left_Ventricle__H3K4me1	-5.94055e-10	6.81844e-09	0.534714
NHLF_Lung_Fibroblast_Primary_Cells__H3K36me3	-1.05222e-09	1.07851e-08	0.53886
Primary_monocytes_from_peripheral_blood__DNase	-1.57979e-09	1.36111e-08	0.5462
Spleen__H3K27ac	-9.04864e-10	6.41441e-09	0.556092
Aorta__H3K4me1	-2.15121e-09	1.37695e-08	0.562074
Primary_T_helper_memory_cells_from_peripheral_blood_1__H3K27ac	-1.55773e-09	9.7355e-09	0.563562
Primary_T_regulatory_cells_from_peripheral_blood__H3K4me1	-1.02205e-09	6.33693e-09	0.564066
Testis_ENTEX__H3K4me3	-1.97497e-09	1.12996e-08	0.569375
Fetal_Brain_Male__H3K36me3	-4.27842e-09	2.35171e-08	0.57218
Thyroid_gland_ENTEX__H3K27ac	-7.26473e-10	3.91132e-09	0.573674
Fetal_Heart__H3K4me1	-7.27919e-10	3.69298e-09	0.578129
NHLF_Lung_Fibroblast_Primary_Cells__H3K4me3	-5.61968e-09	2.84516e-08	0.578288
Adipose_Nuclei__H3K4me1	-1.11657e-09	5.19167e-09	0.585143
Primary_T_cells_effector_memory_enriched_from_peripheral_blood__H3K4me1	-2.09989e-09	9.5598e-09	0.586931
Primary_T_helper_memory_cells_from_peripheral_blood_1__H3K4me1	-1.32327e-09	5.92457e-09	0.58837
Foreskin_Fibroblast_Primary_Cells_skin01__DNase	-2.58519e-09	1.08377e-08	0.594268
Thymus__H3K4me1	-2.10493e-09	8.5902e-09	0.596787
Aorta_ENTEX__H3K36me3	-1.01362e-09	4.1127e-09	0.597338
Primary_T_killer_memory_cells_from_peripheral_blood__H3K4me1	-1.73886e-09	6.82764e-09	0.600515
Primary_hematopoietic_stem_cells_G-CSF-mobilized_Female__H3K4me3	-5.28294e-09	2.02365e-08	0.602977
Esoph-Muscularis_ENTEX__H3K36me3	-1.53663e-09	5.611e-09	0.607904
NHDF-Ad_Adult_Dermal_Fibroblast_Primary_Cells__H3K9ac	-4.75924e-09	1.6813e-08	0.611438
Prostate_ENTEX__H3K4me3	-8.80032e-09	3.09339e-08	0.611982
Esophagus__H3K4me3	-7.08735e-09	2.47806e-08	0.612562
Right_Atrium__H3K36me3	-3.96713e-09	1.37528e-08	0.613503
Primary_B_cells_from_peripheral_blood__H3K4me3	-7.66194e-09	2.61662e-08	0.61517
Primary_T_killer_naive_cells_from_peripheral_blood__H3K36me3	-2.66126e-09	9.01982e-09	0.616021
Aorta_ENTEX__H3K27ac	-9.44073e-10	3.1984e-09	0.616068
Primary_hematopoietic_stem_cells_short_term_culture__H3K4me1	-1.89065e-09	6.22394e-09	0.619349
Aorta_ENTEX__H3K4me1	-1.00409e-09	3.2827e-09	0.62015
Fetal_Muscle_Leg__H3K4me1	-1.71516e-09	5.09859e-09	0.631715
Primary_hematopoietic_stem_cells__H3K4me1	-3.58386e-09	1.01434e-08	0.638075
Spleen__H3K4me3	-5.00246e-09	1.39134e-08	0.640405
Rectal_Smooth_Muscle__H3K27ac	-2.07902e-09	5.68152e-09	0.64279
Primary_T_regulatory_cells_from_peripheral_blood__H3K36me3	-1.60463e-09	4.29644e-09	0.645604
Adrenal_gland_ENTEX__H3K4me3	-6.46834e-09	1.6918e-08	0.648894
Rectal_Smooth_Muscle__H3K4me1	-3.119e-09	8.11846e-09	0.64958
Primary_T_cells_effector_memory_enriched_from_peripheral_blood__H3K27ac	-3.51086e-09	9.11993e-09	0.649869
Stomach_ENTEX__H3K4me3	-5.92488e-09	1.52867e-08	0.650838
Thymus__H3K27ac	-4.41774e-09	1.1293e-08	0.652173
Colon_Smooth_Muscle__H3K36me3	-3.07049e-09	7.6448e-09	0.656027
Foreskin_Keratinocyte_Primary_Cells_skin02__H3K36me3	-2.17893e-09	5.21076e-09	0.662085
Primary_T_helper_cells_from_peripheral_blood__H3K36me3	-1.94089e-09	4.4817e-09	0.667518
Primary_Natural_Killer_cells_from_peripheral_blood__H3K4me1	-2.34757e-09	5.38754e-09	0.668487
Primary_T_helper_cells_PMA-I_stimulated__H3K36me3	-2.20361e-09	4.97585e-09	0.671067
Esoph-GJ_ENTEX__H3K4me1	-2.54811e-09	5.75097e-09	0.671144
NHDF-Ad_Adult_Dermal_Fibroblast_Primary_Cells__H3K4me3	-1.09071e-08	2.45715e-08	0.67144
Primary_T_helper_naive_cells_from_peripheral_blood_2__H3K27ac	-3.56063e-09	7.93152e-09	0.673256
Primary_T_cells_effector_memory_enriched_from_peripheral_blood__H3K36me3	-2.88658e-09	6.39535e-09	0.674134
Primary_T_regulatory_cells_from_peripheral_blood__H3K27ac	-2.96875e-09	6.31769e-09	0.68079
Primary_T_helper_naive_cells_from_peripheral_blood_2__H3K36me3	-2.91652e-09	6.07083e-09	0.684534
Uterus_ENTEX__H3K27ac	-1.84637e-09	3.79665e-09	0.686629
Primary_monocytes_from_peripheral_blood__H3K4me3	-1.13786e-08	2.29735e-08	0.689803
Primary_T_helper_17_cells_PMA-I_stimulated__H3K4me1	-3.02284e-09	5.74357e-09	0.70066
Osteoblast_Primary_Cells__H3K4me3	-8.05951e-09	1.51949e-08	0.702085
Aorta__H3K36me3	-9.00629e-09	1.67765e-08	0.704311
Foreskin_Melanocyte_Primary_Cells_skin01__H3K27ac	-8.46251e-09	1.56426e-08	0.705744
Rectal_Smooth_Muscle__H3K9ac	-1.43331e-08	2.64547e-08	0.706021
Left_Ventricle__H3K27ac	-2.63539e-09	4.84854e-09	0.706622
Lung_ENTEX__H3K36me3	-2.76627e-09	5.06159e-09	0.707646
Fetal_Stomach__H3K4me3	-1.89428e-08	3.40788e-08	0.710844
Primary_B_cells_from_cord_blood__H3K4me1	-3.06583e-09	5.45958e-09	0.712789
Primary_T_killer_naive_cells_from_peripheral_blood__H3K27ac	-7.6536e-09	1.3439e-08	0.715494
Pancreatic_Islets__H3K36me3	-9.66062e-09	1.6916e-08	0.716031
Foreskin_Fibroblast_Primary_Cells_skin02__H3K4me1	-2.56492e-09	4.39083e-09	0.720442
Foreskin_Fibroblast_Primary_Cells_skin02__DNase	-6.61392e-09	1.10907e-08	0.724528
Colon_Smooth_Muscle__H3K9ac	-8.63651e-09	1.42494e-08	0.727775
Primary_T_cells_from_cord_blood__H3K4me1	-6.33064e-09	1.02169e-08	0.732247
Fetal_Muscle_Trunk__H3K27ac	-5.01588e-09	7.95816e-09	0.735745
Primary_T_killer_memory_cells_from_peripheral_blood__H3K36me3	-5.97271e-09	9.44164e-09	0.7365
Primary_T_cells_from_peripheral_blood__H3K4me1	-3.93607e-09	6.22154e-09	0.736519
Nerve-Tibial_ENTEX__H3K27ac	-2.20177e-09	3.38989e-09	0.741996
Placenta_Amnion__H3K36me3	-4.10461e-09	6.26353e-09	0.743869
Osteoblast_Primary_Cells__H3K36me3	-2.63992e-09	4.0096e-09	0.74486
Spleen_ENTEX__H3K4me3	-4.93642e-09	7.48754e-09	0.745144
Adipose_Nuclei__H3K36me3	-4.16742e-09	6.31849e-09	0.745232
Small_Intestine__H3K4me3	-1.88601e-08	2.84346e-08	0.746424
NHDF-Ad_Adult_Dermal_Fibroblast_Primary_Cells__H3K4me1	-4.8099e-09	7.20892e-09	0.747683
Fetal_Kidney__H3K36me3	-1.33461e-08	1.95455e-08	0.75264
Primary_T_helper_cells_PMA-I_stimulated__H3K27ac	-3.83122e-09	5.56992e-09	0.754224
Fetal_Heart__H3K9ac	-4.70353e-09	6.81286e-09	0.755025
Heart-LV_ENTEX__H3K4me3	-1.23887e-08	1.78313e-08	0.756401
Primary_T_helper_17_cells_PMA-I_stimulated__H3K27ac	-6.40669e-09	9.10186e-09	0.759249
Thyroid_gland_ENTEX__H3K36me3	-4.25646e-09	6.03686e-09	0.759619
Foreskin_Keratinocyte_Primary_Cells_skin02__H3K4me3	-1.34339e-08	1.88919e-08	0.761487
Fetal_Muscle_Leg__DNase	-7.78757e-09	1.04647e-08	0.771615
NHLF_Lung_Fibroblast_Primary_Cells__H3K4me1	-7.44465e-09	9.93107e-09	0.773262
NHDF-Ad_Adult_Dermal_Fibroblast_Primary_Cells__H3K27ac	-6.98037e-09	9.00546e-09	0.780868
Left_Ventricle__H3K4me3	-2.44634e-08	3.10488e-08	0.784623
NHEK-Epidermal_Keratinocyte_Primary_Cells__H3K36me3	-4.28708e-09	5.42998e-09	0.785096
Heart-Atrial_ENTEX__H3K4me1	-2.01145e-08	2.53369e-08	0.786368
Primary_neutrophils_from_peripheral_blood__H3K36me3	-2.90954e-09	3.64587e-09	0.787575
Primary_T_cells_from_peripheral_blood__H3K27ac	-6.17257e-09	7.70538e-09	0.788455
NHEK-Epidermal_Keratinocyte_Primary_Cells__DNase	-8.32186e-09	1.03862e-08	0.788504
Sigmoid_Colon__H3K36me3	-7.76177e-09	9.65257e-09	0.789334
Colon_Smooth_Muscle__H3K27ac	-4.51646e-09	5.51814e-09	0.793457
Rectal_Smooth_Muscle__H3K36me3	-1.03448e-08	1.25888e-08	0.794388
Fetal_Heart__H3K36me3	-1.25192e-08	1.45734e-08	0.804842
Primary_T_helper_17_cells_PMA-I_stimulated__H3K4me3	-1.48233e-08	1.70984e-08	0.807012
Gastric__H3K4me3	-2.01342e-08	2.31647e-08	0.807624
Primary_Natural_Killer_cells_from_peripheral_blood__H3K36me3	-4.67944e-09	5.24338e-09	0.813923
Fetal_Muscle_Trunk__H3K4me3	-2.8324e-08	3.14416e-08	0.816165
Primary_mononuclear_cells_from_peripheral_blood__H3K4me3	-2.31812e-08	2.55463e-08	0.817908
NHLF_Lung_Fibroblast_Primary_Cells__H3K27ac	-7.6163e-09	8.37109e-09	0.818545
Fetal_Intestine_Small__H3K36me3	-4.15265e-09	4.49821e-09	0.822042
Lung_ENTEX__H3K27ac	-4.48755e-09	4.85665e-09	0.822257
Spleen_ENTEX__H3K4me1	-1.25564e-08	1.35501e-08	0.822949
Stomach_Smooth_Muscle__H3K27ac	-4.9623e-09	5.13288e-09	0.833169
Fetal_Thymus__H3K27ac	-6.24161e-09	6.4435e-09	0.833645
Placenta__H3K36me3	-5.61729e-09	5.79345e-09	0.833875
NHDF-Ad_Adult_Dermal_Fibroblast_Primary_Cells__H3K36me3	-1.47052e-08	1.49236e-08	0.837777
Skeletal_Muscle_Male__H3K36me3	-7.29469e-09	7.3748e-09	0.838702
Stomach_Mucosa__H3K36me3	-1.35855e-08	1.33806e-08	0.845021
Pancreas__H3K4me1	-8.01085e-09	7.73858e-09	0.849708
Aorta__H3K27ac	-7.07982e-09	6.77086e-09	0.852135
Colonic_Mucosa__H3K36me3	-1.00351e-08	9.53475e-09	0.853709
Fetal_Muscle_Trunk__DNase	-1.25482e-08	1.18026e-08	0.856149
Foreskin_Melanocyte_Primary_Cells_skin01__H3K4me1	-1.31439e-08	1.22908e-08	0.857557
Liver__H3K36me3	-4.49075e-09	4.19216e-09	0.857966
Foreskin_Melanocyte_Primary_Cells_skin01__DNase	-1.0168e-08	9.29041e-09	0.863123
Primary_monocytes_from_peripheral_blood__H3K27ac	-8.15792e-09	7.44713e-09	0.863339
Thyroid_gland_ENTEX__H3K4me1	-4.22103e-09	3.76252e-09	0.86904
liver_ENTEX__H3K36me3	-7.81425e-09	6.90561e-09	0.871095
Artery-Coronary_ENTEX__H3K27ac	-5.33819e-09	4.71e-09	0.871471
NHEK-Epidermal_Keratinocyte_Primary_Cells__H3K4me3	-1.72437e-08	1.51169e-08	0.873002
Lung__H3K4me3	-2.98531e-08	2.6116e-08	0.873501
Primary_T_cells_from_peripheral_blood__H3K4me3	-2.20536e-08	1.9245e-08	0.87409
Primary_T_helper_cells_from_peripheral_blood__H3K4me3	-2.3132e-08	2.01412e-08	0.874618
Mammary_ENTEX__H3K27ac	-5.343e-09	4.64823e-09	0.874819
Foreskin_Melanocyte_Primary_Cells_skin03__H3K4me1	-5.10883e-09	4.34182e-09	0.880333
Lung__H3K4me1	-1.1193e-08	9.47871e-09	0.88117
Fetal_Intestine_Large__H3K36me3	-9.27517e-09	7.81734e-09	0.882285
Primary_T_helper_memory_cells_from_peripheral_blood_1__H3K4me3	-2.02608e-08	1.70388e-08	0.882799
Lung__H3K27ac	-9.88161e-09	8.22404e-09	0.885232
Stomach_Smooth_Muscle__H3K36me3	-8.08135e-09	6.69081e-09	0.886443
Primary_T_regulatory_cells_from_peripheral_blood__H3K4me3	-1.81852e-08	1.50363e-08	0.88675
Primary_T_helper_naive_cells_from_peripheral_blood_2__H3K4me3	-2.30265e-08	1.89972e-08	0.887262
Stomach_Smooth_Muscle__H3K9ac	-2.14921e-08	1.74292e-08	0.891232
Psoas_Muscle__H3K36me3	-1.9223e-08	1.55838e-08	0.891311
Colon-Sigm_ENTEX__H3K4me3	-3.27826e-08	2.60478e-08	0.895905
liver_ENTEX__H3K27ac	-4.2417e-09	3.35248e-09	0.897108
NHEK-Epidermal_Keratinocyte_Primary_Cells__H3K9ac	-1.2182e-08	9.62025e-09	0.897295
Colon-Sigm_ENTEX__H3K4me1	-4.67668e-08	3.63465e-08	0.900899
Primary_monocytes_from_peripheral_blood__H3K36me3	-5.58126e-09	4.32451e-09	0.901581
Primary_neutrophils_from_peripheral_blood__H3K4me1	-5.25193e-09	4.00183e-09	0.905304
Fetal_Muscle_Leg__H3K27ac	-8.87493e-09	6.72546e-09	0.906516
Primary_hematopoietic_stem_cells__H3K4me3	-3.59036e-08	2.71583e-08	0.906918
Primary_hematopoietic_stem_cells_short_term_culture__H3K4me3	-2.98024e-08	2.2269e-08	0.9096
Fetal_Heart__H3K4me3	-1.57658e-08	1.15994e-08	0.912957
Osteoblast_Primary_Cells__H3K27ac	-6.60526e-09	4.79292e-09	0.915918
Liver__H3K4me1	-6.02049e-09	4.31057e-09	0.918745
Placenta__H3K27ac	-7.44294e-09	5.27574e-09	0.920846
Liver__H3K9ac	-1.25031e-08	8.72971e-09	0.923964
Fetal_Kidney__DNase	-1.82601e-08	1.25692e-08	0.926857
Pancreas__H3K27ac	-1.98989e-08	1.36069e-08	0.928186
Primary_T_helper_cells_PMA-I_stimulated__H3K4me3	-1.75571e-08	1.19177e-08	0.929651
Skin_tissue_ENTEX__H3K4me3	-3.39907e-08	2.30038e-08	0.930244
liver_ENTEX__H3K4me3	-1.49603e-08	1.00943e-08	0.930838
Primary_B_cells_from_cord_blood__H3K4me3	-3.84112e-08	2.58797e-08	0.931124
Primary_mononuclear_cells_from_peripheral_blood__H3K27ac	-2.49056e-08	1.67614e-08	0.931346
Foreskin_Fibroblast_Primary_Cells_skin01__H3K4me1	-5.98159e-09	4.00381e-09	0.932409
Primary_T_helper_naive_cells_from_peripheral_blood_1__H3K4me3	-2.6939e-08	1.78562e-08	0.934307
Primary_T_helper_naive_cells_from_peripheral_blood_1__H3K36me3	-1.03543e-08	6.79214e-09	0.936302
Breast_Myoepithelial_Primary_Cells__H3K4me1	-6.34546e-09	4.05616e-09	0.941138
Esophagus__H3K4me1	-1.53192e-08	9.72599e-09	0.942381
Left_Ventricle__H3K36me3	-1.3411e-08	8.38507e-09	0.945133
Small_Intestine__H3K4me1	-1.87708e-08	1.17005e-08	0.945674
Esoph-Mucosa_ENTEX__H3K27ac	-9.64204e-09	5.99963e-09	0.945985
Breast_variant_Human_Mammary_Epithelial_Cells_(vHMEC)__H3K4me3	-3.83862e-08	2.38679e-08	0.946113
Esophagus__H3K27ac	-1.3154e-08	8.12377e-09	0.947298
Colon-TV_ENTEX__H3K27ac	-6.88738e-09	4.23426e-09	0.948087
Vagina_ENTEX__H3K36me3	-3.75911e-08	2.29866e-08	0.949012
Nerve-Tibial_ENTEX__H3K36me3	-1.11643e-08	6.74671e-09	0.951015
Placenta__DNase	-1.66899e-08	1.00682e-08	0.951309
Pancreas_ENTEX__H3K4me3	-2.9799e-08	1.79361e-08	0.951683
Stomach_ENTEX__H3K4me1	-1.0726e-08	6.44833e-09	0.951882
Pancreas_ENTEX__H3K27ac	-7.27898e-09	4.35067e-09	0.952843
HMEC_Mammary_Epithelial_Primary_Cells__DNase	-1.73188e-08	1.02286e-08	0.954789
Pancreas_ENTEX__H3K4me1	-5.85201e-09	3.44101e-09	0.955497
Primary_T_cells_effector_memory_enriched_from_peripheral_blood__H3K4me3	-3.76471e-08	2.1992e-08	0.956538
Fetal_Kidney__H3K4me3	-5.13381e-08	2.9501e-08	0.959089
Lung_ENTEX__H3K4me1	-9.80284e-09	5.57593e-09	0.960632
Placenta__H3K4me1	-1.08107e-08	6.14825e-09	0.960654
SI-Term-Ileum_ENTEX__H3K4me3	-2.11433e-08	1.19655e-08	0.961388
Primary_T_helper_memory_cells_from_peripheral_blood_2__H3K4me3	-3.27765e-08	1.85428e-08	0.961437
Pancreas_ENTEX__H3K36me3	-1.06094e-08	6.00179e-09	0.961445
Small_Intestine__H3K36me3	-2.82683e-08	1.59542e-08	0.96179
Pancreas__H3K4me3	-4.58677e-08	2.58538e-08	0.961978
Foreskin_Melanocyte_Primary_Cells_skin03__H3K27ac	-1.18423e-08	6.66848e-09	0.962122
Primary_T_killer_memory_cells_from_peripheral_blood__H3K4me3	-3.49614e-08	1.9504e-08	0.963476
Liver__H3K27ac	-8.51443e-09	4.67775e-09	0.965635
liver_ENTEX__H3K4me1	-3.15631e-08	1.71085e-08	0.967472
Fetal_Intestine_Large__H3K4me3	-4.30069e-08	2.29783e-08	0.969371
Colon_Smooth_Muscle__H3K4me3	-2.89749e-08	1.54236e-08	0.969851
Primary_T_killer_naive_cells_from_peripheral_blood__H3K4me3	-4.19497e-08	2.19612e-08	0.971945
Foreskin_Keratinocyte_Primary_Cells_skin03__H3K36me3	-6.63531e-09	3.43703e-09	0.97323
Gastric__H3K4me1	-2.05471e-08	1.04995e-08	0.974824
SI-Term-Ileum_ENTEX__H3K36me3	-4.04101e-08	2.04547e-08	0.975899
Primary_mononuclear_cells_from_peripheral_blood__H3K9ac	-2.751e-08	1.38981e-08	0.976115
Esoph-Mucosa_ENTEX__H3K4me1	-1.09145e-08	5.44179e-09	0.977555
Colon-TV_ENTEX__H3K36me3	-1.61992e-08	7.99071e-09	0.978682
NHDF-Ad_Adult_Dermal_Fibroblast_Primary_Cells__DNase	-2.39226e-08	1.17985e-08	0.9787
Gastric__H3K27ac	-2.45065e-08	1.19949e-08	0.979477
Primary_neutrophils_from_peripheral_blood__H3K4me3	-1.88997e-08	9.19866e-09	0.980042
Ovary_ENTEX__H3K36me3	-6.18954e-08	3.00534e-08	0.980277
Rectal_Smooth_Muscle__H3K4me3	-3.97733e-08	1.91936e-08	0.980877
NHEK-Epidermal_Keratinocyte_Primary_Cells__H3K27ac	-1.21739e-08	5.86055e-09	0.981111
Fetal_Kidney__H3K9ac	-5.83899e-08	2.78899e-08	0.981852
Foreskin_Keratinocyte_Primary_Cells_skin03__H3K4me1	-1.09028e-08	5.20207e-09	0.981953
Rectal_Mucosa_Donor_31__H3K36me3	-1.64247e-08	7.81179e-09	0.982248
Primary_T_helper_naive_cells_from_peripheral_blood__H3K9ac	-3.42472e-08	1.59807e-08	0.983945
Lung_ENTEX__H3K4me3	-6.37949e-08	2.96182e-08	0.984376
HMEC_Mammary_Epithelial_Primary_Cells__H3K4me3	-4.7545e-08	2.2026e-08	0.984559
Foreskin_Keratinocyte_Primary_Cells_skin03__H3K27ac	-1.26856e-08	5.85919e-09	0.984809
Sigmoid_Colon__H3K4me1	-3.2523e-08	1.49961e-08	0.98495
Skeletal_Muscle_Female__H3K36me3	-1.1777e-08	5.42838e-09	0.984978
Gastric__DNase	-3.90162e-08	1.79156e-08	0.985289
Sigmoid_Colon__H3K4me3	-6.66823e-08	3.04647e-08	0.985696
Primary_monocytes_from_peripheral_blood__H3K4me1	-9.95437e-09	4.5253e-09	0.986086
Osteoblast_Primary_Cells__H3K4me1	-1.12465e-08	5.06147e-09	0.986858
Pancreas__DNase	-3.18084e-08	1.40113e-08	0.988402
Primary_mononuclear_cells_from_peripheral_blood__H3K4me1	-3.81205e-08	1.65617e-08	0.989324
Foreskin_Keratinocyte_Primary_Cells_skin02__H3K4me1	-1.69846e-08	7.3451e-09	0.989621
Duodenum_Smooth_Muscle__H3K36me3	-1.87663e-08	8.09213e-09	0.989805
Primary_T_cells_from_cord_blood__H3K4me3	-5.37494e-08	2.23404e-08	0.991934
Fetal_Lung__H3K4me3	-4.34661e-08	1.78697e-08	0.9925
Foreskin_Keratinocyte_Primary_Cells_skin02__DNase	-2.43185e-08	9.9282e-09	0.992846
Placenta_Amnion__H3K4me3	-6.97224e-08	2.84291e-08	0.992907
Colonic_Mucosa__H3K4me1	-2.427e-08	9.57774e-09	0.994362
HMEC_Mammary_Epithelial_Primary_Cells__H3K36me3	-2.15412e-08	8.44291e-09	0.994635
Colon-TV_ENTEX__H3K4me3	-5.15723e-08	2.01926e-08	0.994676
Colonic_Mucosa__H3K9ac	-4.42501e-08	1.70643e-08	0.995245
Fetal_Kidney__H3K4me1	-3.57032e-08	1.36771e-08	0.995479
Breast_variant_Human_Mammary_Epithelial_Cells_(vHMEC)__DNase	-3.15663e-08	1.20468e-08	0.995607
NHEK-Epidermal_Keratinocyte_Primary_Cells__H3K4me1	-1.33373e-08	5.00718e-09	0.996135
Fetal_Intestine_Small__H3K4me3	-6.079e-08	2.22544e-08	0.996849
SI-Term-Ileum_ENTEX__H3K27ac	-1.17917e-08	4.29331e-09	0.996989
Fetal_Lung__H3K9ac	-4.26333e-08	1.52403e-08	0.997424
Fetal_Stomach__H3K4me1	-1.26267e-08	4.51128e-09	0.997436
HMEC_Mammary_Epithelial_Primary_Cells__H3K4me1	-1.53282e-08	5.4087e-09	0.997701
Breast_variant_Human_Mammary_Epithelial_Cells_(vHMEC)__H3K36me3	-1.19892e-08	4.23023e-09	0.997703
Placenta_Amnion__H3K4me1	-1.57949e-08	5.55422e-09	0.997771
Breast_Myoepithelial_Primary_Cells__H3K36me3	-1.12967e-08	3.93815e-09	0.997938
Duodenum_Smooth_Muscle__H3K27ac	-2.64518e-08	9.03281e-09	0.998297
Breast_variant_Human_Mammary_Epithelial_Cells_(vHMEC)__H3K4me1	-1.69887e-08	5.78665e-09	0.998337
Colonic_Mucosa__H3K4me3	-5.92557e-08	1.94622e-08	0.998835
Placenta_Amnion__H3K27ac	-3.60735e-08	1.16825e-08	0.998992
Rectal_Mucosa_Donor_29__H3K9ac	-4.47601e-08	1.44921e-08	0.998994
Liver__H3K4me3	-2.95309e-08	9.5464e-09	0.999011
Placenta__H3K4me3	-8.0842e-08	2.57689e-08	0.999147
Fetal_Stomach__DNase	-4.68488e-08	1.47304e-08	0.999265
Fetal_Lung__DNase	-3.40742e-08	1.06728e-08	0.999295
Fetal_Stomach__H3K27ac	-2.12574e-08	6.62516e-09	0.999333
Stomach_Mucosa__H3K9ac	-3.48845e-08	1.0849e-08	0.999349
Duodenum_Mucosa__H3K36me3	-1.92951e-08	5.93314e-09	0.999427
Duodenum_Smooth_Muscle__H3K4me3	-3.66748e-08	1.12723e-08	0.99943
Rectal_Mucosa_Donor_29__H3K36me3	-2.40755e-08	7.39371e-09	0.999435
Fetal_Intestine_Small__DNase	-4.45651e-08	1.36611e-08	0.999447
Rectal_Mucosa_Donor_29__H3K4me1	-2.57815e-08	7.85099e-09	0.999488
HMEC_Mammary_Epithelial_Primary_Cells__H3K27ac	-2.02645e-08	6.15086e-09	0.999507
Stomach_ENTEX__H3K27ac	-1.66314e-08	4.84533e-09	0.999701
HMEC_Mammary_Epithelial_Primary_Cells__H3K9ac	-3.95736e-08	1.14887e-08	0.999714
Adipose_Nuclei__H3K4me3	-3.99141e-08	1.15107e-08	0.999737
Fetal_Intestine_Large__H3K27ac	-1.83531e-08	5.24894e-09	0.999764
Fetal_Lung__H3K4me1	-1.94926e-08	5.50359e-09	0.999801
Small_Intestine__DNase	-3.49677e-08	9.39975e-09	0.9999
SI-Term-Ileum_ENTEX__H3K4me1	-2.5973e-08	6.82955e-09	0.999929
Testis_ENTEX__H3K36me3	-1.18363e-07	3.08954e-08	0.999936
Fetal_Intestine_Large__DNase	-4.56912e-08	1.13819e-08	0.99997
Fetal_Intestine_Small__H3K4me1	-1.86551e-08	4.5471e-09	0.99998
Rectal_Mucosa_Donor_31__H3K4me3	-5.9949e-08	1.46004e-08	0.99998
Rectal_Mucosa_Donor_29__H3K4me3	-5.60959e-08	1.36598e-08	0.99998
Duodenum_Mucosa__H3K4me3	-5.77414e-08	1.40206e-08	0.999981
Rectal_Mucosa_Donor_31__H3K9ac	-3.7255e-08	9.04454e-09	0.999981
Small_Intestine__H3K27ac	-3.4969e-08	8.44103e-09	0.999983
Fetal_Intestine_Large__H3K4me1	-1.95585e-08	4.67775e-09	0.999985
Stomach_Mucosa__H3K4me1	-2.03329e-08	4.85442e-09	0.999986
Stomach_Mucosa__H3K4me3	-8.75802e-08	2.0698e-08	0.999988
Rectal_Mucosa_Donor_31__H3K4me1	-2.5524e-08	6.02291e-09	0.999989
Fetal_Intestine_Small__H3K27ac	-2.32814e-08	5.1132e-09	0.999997
Rectal_Mucosa_Donor_31__H3K27ac	-3.08058e-08	6.57403e-09	0.999999
Colonic_Mucosa__H3K27ac	-3.71635e-08	7.89019e-09	0.999999
Duodenum_Mucosa__H3K4me1	-3.21072e-08	6.42554e-09	1
Rectal_Mucosa_Donor_29__H3K27ac	-3.23421e-08	6.46566e-09	1
Prostate_ENTEX__H3K36me3	-2.0259e-07	3.9665e-08	1
Duodenum_Mucosa__H3K9ac	-6.4167e-08	1.20235e-08	1
Sigmoid_Colon__H3K27ac	-3.90688e-08	7.15905e-09	1

## Sheet: Supplementary Table 9
Supplementary Table 9. Partitioned heritability with Neanderthal-introgressed and human accelerated regions for beat synchronization.
SNP category	Proportion of SNPs in category	Enrichment (s.e.)	p-value	τ*c (s.e.)	τ*cP-value
Neanderthal-introgressed	0.016	0.51 (0.15)	0.001	-0.002 (0.004)	0.5
HARs	0.0017	2.26 (0.85)	0.14	-0.003 (0.007)	0.7
Notes: Heritability enrichment for variants in human accelerated regions (HARs) and Neanderthal-introgressed variants. Tau statistics conditional on the baseline model v2.1 using stratified LD score regression.

[truncated: 10 more sheets: Supplementary Table 10, Supplementary Table 11, Supplementary Table 12, Supplementary Table 13, Supplementary Table 14, Supplementary Table 15, Supplementary Table 16, Supplementary Table 17, Supplementary Table 18, Supplementary Table 19]
