# Supplementary material for: Genome-wide association study of musical beat synchronization demonstrates high polygenicity
Source: Nat Hum Behav. 2022 Jun 16;6(9):1292–309. doi: 10.1038/s41562-022-01359-x (PMC9489530; doi:10.1038/s41562-022-01359-x)
Supplement: Supplementary file 4 — Results of gene property analysis on rhythm-related common factor GWAS (from Magma implemented in FUMA with GTex-v.8 54 tissue types) for Supplementary Fig. 9. [file 41562_2022_1359_MOESM4_ESM.txt]

# MEAN_SAMPLE_SIZE = 119342
# TOTAL_GENES = 17621
# TEST_DIRECTION = one-sided, positive (set), one-sided, positive (covar)
# CONDITIONED_INTERNAL = gene size, gene density, inverse mac, log(gene size), log(gene density), log(inverse mac)
# CONDITIONED_HIDDEN = Average (covar)
VARIABLE                             TYPE  NGENES         BETA     BETA_STD           SE            P FULL_NAME
Adipose_Subcutaneous                COVAR   17621      -0.0294    -0.058615     0.013154      0.98728 Adipose_Subcutaneous
Adipose_Visceral_Omentum            COVAR   17621    -0.022627     -0.04391     0.013656      0.95123 Adipose_Visceral_Omentum
Adrenal_Gland                       COVAR   17621    -0.011163    -0.021538     0.012221       0.8195 Adrenal_Gland
Artery_Aorta                        COVAR   17621     0.018886      0.03848     0.012632     0.067445 Artery_Aorta
Artery_Coronary                     COVAR   17621   0.00092859    0.0018456     0.014618      0.47467 Artery_Coronary
Artery_Tibial                       COVAR   17621     0.014151     0.029091     0.012344      0.12582 Artery_Tibial
Bladder                             COVAR   17621   -0.0033895   -0.0065968     0.016188      0.58292 Bladder
Brain_Amygdala                      COVAR   17621   0.00067974    0.0011565    0.0096079       0.4718 Brain_Amygdala
Brain_Anterior_cingulate_cor...     COVAR   17621    0.0056283    0.0099287    0.0088667      0.26279 Brain_Anterior_cingulate_cortex_BA24
Brain_Caudate_basal_ganglia         COVAR   17621     0.010645      0.01836    0.0096609      0.13526 Brain_Caudate_basal_ganglia
Brain_Cerebellar_Hemisphere         COVAR   17621     0.026024      0.05219    0.0075053   0.00026344 Brain_Cerebellar_Hemisphere
Brain_Cerebellum                    COVAR   17621     0.025615     0.050811    0.0077344   0.00046441 Brain_Cerebellum
Brain_Cortex                        COVAR   17621     0.011351     0.020673    0.0087651     0.097662 Brain_Cortex
Brain_Frontal_Cortex_BA9            COVAR   17621     0.011689     0.021511    0.0084446     0.083157 Brain_Frontal_Cortex_BA9
Brain_Hippocampus                   COVAR   17621    0.0044718    0.0075623    0.0097731      0.32364 Brain_Hippocampus
Brain_Hypothalamus                  COVAR   17621    0.0092728     0.015941    0.0099402      0.17545 Brain_Hypothalamus
Brain_Nucleus_accumbens_basa...     COVAR   17621     0.011263     0.019512     0.009317      0.11338 Brain_Nucleus_accumbens_basal_ganglia
Brain_Putamen_basal_ganglia         COVAR   17621    0.0071845     0.012208     0.009741       0.2304 Brain_Putamen_basal_ganglia
Brain_Spinal_cord_cervical_c...     COVAR   17621   -0.0057781    -0.010378     0.010525       0.7085 Brain_Spinal_cord_cervical_c-1
Brain_Substantia_nigra              COVAR   17621    -0.012705    -0.021848     0.010503      0.88677 Brain_Substantia_nigra
Breast_Mammary_Tissue               COVAR   17621    -0.039658    -0.076166     0.015499      0.99474 Breast_Mammary_Tissue
Cells_Cultured_fibroblasts          COVAR   17621    0.0097382     0.020852    0.0080892      0.11433 Cells_Cultured_fibroblasts
Cells_EBV-transformed_lympho...     COVAR   17621   -0.0023196   -0.0050665    0.0060345      0.64965 Cells_EBV-transformed_lymphocytes
Cervix_Ectocervix                   COVAR   17621     0.026765     0.052378     0.014849     0.035747 Cervix_Ectocervix
Cervix_Endocervix                   COVAR   17621     0.028769      0.05685     0.014191     0.021326 Cervix_Endocervix
Colon_Sigmoid                       COVAR   17621     0.016683     0.032608     0.015453      0.14016 Colon_Sigmoid
Colon_Transverse                    COVAR   17621    -0.021396    -0.039305     0.014226      0.93369 Colon_Transverse
Esophagus_Gastroesophageal_J...     COVAR   17621     0.028412     0.055848     0.015841     0.036451 Esophagus_Gastroesophageal_Junction
Esophagus_Mucosa                    COVAR   17621    -0.017893    -0.034563    0.0094008      0.97149 Esophagus_Mucosa
Esophagus_Muscularis                COVAR   17621      0.02127     0.041898     0.015343     0.082835 Esophagus_Muscularis
Fallopian_Tube                      COVAR   17621     0.019897     0.038538     0.014531     0.085473 Fallopian_Tube
Heart_Atrial_Appendage              COVAR   17621   -0.0017292   -0.0031007     0.011717      0.55866 Heart_Atrial_Appendage
Heart_Left_Ventricle                COVAR   17621     -0.01747     -0.02912      0.01115      0.94141 Heart_Left_Ventricle
Kidney_Cortex                       COVAR   17621    -0.043847    -0.076986      0.01113      0.99996 Kidney_Cortex
Kidney_Medulla                      COVAR   17621    -0.037431    -0.069157     0.011398      0.99949 Kidney_Medulla
Liver                               COVAR   17621    -0.016439    -0.029553     0.007815      0.98228 Liver
Lung                                COVAR   17621    -0.012434    -0.024033     0.011266      0.86513 Lung
Minor_Salivary_Gland                COVAR   17621    -0.039912    -0.074193     0.011854      0.99962 Minor_Salivary_Gland
Muscle_Skeletal                     COVAR   17621   -0.0036626    -0.006923    0.0085108      0.66653 Muscle_Skeletal
Nerve_Tibial                        COVAR   17621    0.0066995     0.013467     0.012393       0.2944 Nerve_Tibial
Ovary                               COVAR   17621      0.02388     0.048329     0.011827     0.021741 Ovary
Pancreas                            COVAR   17621    -0.035476     -0.05926      0.01034       0.9997 Pancreas
Pituitary                           COVAR   17621     0.034859     0.064941     0.010979    0.0007503 Pituitary
Prostate                            COVAR   17621     -0.01516    -0.028714     0.014712      0.84859 Prostate
Skin_Not_Sun_Exposed_Suprapu...     COVAR   17621    -0.010144    -0.019542    0.0095077      0.85699 Skin_Not_Sun_Exposed_Suprapubic
Skin_Sun_Exposed_Lower_leg          COVAR   17621     -0.01219    -0.023622    0.0095398      0.89932 Skin_Sun_Exposed_Lower_leg
Small_Intestine_Terminal_Ile...     COVAR   17621    -0.019044    -0.035002     0.011839      0.94614 Small_Intestine_Terminal_Ileum
Spleen                              COVAR   17621   -0.0049277   -0.0097617    0.0089836      0.70833 Spleen
Stomach                             COVAR   17621    -0.026786    -0.048592     0.014802      0.96482 Stomach
Testis                              COVAR   17621     0.015001     0.025814    0.0068396     0.014152 Testis
Thyroid                             COVAR   17621   -0.0069036    -0.013658     0.011986      0.71768 Thyroid
Uterus                              COVAR   17621     0.029761     0.060531     0.013314     0.012704 Uterus
Vagina                              COVAR   17621   -0.0042613   -0.0081382     0.013599      0.62299 Vagina
Whole_Blood                         COVAR   17621   -0.0053092   -0.0095935    0.0069111      0.77881 Whole_Blood
