# Supplementary material for: Genome-wide association study of musical beat synchronization demonstrates high polygenicity
Source: Nat Hum Behav. 2022 Jun 16;6(9):1292–309. doi: 10.1038/s41562-022-01359-x (PMC9489530; doi:10.1038/s41562-022-01359-x)
Supplement: Supplementary file 5 — Source data including vector variables for Supplementary Fig. 3. [file 41562_2022_1359_MOESM5_ESM.csv]

	participant_id	Tap_SD_Async	Tap_VectorLength	clapbeat	clapfactor	RhythmQuestionnaire	q12_clap	q1_morning_person	q4_breath	tinnitusYN	loudmusic	q5_smoke	GMSI	music_engagement	q18_tapconfid	confidence	age	sex	education
1	1-batch2b	NA	NA	NA	NA	3.57142857142857	3	4	1	NA	2	1	3.375	2	NA	3.28571428571429	19	2	3
2	1-batch4b	53.8541671972133	0.704185883167193	1	yes	7	7	5	1	1	4	2	6.6875	3	7	1.85714285714286	30	1	2
3	10-batch1	48.7963071001313	0.804829337387116	1	yes	4.71428571428571	5	5	1	1	4	2	3.875	3	3	3.71428571428571	26	2	4
4	10-batch1b	NA	NA	1	yes	4	5	4	0	1	3	1	4	3	NA	2.42857142857143	40	2	4
5	10-batch5c	NA	NA	1	yes	4.42857142857143	5	5	1	1	4	1	3.75	1	NA	3	36	2	4
6	100-batch2b	NA	NA	1	yes	6.14285714285714	7	4	1	1	4	2	5.3125	6	NA	2.28571428571429	24	2	4
7	101-batch1b	26.3084769584174	0.948579717023448	1	yes	6.28571428571429	7	1	1	1	4	2	4.625	1	6	2.71428571428571	63	2	4
8	101-batch5b	29.5997245087415	0.914512906391935	1	yes	6	7	3	1	1	3	2	5.1875	4	7	2	24	1	4
9	101-batch5c	NA	NA	1	yes	6	7	4	1	1	3	2	5.1875	4	NA	2.85714285714286	30	1	4
10	101-batch5d	39.9232686820183	0.908890377119966	1	yes	5.71428571428571	7	4	1	NA	3	2	4.6875	4	7	1.71428571428571	21	2	2
11	102-batch2b	NA	NA	1	yes	4.28571428571429	5	2	1	NA	4	2	3.8125	3	NA	3.71428571428571	26	1	4
12	102-batch3	102.188459207154	0.218047541684188	1	yes	5.28571428571429	5	1	0	NA	3	1	4.75	5	5	2.85714285714286	30	1	4
13	102-batch3b	27.4704947974602	0.945229040660684	1	yes	6.28571428571429	7	4	1	NA	4	1	4.4375	3	6	1.57142857142857	64	1	4
14	102-batch4b	66.7066698204261	0.526210731347238	1	yes	4.42857142857143	5	2	0	1	4	2	3.75	4	5	2.71428571428571	33	2	2
15	102-batch6	NA	NA	NA	NA	3.57142857142857	5	2	1	1	1	2	1.625	1	NA	2.85714285714286	24	2	2
16	103-batch5	NA	NA	1	yes	6.14285714285714	7	5	1	1	4	1	6.1875	5	NA	2.42857142857143	40	2	4
17	104-batch1	NA	NA	1	yes	5	5	3	1	NA	3	2	4.1875	2	NA	2.57142857142857	60	2	4
18	104-batch1a	NA	NA	1	yes	4.85714285714286	5	2	1	0	2	1	4.0625	3	NA	3.28571428571429	32	1	5
19	104-batch3b	71.7085915028992	0.517065035407157	1	yes	5.85714285714286	6	4	1	1	2	1	2.8125	2	5	1.71428571428571	46	2	4
20	104-batch5d	NA	NA	NA	NA	4.71428571428571	5	1	1	NA	4	1	3.6875	2	NA	3.14285714285714	57	2	4
21	105-batch4b	41.2882528704996	0.895304655205867	1	yes	4.85714285714286	5	5	1	1	4	2	3.625	1	5	1.71428571428571	32	2	4
22	105-batch5b	NA	NA	1	yes	5.14285714285714	6	4	1	1	4	2	3.875	5	NA	2.57142857142857	55	1	4
23	106-batch1b	NA	NA	1	yes	4.85714285714286	5	2	1	NA	1	2	3.5	1	NA	3.14285714285714	67	1	3
24	106-batch4b	25.3606154355419	0.908629453476191	1	yes	5.85714285714286	7	4	1	NA	3	1	3.9375	2	7	2.71428571428571	29	2	2
25	106-batch5	NA	NA	1	yes	5.14285714285714	6	1	NA	1	3	1	4.8125	4	NA	2.14285714285714	39	2	5
26	106-batch6	59.406667909346	0.566552217976489	1	yes	5.42857142857143	7	1	0	NA	1	1	3.4375	2	6	2.28571428571429	43	2	4
27	108-batch1	NA	NA	1	yes	5.42857142857143	7	4	1	1	4	1	4	1	NA	1.71428571428571	32	2	3
28	108-batch4b	NA	NA	1	yes	4.57142857142857	5	5	1	1	4	2	3.375	2	NA	3.14285714285714	24	2	3
29	108-batch6	NA	NA	1	yes	5	7	2	1	1	4	1	4	2	NA	2.14285714285714	47	1	5
30	109-batch1	NA	NA	1	yes	6.42857142857143	7	4	1	NA	2	2	5	3	NA	2.57142857142857	29	2	4
31	109-batch2b	NA	NA	1	yes	5.28571428571429	6	1	1	NA	3	1	5.75	3	NA	1.57142857142857	51	2	3
32	109-batch3	NA	NA	1	yes	6.14285714285714	7	3	1	NA	3	1	5.0625	4	NA	2.14285714285714	42	2	4
33	109-batch5	44.5900479181588	0.723440220756076	1	yes	4.85714285714286	7	2	1	NA	3	2	3.75	1	5	2.71428571428571	49	1	4
34	11-batch1	NA	NA	1	yes	5.85714285714286	7	1	1	1	2	1	5.75	4	NA	1.14285714285714	56	2	5
35	11-batch5b	27.8369191067417	0.931193649313694	1	yes	4.14285714285714	5	4	1	1	4	2	4.1875	3	5	2.85714285714286	47	2	3
36	110-batch3	NA	NA	1	yes	4	5	4	1	1	4	2	2.875	1	NA	2.14285714285714	19	1	3
37	110-batch4b	NA	NA	1	yes	6	5	2	1	NA	1	1	4.3125	3	NA	1.42857142857143	24	1	4
38	111-batch1	NA	NA	1	yes	6	7	2	1	1	4	2	4.5625	3	NA	2.28571428571429	35	1	5
39	111-batch1b	NA	NA	1	yes	6.28571428571429	7	2	1	1	4	2	4.9375	5	NA	2.85714285714286	21	1	3
40	111-batch5b	NA	NA	NA	NA	2.28571428571429	2	2	1	1	3	2	2.25	1	NA	2.28571428571429	28	2	4
41	111-batch5d	NA	NA	0	no	4	2	2	1	NA	4	2	2.9375	1	NA	2.71428571428571	39	1	2
42	112-batch2	NA	NA	1	yes	4.71428571428571	6	2	1	1	4	2	3.875	3	NA	3.14285714285714	34	1	4
43	112-batch4	NA	NA	1	yes	5.14285714285714	5	2	1	1	4	2	3.0625	4	NA	2.85714285714286	38	2	4
44	113-batch1a	NA	NA	1	yes	4.71428571428571	7	3	1	1	4	2	6.25	6	NA	1.71428571428571	37	1	2
45	113-batch4b	51.0565234262853	0.725411355627804	1	yes	4.71428571428571	5	3	1	1	4	2	3.5625	2	6	2.28571428571429	43	2	4
46	113-batch5c	24.3392379995588	0.951244921021945	1	yes	6.28571428571429	7	4	1	1	4	2	2.75	1	7	3	57	2	2
47	113-batch5d	NA	NA	1	yes	4.28571428571429	5	5	1	NA	4	2	3.6875	3	NA	1.85714285714286	35	1	4
48	114-batch1a	NA	NA	0	no	4.42857142857143	5	2	1	1	2	2	2.875	1	NA	2.71428571428571	29	2	3
49	114-batch2b	NA	NA	1	yes	6.14285714285714	7	5	1	1	1	2	3.4375	1	NA	2.14285714285714	34	1	5
50	114-batch4	NA	NA	0	no	2.71428571428571	1	3	1	1	4	2	3.0625	1	NA	2.71428571428571	19	1	3
51	114-batch4b	NA	NA	1	yes	4.42857142857143	5	4	1	NA	1	2	3.5625	1	NA	1.71428571428571	50	1	4
52	114-batch5c	NA	NA	1	yes	6	7	1	1	NA	2	1	5.4375	5	NA	2.71428571428571	31	1	5
53	114-batch5d	NA	NA	1	yes	5	7	5	1	NA	4	2	3.0625	1	NA	3	22	2	3
54	114-batch6	30.2180065677269	0.92530841814281	NA	NA	4	5	2	1	1	4	2	3.625	3	6	2.85714285714286	27	2	6
55	115-batch1b	NA	NA	1	yes	4.42857142857143	5	4	1	1	3	1	3.75	2	NA	2.14285714285714	37	1	4
56	115-batch5	28.3348488237815	0.930212123053238	1	yes	5.28571428571429	6	5	1	NA	4	2	4.4375	4	6	1.28571428571429	35	1	4
57	115-batch5d	NA	NA	1	yes	4.42857142857143	5	4	1	NA	1	2	3	1	NA	2.14285714285714	32	2	4
58	116-batch1b	27.9347776035994	0.94975164672144	1	yes	5.28571428571429	6	2	1	1	3	2	3.3125	4	5	2.85714285714286	24	2	4
59	116-batch4	NA	NA	1	yes	5	6	4	1	1	4	2	3.875	1	NA	2	50	2	4
60	116-batch4b	NA	NA	1	yes	6.42857142857143	7	5	NA	1	4	2	4.4375	4	NA	3.57142857142857	47	2	4
61	116-batch5	30.7577937339619	0.931424753635793	1	yes	4.42857142857143	5	1	1	NA	4	2	4.1875	4	6	2.14285714285714	34	2	6
62	117-batch2b	NA	NA	1	yes	5.42857142857143	6	4	1	1	4	1	3.75	3	NA	2.14285714285714	25	2	4
63	117-batch3	NA	NA	NA	NA	4.28571428571429	4	4	1	1	4	1	2.6875	1	NA	2.42857142857143	44	2	2
64	117-batch4b	NA	NA	1	yes	5.14285714285714	6	5	1	NA	1	2	4.625	3	NA	3.28571428571429	24	1	3
65	117-batch5	NA	NA	1	yes	5.42857142857143	6	3	0	NA	2	2	3.625	1	NA	3	33	2	3
66	118-batch1	39.2816627224427	0.867174749680878	1	yes	6.42857142857143	7	4	1	1	2	2	3.625	3	7	2.71428571428571	20	2	3
67	118-batch1a	87.7639773949486	0.191923707326202	NA	NA	3.71428571428571	5	2	1	NA	NA	2	2.125	2	3	1.71428571428571	35	2	5
68	118-batch2b	61.4105187364848	0.50388831338748	1	yes	6.28571428571429	7	5	1	1	4	1	5.8125	3	4	3.57142857142857	22	2	4
69	118-batch5	NA	NA	1	yes	6.85714285714286	7	5	0	NA	1	1	5	4	NA	2.57142857142857	41	2	3
70	118-batch5c	66.3758008259775	0.469242130250875	NA	NA	3.71428571428571	4	2	1	NA	NA	2	2.25	1	5	2.28571428571429	44	1	5
71	119-batch4	NA	NA	1	yes	5.42857142857143	5	2	1	NA	4	2	3.9375	3	NA	2.14285714285714	29	2	3
72	12-batch5b	NA	NA	1	yes	4.57142857142857	4	2	1	1	4	1	3.875	2	NA	1.57142857142857	45	1	5
73	120-batch2b	38.4147778408699	0.870462553774448	1	yes	5.14285714285714	5	2	1	1	1	1	4.125	4	5	2.14285714285714	65	1	3
74	120-batch4	NA	NA	1	yes	5	5	2	1	1	4	2	3.5625	1	NA	2.42857142857143	58	2	5
75	120-batch5d	NA	NA	1	yes	4.42857142857143	6	4	1	NA	3	2	2.625	2	NA	2.71428571428571	32	1	4
76	120-batch6	NA	NA	1	yes	5.85714285714286	7	2	1	1	4	1	4	4	NA	2.14285714285714	43	1	5
77	121-batch2	NA	NA	1	yes	5.71428571428571	6	5	0	1	3	2	4.5625	4	NA	2	32	2	4
78	121-batch6	43.1113921988015	0.920721193007046	1	yes	6	6	5	1	1	1	2	3.8125	4	6	2.42857142857143	30	1	5
79	122-batch1	23.5911504096118	0.964028455649483	1	yes	5.71428571428571	7	3	1	1	4	2	3.9375	2	6	1.71428571428571	40	1	4
80	122-batch3	NA	NA	1	yes	4.14285714285714	1	4	1	NA	1	2	6.5625	7	NA	2.28571428571429	30	1	5
81	122-batch4	26.3876434082101	0.948614222914223	1	yes	5	5	4	1	1	3	2	4.3125	2	5	2.57142857142857	19	2	3
82	122-batch5d	NA	NA	1	yes	4.71428571428571	5	5	0	NA	3	2	4.8125	3	NA	4	19	2	3
83	122-batch6	NA	NA	1	yes	5.14285714285714	6	5	NA	1	1	1	3.75	1	NA	2.71428571428571	43	2	5
84	123-batch1a	NA	NA	1	yes	6.28571428571429	6	1	1	NA	4	2	3.9375	1	NA	3	30	2	3
85	123-batch1b	NA	NA	1	yes	5.14285714285714	5	4	0	NA	2	1	4.5625	5	NA	2.57142857142857	46	1	4
86	123-batch3	25.5323201962662	0.933726055289739	1	yes	6	7	4	1	NA	4	2	3.4375	1	7	2.57142857142857	34	2	3
87	123-batch3b	NA	NA	1	yes	4.85714285714286	5	2	1	0	1	1	4.125	3	NA	3.14285714285714	32	1	5
88	123-batch4b	NA	NA	1	yes	4.57142857142857	5	4	1	1	4	2	3.1875	1	NA	2.14285714285714	18	1	2
89	123-batch5b	43.455880357783	0.952894428760421	NA	NA	4.42857142857143	6	5	1	1	2	1	4.25	3	5	2.71428571428571	26	1	2
90	123-batch5c	NA	NA	1	yes	6.14285714285714	7	4	1	1	2	1	6.1875	5	NA	1.71428571428571	35	2	4
91	123-batch5d	NA	NA	1	yes	4	5	3	1	1	4	2	2.25	1	NA	1.28571428571429	48	1	3
92	124-batch1a	NA	NA	1	yes	4.57142857142857	5	1	1	NA	3	1	3	1	5	2.42857142857143	35	1	4
93	124-batch3b	NA	NA	1	yes	4.85714285714286	5	2	1	NA	4	2	5.375	4	NA	2.14285714285714	24	1	4
94	124-batch5	28.1185109711073	0.908671855823677	1	yes	4.42857142857143	5	1	1	1	3	2	4.1875	4	6	2.28571428571429	28	1	5
95	124-batch5d	NA	NA	1	yes	6	7	3	0	NA	3	1	5.375	4	NA	2.71428571428571	36	2	3
96	125-batch3	NA	NA	1	yes	4	5	2	1	1	4	2	2.8125	3	NA	1.42857142857143	56	2	4
97	125-batch4b	33.5912284482745	0.857046914556754	NA	NA	2.71428571428571	4	5	1	1	4	2	3.125	2	4	2.71428571428571	24	2	4
98	125-batch6	39.0786300888352	0.947175538919328	1	yes	6.85714285714286	7	4	1	NA	2	1	5.5	4	5	3.42857142857143	23	2	4
99	126-batch1a	NA	NA	0	no	2.85714285714286	3	2	1	1	4	2	1.4375	1	NA	3.28571428571429	31	2	4
100	126-batch1b	23.4996625525664	0.959034055890151	1	yes	5.71428571428571	5	3	1	NA	4	1	4.8125	3	5	2.57142857142857	43	2	5
101	126-batch4	NA	NA	1	yes	4.42857142857143	5	1	1	1	2	2	3.8125	3	NA	2.85714285714286	55	2	3
102	126-batch5b	NA	NA	1	yes	4.85714285714286	5	2	1	NA	4	1	4.0625	5	NA	2.42857142857143	63	1	3
103	126-batch6	72.4272832755917	0.648405818058748	1	yes	4.71428571428571	5	4	0	NA	4	1	3.0625	1	5	2.71428571428571	33	2	3
104	127-batch1	NA	NA	1	yes	6.42857142857143	7	2	1	1	1	1	5.0625	4	NA	3	43	2	3
105	127-batch5d	NA	NA	1	yes	5.57142857142857	7	4	1	1	2	1	4.0625	4	NA	2.57142857142857	31	1	4
106	127-batch6	NA	NA	NA	NA	4	3	3	1	1	3	2	3.6875	2	NA	1.71428571428571	29	1	4
107	128-batch2b	NA	NA	1	yes	4.14285714285714	5	4	1	NA	4	2	2.25	4	NA	1.57142857142857	36	2	3
108	128-batch3	NA	NA	NA	NA	6.28571428571429	6	2	1	NA	2	1	4.0625	3	NA	2	39	2	3
109	128-batch5c	40.4273750794154	0.84403393286946	1	yes	4.14285714285714	5	4	1	1	4	2	3.25	4	5	2.71428571428571	33	2	5
110	128-batch5d	28.3834965527483	0.935633127439214	1	yes	5.57142857142857	7	4	1	1	4	2	4.125	3	5	2	37	2	6
111	129-batch1	NA	NA	1	yes	5.57142857142857	5	3	1	1	1	2	5	5	NA	1	24	1	5
112	129-batch1b	NA	NA	1	yes	6	5	3	1	1	4	1	3.875	2	NA	3	56	2	2
113	129-batch2	NA	NA	1	yes	4.28571428571429	5	5	1	0	3	1	2.625	1	NA	1.57142857142857	29	2	3
114	129-batch4	NA	NA	1	yes	3.71428571428571	5	2	1	1	4	2	1.4375	1	NA	3.42857142857143	22	1	2
115	129-batch5	26.816198762964	0.943075496647746	1	yes	5.57142857142857	6	1	1	1	1	2	4.1875	2	6	2.42857142857143	64	1	3
116	129-batch5d	NA	NA	1	yes	5	5	2	0	NA	4	2	4.4375	4	NA	2.85714285714286	44	2	4
117	13-batch3	NA	NA	1	yes	5.28571428571429	7	4	1	1	4	2	4.5	4	NA	2.14285714285714	29	2	3
118	130-batch1a	NA	NA	1	yes	3.85714285714286	5	5	1	1	4	2	1.375	1	3	1	27	2	2
119	130-batch3	NA	NA	1	yes	5.57142857142857	7	1	1	1	4	2	3.5625	2	NA	3	48	2	5
120	130-batch5	NA	NA	1	yes	4.85714285714286	7	1	1	1	2	1	5.75	4	NA	1.28571428571429	57	2	4
121	130-batch5b	NA	NA	NA	NA	2.57142857142857	4	3	1	NA	2	2	2.5625	1	NA	2.71428571428571	23	1	3
122	130-batch6	NA	NA	1	yes	5	5	2	1	1	4	1	4.1875	3	NA	1.57142857142857	36	2	4
123	131-batch1	NA	NA	0	no	5.42857142857143	6	3	1	NA	2	2	4.75	2	NA	2.71428571428571	62	1	4
124	131-batch1a	68.0326812422051	0.551886489512147	1	yes	6.57142857142857	7	1	1	1	4	1	2.0625	1	7	1.57142857142857	43	1	3
125	131-batch2	96.9361966493288	0.331734766632557	1	yes	4.28571428571429	5	2	1	1	2	1	2.6875	1	3	2.71428571428571	45	2	4
126	131-batch3	NA	NA	NA	NA	4.57142857142857	5	5	1	0	4	2	2.75	2	NA	3	22	2	4
127	131-batch3b	NA	NA	1	yes	3.71428571428571	5	2	1	1	4	2	2.3125	1	NA	2.57142857142857	51	2	3
128	131-batch4	85.378905792866	0.442577629050686	NA	NA	4	5	4	1	1	4	2	3.4375	4	4	2.85714285714286	31	2	4
129	131-batch4b	70.3584394530524	0.527653416395546	1	yes	3.14285714285714	6	5	NA	NA	1	1	1	1	5	2.85714285714286	22	2	3
130	131-batch5	39.710140461846	0.856141669417619	1	yes	5.71428571428571	7	2	1	1	4	2	4	2	6	1.57142857142857	34	2	3
131	132-batch1	71.4416458805613	0.542775558268096	NA	NA	4	4	4	1	1	4	2	3.125	4	2	2	40	2	4
132	132-batch1b	NA	NA	1	yes	5	5	2	0	NA	2	1	4.125	2	NA	2.57142857142857	28	1	5
133	132-batch2b	NA	NA	1	yes	5.28571428571429	6	2	0	1	4	1	4.4375	3	NA	3.28571428571429	37	2	3
134	132-batch3b	NA	NA	1	yes	4.57142857142857	5	1	1	1	4	2	3.5625	2	NA	2.14285714285714	32	1	4
135	132-batch4	NA	NA	1	yes	4.42857142857143	5	1	0	NA	2	2	3.4375	2	NA	2.85714285714286	23	2	2
136	132-batch5d	NA	NA	1	yes	5.71428571428571	6	4	1	NA	4	2	4.75	4	NA	2.14285714285714	24	2	4
137	133-batch1a	NA	NA	1	yes	4.71428571428571	5	1	1	NA	2	2	3.25	1	NA	3	35	1	4
138	133-batch3	27.8622117139956	0.94715479551193	1	yes	6	7	5	1	1	3	2	3.625	3	6	3.85714285714286	25	1	3
139	133-batch4b	NA	NA	1	yes	5	5	2	1	1	4	2	3.1875	2	NA	2.28571428571429	43	1	4
140	133-batch5c	27.8538424420521	0.939458135633316	1	yes	5.42857142857143	6	2	0	1	1	2	2.9375	3	7	3.57142857142857	38	2	3
141	134-batch2	NA	NA	1	yes	5.42857142857143	5	2	1	0	4	1	3.4375	4	NA	2.57142857142857	64	1	4
142	134-batch2b	NA	NA	1	yes	6.42857142857143	7	2	1	NA	3	1	6.25	4	NA	2.42857142857143	35	2	3
143	134-batch4b	65.5591982108728	0.628105723660809	1	yes	3.14285714285714	5	2	1	1	4	2	2	1	3	3.42857142857143	48	2	5
144	134-batch5d	NA	NA	1	yes	3.71428571428571	5	5	1	1	4	2	1.6875	1	NA	3	32	2	3
145	135-batch1b	34.8476502546451	0.916171286780554	1	yes	5.57142857142857	7	2	1	1	4	1	3.8125	3	5	1	63	1	4
146	135-batch2	NA	NA	1	yes	4.71428571428571	5	3	1	NA	3	2	3.8125	2	NA	2.71428571428571	44	1	3
147	135-batch3	36.8392799670298	0.877468652479445	1	yes	5.28571428571429	6	5	1	NA	4	1	4	4	5	3.57142857142857	48	2	2
148	135-batch5b	56.9297991366597	0.66704654992178	1	yes	5.57142857142857	7	1	1	NA	2	1	3.0625	2	5	2.85714285714286	38	2	5
149	136-batch1a	26.0300385708263	0.950507445942693	1	yes	6.42857142857143	7	2	1	1	4	2	4.4375	2	7	2.42857142857143	32	2	4
150	136-batch2	NA	NA	1	yes	4.85714285714286	5	1	0	0	2	1	4.625	1	NA	2.57142857142857	30	2	4
151	136-batch3	NA	NA	1	yes	4.85714285714286	5	1	1	NA	3	1	3.9375	3	NA	2	51	1	5
152	136-batch3b	NA	NA	1	yes	4.57142857142857	5	1	1	1	4	2	2.625	1	NA	2.71428571428571	47	1	4
153	136-batch6	NA	NA	NA	NA	4.42857142857143	4	2	1	1	4	1	4.4375	4	NA	2.14285714285714	59	1	5
154	137-batch2b	56.8493589917501	0.877680641956052	1	yes	7	7	4	1	1	4	2	5.1875	5	5	2.42857142857143	19	2	3
155	137-batch4b	NA	NA	1	yes	7	7	2	1	1	NA	2	5.9375	4	NA	3	22	1	3
156	137-batch5c	24.1642413756188	0.954424567805772	1	yes	5.28571428571429	6	2	1	1	4	2	4.0625	4	5	2.14285714285714	22	1	4
157	137-batch5d	80.2391697348893	0.45499910069558	1	yes	5	6	5	1	NA	4	1	4.75	3	5	1.85714285714286	52	1	3
158	138-batch2b	31.4994175148278	0.926680352271641	1	yes	4.85714285714286	5	1	1	1	1	2	3.5	1	5	2.57142857142857	37	2	5
159	138-batch3	31.8923577999796	0.917120920430912	1	yes	4.85714285714286	5	4	1	1	4	2	3.75	3	6	2.42857142857143	19	2	3
160	138-batch4	NA	NA	1	yes	6.85714285714286	7	1	1	1	4	2	5.1875	5	NA	1.85714285714286	46	2	5
161	138-batch4b	NA	NA	1	yes	7	7	1	0	NA	4	1	3.5	3	NA	1.85714285714286	57	2	3
162	138-batch6	60.1690880846155	0.688113050544942	1	yes	4	5	4	1	1	4	2	2.6875	1	5	2.85714285714286	42	1	2
163	139-batch1a	108.688008157869	0.154172292489052	0	no	2.42857142857143	3	1	1	1	2	1	1.0625	1	5	1.42857142857143	35	1	4
164	139-batch2	NA	NA	1	yes	5.14285714285714	5	1	1	NA	4	2	4.4375	2	NA	3	18	1	2
165	139-batch2b	90.6031710229331	0.304710020535815	0	no	1.71428571428571	3	1	1	1	2	1	1.8125	1	5	1.28571428571429	35	1	4
166	139-batch3b	NA	NA	1	yes	6.14285714285714	7	2	1	1	4	2	3.875	3	NA	1.71428571428571	58	2	3
167	139-batch5c	NA	NA	1	yes	5	7	1	1	1	NA	1	3.75	4	NA	3.42857142857143	30	2	4
168	14-batch1	NA	NA	1	yes	5	5	2	1	NA	1	2	4	3	NA	1.57142857142857	57	2	4
169	14-batch1a	NA	NA	1	yes	4.28571428571429	4	1	1	NA	4	1	3.75	2	NA	2.57142857142857	55	2	4
170	14-batch1b	NA	NA	1	yes	4.57142857142857	5	1	1	1	4	1	3.1875	3	NA	3.57142857142857	53	2	3
171	14-batch3	25.8677529580317	0.959901329626408	1	yes	6.14285714285714	6	5	NA	1	2	1	6.3125	4	7	3.42857142857143	32	1	4
172	140-batch2	NA	NA	1	yes	4.71428571428571	5	4	1	1	3	2	3.5	1	NA	3.14285714285714	21	1	3
173	140-batch4	34.7663275164433	0.890205073519498	1	yes	5.85714285714286	6	4	1	1	4	2	3.875	2	5	1.85714285714286	66	2	2
174	141-batch5c	NA	NA	1	yes	5.85714285714286	7	4	1	1	4	2	5.5625	4	NA	2.42857142857143	31	2	4
175	142-batch1	28.4837368638207	0.94189839151598	1	yes	5.42857142857143	5	3	1	1	4	2	4.5625	4	5	2.71428571428571	18	2	3
176	142-batch2	44.3759849905911	0.867580104721996	1	yes	6.71428571428571	7	2	0	NA	1	2	4.5625	4	7	3.28571428571429	20	1	3
177	142-batch2b	NA	NA	1	yes	5	3	1	1	NA	1	2	4.3125	2	NA	2.57142857142857	33	1	3
178	142-batch3b	NA	NA	1	yes	6.42857142857143	7	3	1	1	4	2	4.375	5	6	2.14285714285714	44	1	4
179	142-batch4b	NA	NA	1	yes	4.42857142857143	5	5	1	NA	1	1	4	1	NA	2	32	2	2
180	142-batch5b	26.5150584107351	0.945637609804082	1	yes	6.71428571428571	7	4	0	NA	1	2	3.5	4	7	3.85714285714286	25	2	3
181	143-batch1	33.9251479111752	0.902025203367267	1	yes	4.57142857142857	5	4	1	NA	3	1	3.6875	1	6	3.14285714285714	24	1	4
182	143-batch1b	NA	NA	1	yes	5.14285714285714	6	4	0	NA	2	1	4.5625	6	NA	2.42857142857143	46	1	4
183	143-batch5b	NA	NA	1	yes	6.28571428571429	7	4	1	NA	2	2	2.625	1	NA	2.71428571428571	30	2	3
184	143-batch5c	NA	NA	1	yes	4.42857142857143	5	2	1	NA	4	2	3.5625	1	NA	3	28	1	3
185	143-batch5d	25.7090877904785	0.94866762767786	1	yes	5.85714285714286	7	1	0	NA	1	1	3.875	3	6	2.57142857142857	56	2	3
186	144-batch1	NA	NA	NA	NA	3.42857142857143	3	5	1	1	2	2	2.5625	1	NA	2.57142857142857	23	1	4
187	145-batch1	NA	NA	1	yes	4.71428571428571	5	4	1	1	4	2	4.4375	3	5	2.42857142857143	46	2	4
188	145-batch3	NA	NA	1	yes	5	6	5	0	1	4	1	3.6875	2	NA	1.85714285714286	43	2	4
189	145-batch4	30.1461358103874	0.922327084404799	1	yes	5	6	2	1	1	4	1	5.3125	4	5	3.57142857142857	24	2	4
190	145-batch5	62.8895495834507	0.588607898375382	1	yes	4.28571428571429	5	5	1	1	4	2	3.4375	2	3	3.42857142857143	51	1	4
191	146-batch1	29.8129019625296	0.944657800146722	1	yes	6.85714285714286	7	5	0	1	4	1	6.4375	6	7	2.85714285714286	44	1	4
192	146-batch2	30.2846565871581	0.900891221348712	1	yes	5.71428571428571	7	4	1	1	4	1	4.25	4	6	1.57142857142857	29	1	4
193	146-batch2b	39.5473426927087	0.876234432989106	1	yes	6	7	4	1	NA	2	2	5.0625	4	6	1.85714285714286	51	1	3
194	146-batch4b	NA	NA	1	yes	4	5	1	1	NA	2	1	3.625	1	NA	2.85714285714286	26	1	3
195	146-batch5c	NA	NA	1	yes	4.28571428571429	5	3	1	1	4	2	3.375	4	NA	2	35	2	5
196	146-batch5d	52.7976292469917	0.745805659874606	1	yes	4.28571428571429	5	4	1	1	4	2	1.625	1	6	1.57142857142857	27	2	3
197	147-batch3	59.7895310028094	0.705305130061489	1	yes	3.71428571428571	5	2	1	1	4	2	3.1875	2	6	3	38	2	4
198	147-batch4	NA	NA	1	yes	4.42857142857143	5	3	1	1	4	2	4.0625	4	NA	3.57142857142857	56	2	4
199	147-batch5	105.723578816452	0.159148482113867	1	yes	6.14285714285714	7	1	0	1	4	1	3.8125	1	7	2.42857142857143	32	1	5
200	147-batch5b	70.6452133541554	0.634976157688731	1	yes	4.42857142857143	5	2	1	1	4	1	4.3125	4	5	1.42857142857143	33	1	5
201	147-batch5d	46.43262545359	0.896962498633649	1	yes	6.71428571428571	7	5	1	1	4	2	6.75	6	7	2.57142857142857	22	2	4
202	148-batch1a	93.8915813145096	0.309044743458211	0	no	2.71428571428571	5	1	0	1	4	1	2.25	3	3	2	52	2	5
203	148-batch2b	NA	NA	1	yes	6.14285714285714	7	1	0	NA	2	2	3.8125	2	NA	2.71428571428571	32	2	5
204	148-batch4	49.6953985389256	0.759303340663824	0	no	5.57142857142857	5	4	0	1	3	2	3.875	4	7	2.71428571428571	27	2	3
205	148-batch4b	NA	NA	NA	NA	4	4	2	NA	NA	2	1	4.125	3	NA	2.57142857142857	30	2	2
206	148-batch5b	NA	NA	1	yes	5.42857142857143	6	5	1	1	3	2	4.25	4	NA	1.71428571428571	36	2	4
207	149-batch4	NA	NA	NA	NA	3.42857142857143	5	4	1	1	4	2	2.625	1	NA	1.42857142857143	36	1	4
208	15-batch4	NA	NA	NA	NA	1.85714285714286	2	4	1	NA	4	2	1.4375	1	NA	2.71428571428571	30	2	4
209	15-batch5d	NA	NA	1	yes	4.85714285714286	5	3	1	1	4	2	4.5	4	NA	2.57142857142857	22	2	2
210	15-batch6	NA	NA	1	yes	5.42857142857143	6	2	1	1	4	2	2.5625	1	NA	1.71428571428571	38	2	4
211	150-batch1	NA	NA	NA	NA	4	4	2	1	1	4	1	3.0625	1	NA	2.28571428571429	53	2	3
212	150-batch5d	NA	NA	1	yes	5.57142857142857	6	4	1	1	4	2	4	2	6	2.57142857142857	26	2	4
213	151-batch1	NA	NA	1	yes	4.71428571428571	5	5	NA	NA	4	2	4.375	4	NA	3.14285714285714	56	2	5
214	151-batch2	25.994687155504	0.945261124987643	1	yes	4.71428571428571	5	4	1	1	4	2	3.875	3	5	1.57142857142857	42	1	5
215	151-batch3b	NA	NA	1	yes	4.57142857142857	5	1	1	1	4	2	3.0625	1	NA	1.28571428571429	40	2	3
216	151-batch4b	NA	NA	1	yes	5	5	5	1	NA	2	2	4.125	4	NA	3.14285714285714	28	1	4
217	151-batch5d	25.0383806261879	0.956143933482968	1	yes	4.71428571428571	5	4	1	1	2	2	3.4375	4	7	1.71428571428571	35	2	5
218	152-batch2	22.3762701035492	0.968470154023471	1	yes	6.14285714285714	7	4	1	0	4	2	4.0625	4	7	2.28571428571429	23	1	5
219	153-batch1	NA	NA	1	yes	7	7	4	1	1	1	2	6	6	NA	2.28571428571429	30	1	5
220	153-batch2	NA	NA	1	yes	4.42857142857143	5	1	0	NA	3	1	4.3125	4	NA	3	54	1	4
221	153-batch2b	NA	NA	NA	NA	4.71428571428571	4	3	0	NA	1	1	3.6875	4	NA	2.57142857142857	49	2	4
222	153-batch3	NA	NA	1	yes	4.71428571428571	5	2	1	0	2	1	4.375	3	NA	2.28571428571429	49	2	3
223	153-batch4	NA	NA	1	yes	6.28571428571429	7	1	1	NA	4	2	3.25	1	NA	2.71428571428571	54	1	5
224	153-batch5b	NA	NA	1	yes	4.57142857142857	5	5	1	1	4	1	3.1875	1	NA	3.28571428571429	28	2	3
225	154-batch1b	24.3416132737417	0.946226060441917	1	yes	7	7	4	1	NA	1	1	6.3125	5	6	1.85714285714286	25	1	3
226	154-batch4b	41.5748241801445	0.826437669010202	1	yes	6.85714285714286	7	2	1	1	2	2	6.25	5	6	1.71428571428571	20	1	3
227	154-batch5	NA	NA	1	yes	3.85714285714286	5	4	1	1	4	1	3.125	1	NA	2.71428571428571	34	2	4
228	154-batch5d	NA	NA	NA	NA	3.42857142857143	4	4	1	1	1	2	2.125	1	NA	2.57142857142857	27	1	4
229	156-batch2	NA	NA	1	yes	4.28571428571429	5	4	1	1	4	2	3	2	NA	2.85714285714286	27	2	3
230	156-batch3	NA	NA	1	yes	4.14285714285714	5	5	1	1	4	2	2.9375	1	NA	3	59	2	5
231	156-batch4	58.4316595240833	0.728703885657081	1	yes	4.42857142857143	5	4	1	1	3	1	5	5	5	2.14285714285714	28	2	4
232	156-batch4b	72.0057463006288	0.38239859780997	1	yes	4.71428571428571	5	4	NA	NA	3	2	3.875	2	5	2.57142857142857	40	2	4
233	156-batch5	NA	NA	1	yes	4.28571428571429	5	4	1	1	4	2	2.375	1	NA	2.85714285714286	29	1	4
234	156-batch5c	51.761525048737	0.621178200440984	NA	NA	4.28571428571429	4	4	1	1	4	2	3.75	3	5	2.42857142857143	45	2	4
235	156-batch6	40.0698087009048	0.934707914885884	1	yes	5.14285714285714	5	3	1	1	4	2	1.8125	1	5	3	29	1	4
236	157-batch2b	NA	NA	1	yes	6.42857142857143	7	2	1	NA	1	1	3.4375	4	NA	2.85714285714286	38	2	2
237	157-batch3	46.9799125386575	0.91155695629749	1	yes	4.85714285714286	6	4	1	1	4	2	3.3125	5	5	3	30	1	4
238	157-batch5	29.1187243328486	0.938458930963768	1	yes	6.42857142857143	7	4	1	1	3	2	4.5625	4	6	2.28571428571429	22	1	2
239	157-batch6	37.1063401320774	0.871385893661626	1	yes	4.57142857142857	5	2	1	1	2	2	3.25	2	5	2.14285714285714	31	2	4
240	158-batch1b	NA	NA	1	yes	5	5	1	0	NA	2	1	4.5625	3	NA	3	32	1	4
241	158-batch2	49.6320246838166	0.760096287081543	0	no	3.85714285714286	6	5	1	1	4	2	2.125	1	5	1.85714285714286	26	1	2
242	158-batch3b	29.0928929122129	0.922788204898419	1	yes	5.28571428571429	7	2	1	1	3	2	4.5	2	6	2.14285714285714	27	1	4
243	158-batch5	NA	NA	1	yes	7	7	2	1	1	4	1	5.8125	4	NA	2.14285714285714	38	1	3
244	158-batch5c	NA	NA	1	yes	4.71428571428571	7	1	0	NA	1	2	4.625	6	NA	2.71428571428571	40	1	4
245	158-batch5d	NA	NA	1	yes	2.57142857142857	2	3	0	0	3	2	3.375	2	NA	2.42857142857143	30	1	4
246	159-batch1	57.0161827886183	0.738325737242528	1	yes	4.71428571428571	4	5	1	1	4	1	3.3125	1	5	2.42857142857143	45	2	2
247	159-batch2b	NA	NA	1	yes	4.42857142857143	5	3	1	NA	1	1	4	2	NA	2.28571428571429	49	1	4
248	16-batch1	NA	NA	1	yes	4.71428571428571	5	4	1	1	4	2	2.9375	2	NA	3	25	1	3
249	16-batch1a	NA	NA	1	yes	5.28571428571429	6	4	1	1	4	1	3.75	3	NA	2.28571428571429	46	2	3
250	160-batch2b	NA	NA	1	yes	6.28571428571429	5	1	0	NA	1	1	4.25	4	NA	2.85714285714286	25	1	4
251	160-batch3b	NA	NA	1	yes	5.42857142857143	6	2	1	1	1	1	3.375	1	5	2.42857142857143	41	2	5
252	160-batch5c	24.3594778225008	0.94758247160684	1	yes	4.42857142857143	2	3	1	NA	1	1	2.375	1	6	2.42857142857143	29	2	4
253	161-batch1	66.2117642365019	0.381439067348485	1	yes	4.57142857142857	5	1	1	NA	4	1	4	2	5	1.85714285714286	32	2	4
254	161-batch2	30.5283735535577	0.905553224691358	1	yes	4.42857142857143	5	4	1	NA	1	2	3.125	1	5	2.42857142857143	19	2	3
255	161-batch5	24.6422683848516	0.964825184417566	1	yes	5.28571428571429	7	3	1	1	4	1	4.625	3	7	2.42857142857143	60	2	2
256	161-batch6	NA	NA	1	yes	3.14285714285714	6	2	1	NA	4	2	2.0625	3	NA	2	23	2	4
257	162-batch1	NA	NA	1	yes	3.71428571428571	2	2	1	NA	2	1	3	1	NA	2.71428571428571	36	1	4
258	162-batch3b	24.0388996937588	0.955719584272109	1	yes	5.85714285714286	7	3	1	1	4	1	6.3125	6	6	2.71428571428571	37	1	2
259	162-batch4	30.0448680143604	0.875848277345394	1	yes	6.42857142857143	7	2	1	1	4	2	5.5	4	6	2.71428571428571	48	2	4
260	162-batch5c	23.4543588866161	0.954633960099897	1	yes	7	7	4	1	NA	2	2	5.9375	4	6	2.42857142857143	24	2	4
261	163-batch1	42.4494784270103	0.881074156737263	NA	NA	3.28571428571429	4	4	1	1	4	2	2.3125	1	5	1.28571428571429	37	1	5
262	163-batch1b	30.6994788982019	0.90171410239412	1	yes	5.28571428571429	7	2	1	1	4	2	3.75	4	5	2.57142857142857	48	2	5
263	163-batch3b	NA	NA	1	yes	4.57142857142857	5	1	1	1	2	1	2.75	1	NA	1.14285714285714	33	1	2
264	163-batch4b	NA	NA	1	yes	3.85714285714286	6	2	1	1	4	1	1.8125	1	NA	2.85714285714286	33	1	4
265	163-batch5	62.318214934116	0.584683268840971	1	yes	5.14285714285714	6	4	1	NA	4	1	3.75	2	6	1.85714285714286	33	2	4
266	163-batch5c	84.9446602525513	0.474628574117691	NA	NA	3.85714285714286	4	1	1	1	4	2	2.6875	1	6	2.28571428571429	29	1	5
267	163-batch6	83.7475908079703	0.357058224791734	1	yes	4.28571428571429	5	2	1	1	4	2	3.875	4	5	2.28571428571429	23	1	5
268	164-batch1	46.820046544836	0.624169116794643	1	yes	6	7	2	1	1	1	2	3.9375	1	6	2.42857142857143	57	1	2
269	164-batch1b	NA	NA	1	yes	4.57142857142857	5	4	1	1	1	2	2.9375	1	NA	2.57142857142857	31	1	3
270	165-batch1	41.3496262508823	0.943496505758752	1	yes	5.42857142857143	6	2	1	1	4	2	3.25	2	6	2.85714285714286	38	2	4
271	165-batch1b	NA	NA	0	no	2.85714285714286	3	3	1	1	4	2	3.3125	2	NA	3.14285714285714	20	1	2
272	165-batch2b	76.9796318107066	0.551371863465953	1	yes	6.42857142857143	7	2	0	0	2	1	4.9375	4	5	2.71428571428571	20	1	2
273	165-batch4	NA	NA	1	yes	5.28571428571429	7	5	1	1	4	2	4.875	4	NA	3.42857142857143	20	2	3
274	165-batch4b	25.8452047807381	0.958370112394443	1	yes	6	7	5	1	1	1	2	4.5625	5	5	2.71428571428571	26	1	4
275	165-batch5c	NA	NA	1	yes	5	5	4	1	1	4	1	4.3125	4	NA	2.71428571428571	39	1	2
276	165-batch5d	25.9494860397779	0.946894544839627	1	yes	5.42857142857143	5	4	1	NA	1	1	4.8125	4	6	2.57142857142857	44	1	4
277	165-batch6	NA	NA	1	yes	5.42857142857143	7	1	1	1	3	2	3.125	1	NA	2.85714285714286	22	1	4
278	166-batch2b	57.1105895257437	0.691902655435167	1	yes	5	6	4	1	1	4	2	4.8125	5	5	2.14285714285714	24	2	5
279	166-batch3b	NA	NA	1	yes	5.14285714285714	6	2	1	1	3	2	3.1875	2	NA	2.42857142857143	22	1	3
280	166-batch4	NA	NA	1	yes	6.57142857142857	7	5	1	1	4	2	5.375	5	NA	3	43	2	5
281	166-batch4b	NA	NA	1	yes	5.28571428571429	6	3	1	1	2	2	4.6875	5	NA	1	30	1	2
282	166-batch5	37.752811758646	0.842840440030649	1	yes	5	7	2	1	NA	4	2	3.6875	3	5	1.85714285714286	39	2	4
283	166-batch5c	NA	NA	1	yes	4.57142857142857	5	5	0	NA	4	1	4.1875	4	NA	3	42	2	6
284	166-batch5d	35.9201305195903	0.880763548468348	1	yes	6.14285714285714	7	4	1	1	4	2	3.875	4	6	2.71428571428571	33	1	5
285	167-batch1	NA	NA	1	yes	5.71428571428571	6	1	1	NA	2	1	4.5625	4	NA	1.85714285714286	33	1	4
286	167-batch1b	36.2014783850216	0.860969743929685	1	yes	6.14285714285714	7	3	0	NA	2	2	1.9375	3	7	1.28571428571429	68	2	6
287	167-batch2	37.4198687970427	0.814370879528294	1	yes	4	5	5	1	1	1	2	3.125	2	5	2	47	1	4
288	167-batch3	NA	NA	1	yes	5	5	4	1	1	4	1	3.5625	4	NA	3.42857142857143	32	1	4
289	167-batch4b	100.903011222834	0.128246482860835	1	yes	4.14285714285714	5	5	1	NA	4	2	3.3125	2	5	2.57142857142857	26	2	4
290	168-batch2b	NA	NA	1	yes	4.57142857142857	5	3	1	1	1	1	4.875	4	NA	2.57142857142857	40	1	4
291	168-batch6	NA	NA	1	yes	5	5	1	1	1	1	2	4.25	4	NA	2.42857142857143	27	2	4
292	169-batch1	NA	NA	1	yes	4.71428571428571	5	1	1	1	2	2	3.8125	2	NA	2.28571428571429	24	1	4
293	169-batch1b	NA	NA	1	yes	6.71428571428571	7	2	1	1	2	2	6.4375	4	NA	2.85714285714286	50	1	5
294	169-batch2b	NA	NA	1	yes	6.14285714285714	6	2	1	1	4	1	5.6875	5	NA	2.14285714285714	35	2	3
295	169-batch3	NA	NA	1	yes	5	5	4	1	1	4	2	2.8125	1	NA	3	43	1	4
296	169-batch4b	NA	NA	1	yes	6.28571428571429	7	5	1	1	4	2	4.8125	3	NA	2.14285714285714	36	1	4
297	169-batch5	NA	NA	1	yes	5.85714285714286	5	5	0	1	1	1	5.5625	4	NA	3.42857142857143	32	2	2
298	17-batch4b	NA	NA	1	yes	4.85714285714286	5	1	0	0	3	1	4.0625	4	NA	2.71428571428571	37	2	3
299	17-batch5	68.5231260887898	0.520965732776969	1	yes	5	6	1	1	NA	4	1	3.25	1	6	1.57142857142857	56	1	4
300	17-batch5d	54.7114507061297	0.768397533413193	1	yes	5	5	3	0	0	2	1	3.6875	3	6	3	26	2	3
301	170-batch2b	43.7856128093196	0.782016415573679	1	yes	6.71428571428571	7	5	1	1	3	2	4.1875	4	5	2.71428571428571	33	1	4
302	170-batch5	NA	NA	1	yes	4.28571428571429	5	4	1	1	4	2	2.5625	1	NA	1.42857142857143	29	2	4
303	171-batch2b	NA	NA	1	yes	7	7	3	0	1	1	1	4.3125	3	NA	1.71428571428571	61	2	3
304	171-batch3	NA	NA	1	yes	4.85714285714286	5	4	1	1	4	1	3.75	2	NA	2	40	1	3
305	171-batch4b	NA	NA	1	yes	5.57142857142857	5	2	1	1	4	1	5.125	4	NA	2.14285714285714	57	1	4
306	172-batch3	NA	NA	1	yes	4.28571428571429	5	4	1	NA	3	2	3.5	2	NA	2.57142857142857	35	1	4
307	172-batch4b	NA	NA	NA	NA	3.71428571428571	4	5	0	1	4	1	2.1875	1	NA	3.28571428571429	37	2	3
308	172-batch5d	NA	NA	1	yes	5.85714285714286	7	5	1	1	1	2	4.3125	1	NA	1.85714285714286	28	1	4
309	173-batch1b	NA	NA	1	yes	4.57142857142857	4	4	1	1	4	2	4.25	2	NA	2.14285714285714	38	2	4
310	173-batch2	NA	NA	1	yes	5.85714285714286	7	1	NA	NA	1	1	4.75	2	NA	1.57142857142857	37	2	4
311	173-batch3b	NA	NA	1	yes	5.85714285714286	6	1	1	NA	1	2	3.9375	3	NA	2.14285714285714	35	2	4
312	173-batch4	39.9307498855697	0.948484657984714	1	yes	5.85714285714286	6	4	1	1	4	2	4.625	4	5	2.85714285714286	30	2	3
313	173-batch4b	26.9827858815999	0.943069784817847	1	yes	5.57142857142857	7	5	1	1	4	2	2.125	3	5	3.14285714285714	63	2	4
314	173-batch5b	40.4247297276011	0.917226222993215	1	yes	5.85714285714286	7	2	1	1	4	2	4.1875	4	3	2.57142857142857	33	2	5
315	174-batch3	NA	NA	1	yes	4.28571428571429	5	4	1	1	2	1	3.125	1	NA	1.42857142857143	34	2	6
316	174-batch4	21.3628651966603	0.959846211343795	1	yes	5.28571428571429	7	2	1	1	4	2	3.125	4	7	2.85714285714286	19	2	3
317	174-batch5d	NA	NA	1	yes	6.85714285714286	7	2	1	1	3	2	4.75	4	NA	1.71428571428571	31	2	4
318	174-batch6	NA	NA	1	yes	4.85714285714286	5	4	1	1	4	1	4.9375	4	NA	2.28571428571429	29	2	3
319	175-batch1	30.9782511712476	0.924541201005315	1	yes	4.14285714285714	5	1	1	1	4	2	3.8125	3	6	3	65	2	5
320	175-batch2b	37.6503731457666	0.893153699531723	1	yes	6.14285714285714	7	5	1	NA	4	1	4.5	4	6	3.14285714285714	40	2	3
321	175-batch3	31.7699604810859	0.929330457314891	NA	NA	4	5	2	1	1	4	2	3.125	3	5	1.42857142857143	61	2	6
322	175-batch5	NA	NA	1	yes	4.85714285714286	5	2	1	1	4	2	3.3125	1	NA	1.57142857142857	33	1	4
323	175-batch5b	NA	NA	1	yes	4	5	4	1	NA	1	2	3.4375	3	NA	2.71428571428571	26	1	4
324	176-batch1	NA	NA	1	yes	4.71428571428571	5	4	1	1	4	1	4.4375	4	NA	2.57142857142857	37	1	3
325	176-batch1b	NA	NA	1	yes	6.42857142857143	7	2	1	1	4	2	4	2	NA	2	29	1	5
326	176-batch2b	NA	NA	1	yes	5.71428571428571	7	2	1	1	4	1	4	2	NA	1.42857142857143	68	1	2
327	176-batch3	NA	NA	1	yes	6.28571428571429	7	2	1	0	1	1	3.9375	4	NA	2.85714285714286	26	1	4
328	176-batch4b	NA	NA	1	yes	4.14285714285714	5	2	1	NA	3	2	2.75	3	NA	2.42857142857143	19	2	3
329	176-batch5d	NA	NA	1	yes	4.28571428571429	5	1	0	NA	2	1	4.0625	2	NA	2.42857142857143	35	2	4
330	177-batch1b	92.9930283981128	0.31409048162585	1	yes	4.28571428571429	5	5	1	1	4	1	2.3125	1	3	2.71428571428571	48	1	3
331	177-batch2b	NA	NA	1	yes	5.71428571428571	6	3	1	NA	2	2	5.75	4	NA	2.71428571428571	21	1	3
332	177-batch3b	NA	NA	1	yes	4.14285714285714	5	2	1	NA	4	2	4.0625	4	NA	3.42857142857143	31	1	4
333	177-batch6	33.0220510319695	0.895412045612796	1	yes	5.71428571428571	7	2	1	1	4	2	4.3125	4	5	2.85714285714286	28	2	5
334	178-batch1b	31.3423284015694	0.912600692106502	1	yes	4.71428571428571	5	2	1	1	4	1	3.25	2	5	2	41	2	2
335	178-batch2	NA	NA	NA	NA	3.57142857142857	5	4	1	1	4	2	2.75	1	NA	3	55	1	5
336	178-batch4	NA	NA	1	yes	4.28571428571429	5	4	1	1	4	1	4.0625	2	NA	2.42857142857143	29	1	3
337	178-batch4b	NA	NA	1	yes	5.42857142857143	6	5	1	1	4	2	4.8125	4	NA	2.28571428571429	23	2	2
338	178-batch5c	NA	NA	1	yes	6.42857142857143	7	4	1	NA	3	1	5.5625	4	NA	1.28571428571429	45	2	4
339	178-batch5d	59.9792066351575	0.827209976729316	1	yes	6.28571428571429	7	2	1	1	3	1	3.5625	2	6	1.57142857142857	29	1	5
340	179-batch5b	88.5761092593721	0.454408263988403	NA	NA	3.71428571428571	4	2	1	NA	3	2	2.3125	1	3	2.71428571428571	35	2	3
341	18-batch1a	35.6074620084073	0.863124534867551	1	yes	5.42857142857143	7	5	1	0	3	2	4.0625	2	7	1.28571428571429	33	1	4
342	180-batch1	33.6888460013768	0.921368625850254	1	yes	4.28571428571429	5	5	1	1	4	1	2.5625	1	6	2	65	2	4
343	180-batch1b	NA	NA	1	yes	6	7	2	1	1	4	1	5.5625	4	NA	2	65	2	4
344	180-batch2	NA	NA	NA	NA	3.28571428571429	4	5	0	1	3	1	3.375	4	NA	3.57142857142857	40	1	4
345	180-batch4	NA	NA	1	yes	5.28571428571429	6	3	1	1	3	2	4	3	NA	2.57142857142857	26	1	4
346	180-batch5c	NA	NA	1	yes	6	6	4	1	1	1	1	3.5625	1	NA	2.71428571428571	44	2	4
347	180-batch5d	NA	NA	1	yes	5	6	5	1	1	NA	2	3.625	2	NA	2.57142857142857	41	2	1
348	181-batch1	NA	NA	1	yes	5.71428571428571	6	5	1	1	4	1	5.875	5	NA	2.28571428571429	38	2	3
349	181-batch1b	NA	NA	1	yes	5.14285714285714	6	1	1	1	1	1	4.625	4	NA	1.71428571428571	42	1	4
350	181-batch2	NA	NA	1	yes	4.42857142857143	5	3	1	0	1	1	2.875	1	4	2.42857142857143	50	1	3
351	181-batch3	NA	NA	1	yes	6	7	5	1	NA	2	2	4.8125	4	NA	2.85714285714286	25	1	3
352	181-batch4b	38.9004313726484	0.833666507894439	1	yes	5	5	2	1	1	4	2	5.1875	4	6	2.42857142857143	25	2	5
353	181-batch5d	NA	NA	1	yes	5.57142857142857	6	4	1	1	4	1	5.9375	4	NA	1.85714285714286	38	1	4
354	181-batch6	66.5967476434086	0.57965604421877	1	yes	5.42857142857143	5	2	1	1	4	2	3.5	2	5	2.14285714285714	37	1	5
355	182-batch2	NA	NA	1	yes	6.14285714285714	7	4	1	1	4	2	4.4375	3	NA	1.85714285714286	55	2	4
356	182-batch4b	NA	NA	1	yes	6.28571428571429	7	4	1	0	4	1	4.5625	3	NA	1.42857142857143	62	2	3
357	182-batch5c	32.8107496427246	0.923091170937989	1	yes	4.42857142857143	5	4	1	1	4	1	2.9375	1	5	2.14285714285714	50	2	3
358	183-batch1b	NA	NA	NA	NA	5.71428571428571	5	1	1	1	3	2	3.9375	2	NA	2.57142857142857	33	1	4
359	183-batch2	33.8737958288255	0.899942129267667	NA	NA	4.71428571428571	5	4	1	1	4	2	3.5625	3	6	2.14285714285714	19	2	3
360	183-batch3	49.4159351984621	0.706384372736949	1	yes	4.42857142857143	5	3	1	1	2	1	2.75	1	5	2.71428571428571	41	2	3
361	184-batch1b	NA	NA	1	yes	4.28571428571429	4	3	1	1	1	2	3.75	2	NA	2.28571428571429	61	1	4
362	184-batch2	NA	NA	1	yes	6.57142857142857	7	2	1	1	4	2	4.8125	3	NA	3.57142857142857	32	1	4
363	184-batch2b	NA	NA	NA	NA	4.42857142857143	5	5	1	1	4	1	2.875	2	NA	3.14285714285714	50	2	3
364	184-batch4b	NA	NA	1	yes	4.42857142857143	6	1	1	1	4	2	4.0625	4	NA	1.42857142857143	51	1	5
365	184-batch5d	49.8707389291102	0.81957078396264	1	yes	5.85714285714286	6	5	1	NA	1	1	5.6875	4	6	2	24	1	3
366	185-batch1	47.5049862054053	0.809190793304241	0	no	3.57142857142857	6	1	1	1	4	2	2.625	1	5	1	68	2	3
367	185-batch1b	NA	NA	1	yes	4.14285714285714	5	3	1	1	1	1	3.4375	3	NA	2.28571428571429	56	1	4
368	185-batch4b	NA	NA	1	yes	4.42857142857143	5	2	0	1	4	2	3.125	3	NA	3.71428571428571	69	2	3
369	185-batch6	NA	NA	1	yes	7	7	1	1	NA	2	2	5.8125	7	NA	1.85714285714286	21	1	4
370	186-batch2	NA	NA	1	yes	2.85714285714286	5	2	1	1	4	2	2.1875	2	NA	1.85714285714286	35	2	5
371	186-batch5c	78.4440886925525	0.494251779184853	1	yes	5	6	4	1	NA	2	2	4.4375	4	5	2.28571428571429	22	2	4
372	187-batch4b	37.4372290464432	0.833577980800218	1	yes	5.28571428571429	7	5	1	1	4	1	4.375	2	6	3	40	2	3
373	187-batch5	NA	NA	1	yes	5.42857142857143	6	1	1	1	4	2	4.5	2	NA	2.42857142857143	53	2	5
374	188-batch3b	NA	NA	1	yes	2.71428571428571	5	4	1	NA	4	2	1.75	1	NA	2.14285714285714	39	1	4
375	188-batch4b	NA	NA	1	yes	4.42857142857143	6	3	1	1	4	2	2.125	1	NA	2.28571428571429	36	1	4
376	188-batch6	NA	NA	1	yes	4.28571428571429	5	4	1	NA	3	1	2.875	2	NA	3.28571428571429	23	1	4
377	189-batch1	NA	NA	NA	NA	3.57142857142857	5	5	0	1	2	1	1.8125	1	NA	3.14285714285714	45	2	2
378	189-batch1b	NA	NA	1	yes	6.14285714285714	7	3	1	NA	4	2	5.0625	4	NA	1.42857142857143	20	1	3
379	189-batch5	30.2936828198053	0.922926898736924	1	yes	3.71428571428571	3	1	1	1	4	1	2.125	1	3	2.14285714285714	28	1	5
380	189-batch5d	37.0529269562275	0.842087250910194	1	yes	4.42857142857143	7	4	0	NA	4	1	2.9375	4	3	3.28571428571429	31	2	5
381	19-batch1a	NA	NA	1	yes	5.28571428571429	6	2	1	1	1	2	4.25	2	NA	2	42	1	4
382	19-batch2	NA	NA	NA	NA	5.85714285714286	6	2	1	1	4	1	4.3125	2	NA	1	26	1	4
383	19-batch4b	28.3355636587415	0.922123391955945	1	yes	4.57142857142857	5	5	1	1	2	2	5	4	5	3	36	2	4
384	19-batch5d	NA	NA	1	yes	5	5	2	1	1	4	2	2.8125	1	NA	2.57142857142857	26	1	4
385	190-batch2	NA	NA	1	yes	4.28571428571429	5	4	1	1	4	2	2.125	1	NA	3	46	1	5
386	190-batch5	56.5619727781769	0.888750964662371	1	yes	4.28571428571429	5	4	1	1	NA	2	3.1875	2	5	2.42857142857143	41	1	3
387	190-batch5b	33.9272738841786	0.853069814176702	1	yes	5.71428571428571	6	2	1	1	4	2	4	2	6	2.14285714285714	32	2	4
388	190-batch5d	NA	NA	1	yes	5.14285714285714	6	5	1	0	4	2	3.4375	4	NA	2.71428571428571	29	1	2
389	191-batch3b	NA	NA	1	yes	4.42857142857143	5	4	1	1	4	2	2.5625	1	NA	2	39	2	4
390	191-batch4	NA	NA	NA	NA	5.14285714285714	5	4	1	1	4	2	4.1875	4	NA	2.28571428571429	30	1	4
391	191-batch4b	NA	NA	1	yes	6.14285714285714	7	2	1	0	4	2	3.375	2	NA	2.28571428571429	51	2	2
392	191-batch5b	22.1860981838989	0.957633997034908	1	yes	5.57142857142857	7	3	1	1	4	2	2.9375	4	7	2.71428571428571	26	1	4
393	192-batch4b	55.8954693326072	0.806017333538293	1	yes	3.85714285714286	5	4	1	1	4	1	3	1	6	1.42857142857143	39	1	4
394	192-batch5b	NA	NA	NA	NA	3.57142857142857	2	3	1	NA	1	2	2	1	NA	3	29	2	4
395	192-batch5c	31.3766459267838	0.954685395968149	1	yes	3.71428571428571	3	2	1	NA	3	2	3	1	5	2.71428571428571	35	1	4
396	193-batch1	22.0078981984032	0.956008935631724	1	yes	5.57142857142857	7	5	1	NA	NA	2	4.4375	2	7	2.85714285714286	26	1	4
397	193-batch3	NA	NA	1	yes	5.85714285714286	7	4	1	1	2	2	5.1875	7	NA	2.85714285714286	28	2	4
398	193-batch4b	NA	NA	1	yes	5	7	2	0	0	1	2	3.5	1	NA	3.42857142857143	28	2	3
399	194-batch2	NA	NA	NA	NA	5	4	2	1	1	3	2	3.5625	3	NA	2.42857142857143	22	1	3
400	194-batch3	NA	NA	1	yes	5	6	1	1	NA	4	2	4.125	4	NA	2.71428571428571	46	2	4
401	194-batch5b	NA	NA	1	yes	6	7	1	1	1	4	1	4.9375	3	NA	1	62	2	4
402	195-batch1	NA	NA	1	yes	4.28571428571429	5	5	1	1	4	2	4.1875	4	NA	2.71428571428571	47	1	3
403	195-batch1b	NA	NA	NA	NA	3.57142857142857	4	1	1	1	4	2	2.125	1	NA	2.85714285714286	37	1	5
404	195-batch4b	NA	NA	1	yes	4.71428571428571	5	2	1	1	4	2	3.125	1	NA	1.71428571428571	55	1	4
405	195-batch5	55.1911446338991	0.708180498009852	1	yes	5.42857142857143	6	2	0	1	4	1	4.25	4	6	2.42857142857143	31	1	4
406	195-batch6	57.1935639031197	0.860205090294736	1	yes	5.42857142857143	7	3	1	NA	2	1	4	2	5	2.28571428571429	42	1	4
407	196-batch4b	84.8223741704178	0.344456982665854	1	yes	4.85714285714286	2	4	1	1	1	1	2.5	1	5	2.14285714285714	26	2	3
408	196-batch5c	35.3042804686454	0.883550590745436	1	yes	4.14285714285714	5	3	0	NA	4	2	2.1875	1	3	2.57142857142857	64	2	5
409	197-batch2	65.1371068895235	0.246333543912598	1	yes	6.42857142857143	7	2	1	NA	4	2	3.0625	1	5	1.85714285714286	30	0	4
410	197-batch3b	28.556606529769	0.945162745267811	1	yes	5.85714285714286	7	3	1	1	4	2	4.125	3	5	2	33	2	5
411	197-batch5	44.1656277052534	0.810941482347244	1	yes	5.42857142857143	7	4	1	1	4	1	2.875	1	5	1.57142857142857	27	1	3
412	197-batch6	NA	NA	1	yes	5.42857142857143	6	4	1	1	1	2	5.4375	5	NA	2.14285714285714	30	2	4
413	198-batch1	NA	NA	1	yes	6	7	4	1	1	4	2	4.25	3	NA	2.71428571428571	33	2	4
414	198-batch4	NA	NA	1	yes	5	5	5	1	NA	1	1	3.9375	1	NA	3.85714285714286	20	2	2
415	198-batch5c	NA	NA	1	yes	6.14285714285714	6	2	1	1	2	1	5.6875	4	NA	1	39	2	5
416	199-batch1b	NA	NA	1	yes	3.85714285714286	5	5	1	1	3	1	4.125	3	NA	2.28571428571429	40	1	4
417	199-batch2	NA	NA	1	yes	4.42857142857143	4	5	0	NA	2	1	4.3125	3	NA	2.85714285714286	56	1	4
418	199-batch3	45.1157591862401	0.828332182248287	1	yes	4.28571428571429	5	1	1	1	4	2	4.0625	5	5	2.14285714285714	53	2	4
419	2-batch2	NA	NA	1	yes	4.28571428571429	5	4	1	NA	2	1	3.3125	2	NA	2.85714285714286	24	2	4
420	2-batch2b	NA	NA	1	yes	4.57142857142857	5	1	1	1	4	2	3.5	1	NA	1.85714285714286	30	1	4
421	2-batch3	NA	NA	1	yes	4.42857142857143	5	3	NA	NA	4	2	2.125	1	2	3.85714285714286	25	1	4
422	20-batch1a	45.9141642244013	0.893082273893922	1	yes	5	5	5	1	1	4	1	3	1	6	3.14285714285714	46	1	2
423	20-batch5b	31.9423303026192	0.933058737472069	1	yes	4.42857142857143	6	3	1	1	4	1	4.5	4	5	2	36	1	5
424	200-batch3	NA	NA	1	yes	6.14285714285714	5	4	1	NA	4	1	3.9375	3	NA	2	47	1	5
425	200-batch4	NA	NA	1	yes	5.85714285714286	6	4	1	1	4	2	5.1875	4	NA	1.71428571428571	53	1	5
426	200-batch4b	NA	NA	1	yes	5	6	2	1	NA	4	2	5.8125	4	NA	2.71428571428571	49	2	5
427	200-batch5	NA	NA	1	yes	4.57142857142857	5	4	1	1	4	2	1.4375	1	NA	3	29	2	4
428	200-batch5b	31.4021094198974	0.939719643213408	1	yes	7	7	2	1	NA	1	2	6.375	5	6	3	24	2	4
429	200-batch5c	NA	NA	1	yes	2.85714285714286	4	1	1	1	4	1	1.6875	1	NA	2	32	2	6
430	200-batch6	61.3398530107237	0.693759681645292	1	yes	5.28571428571429	7	1	1	1	4	2	3.125	1	7	2.71428571428571	41	1	3
431	201-batch1	65.5607359007888	0.69339002785628	NA	NA	4	5	4	1	NA	2	2	2.75	1	5	3.28571428571429	29	2	4
432	201-batch3	42.9469183150162	0.852431251353859	1	yes	5.42857142857143	5	3	1	NA	1	2	5.25	2	7	1.71428571428571	43	2	5
433	201-batch4	49.2212285397653	0.7969992437934	1	yes	5.28571428571429	7	2	1	NA	4	1	4.25	2	4	1.71428571428571	30	1	5
434	201-batch4b	NA	NA	1	yes	4.85714285714286	5	1	1	NA	3	2	3.0625	2	NA	2.71428571428571	57	1	5
435	201-batch5b	26.043328752202	0.946844924297153	1	yes	5.14285714285714	6	5	1	NA	4	1	4.8125	4	5	3.14285714285714	36	2	4
436	201-batch5d	19.78685814883	0.97125151801893	1	yes	7	7	4	NA	NA	1	1	5.3125	5	7	3.57142857142857	24	1	3
437	202-batch2b	NA	NA	1	yes	6.28571428571429	7	2	1	1	2	2	5.125	3	NA	2.71428571428571	36	1	4
438	202-batch3	39.1069458861385	0.813454656979235	1	yes	4.57142857142857	5	4	1	1	4	2	2.4375	3	4	2.42857142857143	39	2	4
439	202-batch5	NA	NA	1	yes	4.57142857142857	5	1	0	NA	3	1	4	4	NA	2.71428571428571	49	1	4
440	202-batch5d	NA	NA	1	yes	4.71428571428571	5	5	1	1	4	1	3.6875	2	NA	1	38	2	3
441	202-batch6	60.9017986596399	0.644399764154578	1	yes	6.42857142857143	7	4	1	NA	1	2	4.75	4	6	4	27	1	4
442	203-batch2	NA	NA	1	yes	5.57142857142857	5	1	1	NA	3	2	4.625	5	NA	2.28571428571429	32	2	5
443	203-batch4	37.3764961442071	0.912549672688309	1	yes	5.28571428571429	7	3	1	1	4	2	3.3125	1	5	2.28571428571429	26	2	4
444	203-batch4b	NA	NA	1	yes	5.14285714285714	6	2	0	1	4	1	3.375	1	NA	3.28571428571429	68	2	1
445	203-batch5	NA	NA	1	yes	5.42857142857143	5	4	1	1	4	1	4.75	4	NA	2	35	1	4
446	204-batch1	52.9851920051228	0.748624902014408	1	yes	4.14285714285714	5	4	1	1	4	1	3.4375	1	6	2.71428571428571	36	1	5
447	204-batch5	61.4371049381145	0.759959300056017	1	yes	4.85714285714286	5	2	1	1	4	2	2.75	1	6	1.71428571428571	35	1	4
448	205-batch2	NA	NA	1	yes	5	5	1	1	1	4	2	1.9375	1	NA	1.28571428571429	49	2	2
449	205-batch3	NA	NA	1	yes	6.14285714285714	7	5	0	0	1	1	5.9375	4	NA	2.14285714285714	39	1	4
450	205-batch4b	NA	NA	1	yes	6.71428571428571	7	4	1	1	4	2	4.875	4	NA	2.28571428571429	34	2	5
451	206-batch1	NA	NA	1	yes	6.14285714285714	7	3	1	1	3	2	5.25	2	NA	3.28571428571429	19	2	3
452	206-batch2	NA	NA	1	yes	4	5	4	1	1	4	2	2.6875	2	NA	2.42857142857143	35	1	4
453	206-batch5	NA	NA	1	yes	5	5	2	1	NA	2	1	3.8125	3	NA	2.71428571428571	37	1	3
454	206-batch5b	NA	NA	1	yes	5.42857142857143	6	4	NA	1	4	1	3.625	1	NA	1.28571428571429	49	1	4
455	206-batch5c	56.8894512611981	0.748181355238931	1	yes	5.71428571428571	7	3	1	1	1	2	2.625	1	6	2.85714285714286	64	2	4
456	207-batch1	NA	NA	1	yes	4.85714285714286	5	2	1	1	4	2	3	2	NA	1.14285714285714	53	1	5
457	207-batch1b	NA	NA	1	yes	4.42857142857143	5	2	1	1	4	2	3.125	1	NA	3.28571428571429	54	1	3
458	207-batch3b	31.9532483597058	0.912639930515371	1	yes	4.42857142857143	5	2	1	NA	3	2	4.8125	4	5	2.57142857142857	24	2	5
459	207-batch5c	NA	NA	1	yes	6.14285714285714	7	2	1	NA	2	1	4.6875	4	NA	2	43	1	3
460	208-batch1b	NA	NA	1	yes	4.57142857142857	6	2	1	1	4	2	3.125	4	NA	2.85714285714286	31	2	4
461	208-batch2b	NA	NA	1	yes	4.57142857142857	6	1	0	0	1	1	4.625	3	NA	2.85714285714286	24	2	5
462	208-batch3b	NA	NA	1	yes	5.57142857142857	5	5	1	0	1	2	4.3125	3	NA	1	54	1	6
463	208-batch4b	38.9738578538567	0.854582387286162	1	yes	5	5	5	1	NA	4	2	4.375	4	6	2.42857142857143	28	2	5
464	209-batch1	45.6168929424818	0.744883401539484	1	yes	5.42857142857143	6	4	0	1	1	1	5.0625	3	5	3.28571428571429	41	2	3
465	209-batch1b	NA	NA	0	no	2.71428571428571	2	5	1	1	4	1	1.5625	1	NA	1.57142857142857	37	1	3
466	209-batch2	NA	NA	1	yes	5.57142857142857	7	4	1	1	3	2	4.4375	4	NA	2.42857142857143	39	2	4
467	209-batch3	62.9247012299594	0.633072327099403	NA	NA	4	4	4	1	1	4	2	2.75	1	5	2.85714285714286	36	2	4
468	209-batch5c	48.3567662688599	0.858650604296287	1	yes	5	5	4	0	NA	3	1	3.9375	3	6	2.14285714285714	32	2	3
469	209-batch5d	NA	NA	1	yes	5	6	1	1	1	1	2	4.375	2	NA	2.71428571428571	35	2	4
470	21-batch1	NA	NA	1	yes	6	7	3	1	1	4	1	4.3125	3	NA	2.42857142857143	31	2	4
471	21-batch1b	NA	NA	1	yes	4.28571428571429	5	1	1	NA	2	2	3.875	2	NA	2.28571428571429	52	2	4
472	21-batch3	NA	NA	1	yes	4.57142857142857	6	2	1	1	4	1	3.9375	4	NA	3	32	2	3
473	21-batch5d	51.0123496414463	0.906309161403333	1	yes	7	7	5	1	1	NA	2	3.5	1	6	1.85714285714286	36	2	4
474	210-batch2b	NA	NA	1	yes	4.85714285714286	2	2	NA	NA	2	1	3.9375	2	NA	2.28571428571429	37	2	4
475	210-batch3b	45.0117530789138	0.815135723138585	1	yes	4.85714285714286	5	3	1	1	4	1	3.6875	3	5	1.85714285714286	53	2	4
476	210-batch4	NA	NA	1	yes	4.42857142857143	5	4	0	NA	2	1	3.9375	5	NA	2.71428571428571	61	1	4
477	210-batch5	59.8187219437267	0.582680639547201	1	yes	5	6	4	1	NA	2	2	3.5	2	5	2.42857142857143	28	2	4
478	210-batch5c	NA	NA	1	yes	6	7	5	1	NA	2	1	5.1875	6	NA	2.28571428571429	29	1	5
479	210-batch5d	32.7822840700459	0.923317664901826	1	yes	4.57142857142857	7	1	1	1	1	1	4.125	5	1	1.42857142857143	49	1	2
480	211-batch1b	NA	NA	1	yes	4.71428571428571	6	5	1	NA	4	2	3.3125	2	NA	3.42857142857143	26	2	3
481	211-batch3	NA	NA	1	yes	6.71428571428571	7	4	1	1	4	1	5.1875	4	NA	1.14285714285714	55	1	3
482	211-batch5b	NA	NA	1	yes	3.57142857142857	5	1	1	1	4	2	2.9375	3	NA	2.28571428571429	29	2	4
483	212-batch1	32.9712559025486	0.898960148488575	1	yes	6.28571428571429	7	3	1	1	2	1	4.75	3	7	2.71428571428571	28	1	3
484	212-batch1b	NA	NA	1	yes	4	5	2	1	NA	4	2	2.375	1	3	2.57142857142857	51	2	5
485	212-batch2b	NA	NA	1	yes	3.85714285714286	5	1	1	1	3	1	2.9375	1	NA	2	30	1	5
486	212-batch3	NA	NA	1	yes	4.42857142857143	5	2	0	NA	2	2	4.625	5	NA	2.42857142857143	43	2	5
487	212-batch4b	41.400321708315	0.752203918760625	1	yes	5.42857142857143	6	4	1	1	4	2	4.1875	4	6	1.42857142857143	34	1	6
488	213-batch1	NA	NA	1	yes	4.85714285714286	7	4	1	1	1	2	4.25	3	NA	2.85714285714286	42	1	5
489	213-batch2	27.3529807849045	0.939011187384598	1	yes	5	6	4	1	1	4	1	4.4375	3	2	2	33	1	3
490	214-batch2	NA	NA	1	yes	5.14285714285714	6	1	0	NA	3	1	4.3125	5	NA	2.71428571428571	27	2	4
491	214-batch3	NA	NA	1	yes	6.28571428571429	7	3	1	NA	3	2	5.375	5	NA	2.42857142857143	29	1	4
492	214-batch3b	NA	NA	1	yes	5.85714285714286	7	4	1	1	4	2	4.875	4	NA	2.57142857142857	22	2	4
493	214-batch4b	NA	NA	1	yes	4.42857142857143	5	4	1	NA	2	2	4.0625	3	NA	2.42857142857143	30	2	4
494	214-batch5	30.402590752153	0.896516586480885	1	yes	6.85714285714286	7	4	1	NA	4	2	5.625	4	7	3	23	1	4
495	214-batch5c	34.2181523495515	0.904095993759468	1	yes	6	6	3	1	1	4	2	6.4375	4	5	2.28571428571429	20	2	3
496	215-batch1b	40.5735240757856	0.869432229879955	1	yes	5	5	3	1	1	NA	2	4.0625	2	7	2.71428571428571	21	1	3
497	215-batch2b	NA	NA	1	yes	5.14285714285714	6	1	0	0	1	1	4.4375	4	NA	2.71428571428571	24	2	5
498	215-batch3	63.9286455079638	0.710221211377234	NA	NA	5.14285714285714	5	5	0	0	1	1	3.25	4	6	3.28571428571429	47	2	2
499	217-batch1	NA	NA	1	yes	5.42857142857143	5	4	1	NA	2	2	4	2	NA	1.71428571428571	50	1	4
500	217-batch1b	NA	NA	1	yes	6.57142857142857	7	4	1	NA	4	1	6.25	5	NA	2	37	1	4
501	217-batch2	24.6895632132115	0.839502819675209	1	yes	5	5	4	1	1	4	2	3.875	4	5	2	44	2	4
502	217-batch3	42.4999891780552	0.784330232968269	1	yes	4.42857142857143	5	4	0	1	4	1	4.125	3	5	3	61	2	3
503	218-batch1	21.5646431589159	0.946228989225488	1	yes	6.57142857142857	7	2	1	1	3	1	6.3125	5	6	2.28571428571429	31	1	3
504	218-batch1b	NA	NA	1	yes	4.71428571428571	5	4	1	1	4	2	4.0625	4	NA	2.42857142857143	34	1	4
505	218-batch2	NA	NA	1	yes	4.42857142857143	5	2	1	1	4	2	2.625	1	NA	2	56	2	4
506	218-batch3b	NA	NA	1	yes	6.57142857142857	7	1	1	1	4	1	4	2	NA	1.85714285714286	41	2	2
507	218-batch5b	NA	NA	1	yes	4.57142857142857	5	3	1	1	4	2	3.3125	2	NA	1.85714285714286	37	2	5
508	219-batch1	NA	NA	1	yes	4	5	5	1	NA	4	2	3.5	4	5	2.71428571428571	27	1	4
509	219-batch5	NA	NA	1	yes	4.42857142857143	5	2	1	1	2	2	3	3	NA	3	23	2	4
510	219-batch5d	NA	NA	1	yes	4.42857142857143	6	4	1	1	4	1	3.6875	4	NA	2.71428571428571	34	1	5
511	22-batch2b	NA	NA	NA	NA	4.57142857142857	5	1	0	1	4	1	3.9375	4	5	3.14285714285714	43	1	3
512	220-batch1	NA	NA	1	yes	5.85714285714286	6	4	1	1	2	2	2.8125	3	NA	2.71428571428571	18	2	2
513	220-batch1b	NA	NA	1	yes	4.85714285714286	5	5	1	1	4	2	4	2	NA	3	48	2	4
514	220-batch4b	NA	NA	1	yes	3.28571428571429	6	2	1	1	4	2	3	3	NA	2.57142857142857	35	2	5
515	220-batch5	77.014256545558	0.474448049951581	1	yes	3.28571428571429	5	2	1	1	4	2	1.5	1	5	2.57142857142857	38	2	4
516	220-batch5d	26.2158877553122	0.946980647000614	1	yes	5.42857142857143	7	5	1	NA	4	2	4.3125	5	6	2.57142857142857	54	2	4
517	221-batch2b	NA	NA	1	yes	3.57142857142857	5	1	0	1	4	2	2.3125	2	NA	2.85714285714286	43	2	3
518	221-batch3	28.5199263306083	0.923887630437191	1	yes	5.71428571428571	6	2	1	1	4	2	3.1875	3	5	3.14285714285714	34	2	5
519	221-batch3b	NA	NA	1	yes	4.57142857142857	5	2	1	1	1	2	3.6875	2	NA	1.71428571428571	28	2	4
520	221-batch4b	NA	NA	1	yes	4.71428571428571	5	1	0	NA	NA	1	2.4375	3	NA	2.14285714285714	71	2	2
521	222-batch1	NA	NA	1	yes	5.28571428571429	5	4	1	1	4	2	3.875	4	NA	2.42857142857143	51	2	5
522	222-batch3	50.8215071842985	0.766867214693132	1	yes	4.42857142857143	6	5	1	1	1	2	1.875	4	5	4	25	1	3
523	222-batch4	NA	NA	0	no	2.71428571428571	2	5	1	1	4	2	2	1	NA	1.57142857142857	64	2	5
524	222-batch5d	NA	NA	1	yes	4.71428571428571	5	2	1	1	4	2	4.125	3	NA	1.57142857142857	49	1	4
525	222-batch6	NA	NA	1	yes	6	7	2	0	NA	1	2	4.5	3	NA	2.28571428571429	69	2	3
526	223-batch1	83.4767435589148	0.417501187479639	NA	NA	3.71428571428571	4	1	1	1	2	1	3.125	4	5	2.42857142857143	43	1	4
527	223-batch2	49.2871021595346	0.830589271615821	1	yes	6.28571428571429	7	5	0	1	4	2	4.0625	4	3	3	26	2	4
528	223-batch3	NA	NA	1	yes	5.85714285714286	7	4	1	NA	1	2	4.1875	5	NA	1.71428571428571	26	2	4
529	223-batch5	41.1941054697557	0.781879930454385	1	yes	6.42857142857143	7	4	1	1	1	1	5.25	4	7	1.28571428571429	36	1	3
530	223-batch5b	NA	NA	1	yes	5.57142857142857	5	3	1	NA	4	1	4.6875	4	NA	2.71428571428571	39	2	5
531	224-batch1	NA	NA	1	yes	4.71428571428571	5	2	1	1	2	2	2.5625	1	NA	2.14285714285714	28	2	4
532	224-batch2	43.8690428082553	0.733395634752194	1	yes	3.85714285714286	5	3	1	1	3	2	3.625	1	5	3.57142857142857	25	1	3
533	224-batch3	57.7120765480163	0.649242874116782	1	yes	5.14285714285714	6	5	1	NA	4	1	3.5625	1	6	3	56	2	4
534	224-batch4	42.6119942104564	0.95201671802813	1	yes	6.85714285714286	7	1	1	NA	1	2	6.0625	3	6	1.14285714285714	24	1	3
535	224-batch6	NA	NA	1	yes	4.71428571428571	6	4	1	1	1	2	2.625	1	NA	1.85714285714286	27	1	4
536	225-batch1	NA	NA	1	yes	5.57142857142857	6	5	1	1	1	1	3.3125	2	NA	2.57142857142857	22	2	4
537	225-batch3b	92.7443250161295	0.538619984078181	1	yes	4.71428571428571	5	5	1	1	4	1	3.0625	1	4	1.71428571428571	64	2	5
538	225-batch4	NA	NA	1	yes	4.85714285714286	5	4	1	1	4	2	4.4375	4	NA	1.28571428571429	46	2	5
539	225-batch5	NA	NA	1	yes	5	6	2	1	NA	2	1	3.1875	1	NA	3	41	1	4
540	225-batch6	NA	NA	1	yes	4.85714285714286	5	2	0	1	4	2	4.1875	4	NA	2.85714285714286	40	2	4
541	226-batch1b	NA	NA	0	no	6	7	3	1	NA	2	1	4.75	4	NA	2.71428571428571	51	2	4
542	226-batch2b	NA	NA	1	yes	5.42857142857143	6	5	1	1	3	1	4.25	2	NA	2.71428571428571	32	1	5
543	226-batch3	44.1573967100328	0.777823293417249	1	yes	5.71428571428571	6	2	1	1	4	1	4.875	3	7	1.28571428571429	34	2	4
544	226-batch4	63.6694693810204	0.598428068773932	1	yes	6.85714285714286	6	4	0	1	4	1	6.3125	4	6	1	61	2	3
545	226-batch4b	NA	NA	1	yes	3.85714285714286	5	4	0	NA	4	2	2.25	1	NA	2.42857142857143	41	1	4
546	226-batch5	36.322116622257	0.773123116358223	1	yes	4.85714285714286	5	4	NA	1	4	1	3.0625	1	6	3.42857142857143	47	2	4
547	226-batch5c	NA	NA	1	yes	5.14285714285714	6	2	1	NA	3	2	3.5625	1	NA	2.42857142857143	31	2	3
548	226-batch5d	34.6658181374981	0.864259708245387	1	yes	5.85714285714286	6	4	1	NA	1	1	4.3125	4	5	2.28571428571429	55	2	2
549	226-batch6	38.5887927463379	0.887942210427029	1	yes	4.71428571428571	5	2	1	1	3	1	2.6875	1	6	2.71428571428571	31	2	3
550	227-batch2	21.8926405672869	0.950726283537077	1	yes	6.57142857142857	7	5	1	1	4	1	3.75	2	7	3.57142857142857	36	1	2
551	227-batch3	NA	NA	1	yes	4.85714285714286	5	4	1	1	3	2	4.125	3	NA	2.28571428571429	27	1	4
552	227-batch4	39.7378804506903	0.838434695263411	1	yes	4.71428571428571	6	5	1	1	2	1	4.0625	4	5	2.85714285714286	36	2	5
553	227-batch4b	30.7907754748524	0.92509876608189	1	yes	4.28571428571429	5	4	1	1	4	2	3.8125	3	3	2.71428571428571	47	2	6
554	229-batch3	42.3339436701652	0.695828972599193	1	yes	5.57142857142857	6	3	1	NA	2	1	5.5625	4	5	2.71428571428571	24	2	4
555	229-batch5c	NA	NA	1	yes	4.28571428571429	5	4	1	1	2	2	3.6875	2	NA	2.85714285714286	19	1	3
556	229-batch5d	53.4337083021702	0.747405368049668	1	yes	5.42857142857143	7	1	1	1	4	1	2.25	1	5	2.71428571428571	24	2	5
557	23-batch4b	NA	NA	1	yes	6.42857142857143	7	1	1	1	4	1	4.9375	4	NA	2	48	1	4
558	23-batch5d	NA	NA	0	no	2.71428571428571	3	1	1	1	2	2	1.625	1	NA	2.28571428571429	54	2	5
559	23-batch6	NA	NA	1	yes	4	5	2	1	1	4	2	3.5625	1	NA	2.71428571428571	24	2	4
560	230-batch1	NA	NA	1	yes	5	5	4	1	1	4	2	3.4375	2	NA	2	39	2	4
561	230-batch4b	NA	NA	1	yes	5.85714285714286	7	5	1	1	2	2	4.1875	2	NA	2.57142857142857	28	2	4
562	230-batch5c	NA	NA	1	yes	5.14285714285714	6	2	0	1	4	2	4.375	4	NA	2.28571428571429	60	2	4
563	231-batch1b	NA	NA	1	yes	3.42857142857143	3	5	1	NA	4	2	2.625	4	NA	3	39	1	4
564	231-batch3	NA	NA	1	yes	4.14285714285714	5	5	1	1	3	2	3.375	3	NA	2.57142857142857	33	2	4
565	231-batch4	51.7019761590547	0.751892037166453	1	yes	5	5	4	1	1	4	1	5	4	5	1.85714285714286	33	1	6
566	231-batch5	34.7847009114789	0.90868291893983	1	yes	5.71428571428571	7	4	1	1	3	2	4.0625	4	5	2.28571428571429	30	2	5
567	231-batch5d	NA	NA	1	yes	3.28571428571429	3	1	0	NA	3	2	3.625	3	NA	2.71428571428571	35	1	4
568	231-batch6	NA	NA	1	yes	4.57142857142857	5	3	1	NA	3	2	3.25	3	NA	3	34	2	4
569	232-batch2b	NA	NA	1	yes	4.71428571428571	6	2	1	1	2	1	4.5625	4	NA	2.85714285714286	35	1	4
570	232-batch5	96.7607631034754	0.447001533229547	NA	NA	3.28571428571429	4	5	1	1	3	1	1.9375	1	4	3.14285714285714	45	1	2
571	233-batch1b	NA	NA	1	yes	4.28571428571429	6	4	1	1	4	2	3.1875	2	NA	2.85714285714286	24	1	4
572	233-batch4	84.964342685372	0.361205745377864	0	no	1.85714285714286	1	2	1	NA	4	2	1	1	3	2.28571428571429	33	2	4
573	233-batch6	NA	NA	1	yes	4	5	2	1	1	4	1	3.0625	1	NA	2.85714285714286	29	1	4
574	234-batch3	NA	NA	1	yes	5.71428571428571	7	5	0	NA	2	2	4.6875	4	NA	3.28571428571429	21	1	3
575	234-batch4b	NA	NA	1	yes	4.28571428571429	7	5	0	0	1	1	5.0625	7	NA	3.14285714285714	36	1	4
576	235-batch1	80.0979543250932	0.446963658956802	1	yes	6.85714285714286	7	1	0	1	4	1	1.875	2	4	3.85714285714286	31	1	5
577	235-batch6	NA	NA	1	yes	5.57142857142857	7	4	1	1	4	1	3.125	2	NA	1.42857142857143	77	2	3
578	237-batch1	26.1112308594155	0.942411450033235	1	yes	5.28571428571429	7	4	1	NA	2	2	3.4375	1	6	2.28571428571429	19	1	3
579	237-batch2b	NA	NA	1	yes	4.71428571428571	5	4	1	1	2	2	3.9375	4	NA	2.57142857142857	35	1	3
580	237-batch3	NA	NA	NA	NA	4.14285714285714	4	3	1	1	4	1	3.5	4	NA	2.42857142857143	56	2	3
581	237-batch5c	NA	NA	NA	NA	3.28571428571429	4	4	0	1	4	2	2.5625	1	NA	2.71428571428571	42	2	2
582	238-batch2b	NA	NA	1	yes	6.85714285714286	7	4	1	NA	4	2	5.75	4	5	3.14285714285714	27	2	4
583	238-batch4b	NA	NA	1	yes	5.57142857142857	6	5	1	1	4	1	5	5	NA	2.42857142857143	44	1	5
584	238-batch5	NA	NA	1	yes	5	6	2	1	1	4	2	4	4	NA	2.71428571428571	28	2	5
585	239-batch3	29.6416196376374	0.917065437363857	1	yes	5.14285714285714	6	5	1	NA	2	2	3.875	3	6	2.42857142857143	42	1	4
586	239-batch3b	NA	NA	0	no	2.71428571428571	3	3	1	1	4	2	3.6875	3	3	2.42857142857143	43	2	4
587	239-batch4	33.9080120085876	0.905386271114289	1	yes	4.85714285714286	5	4	1	1	1	1	3.3125	2	7	3.71428571428571	44	1	4
588	239-batch5d	NA	NA	0	no	5.85714285714286	6	3	1	1	4	1	3.75	4	NA	2	58	2	3
589	24-batch1	NA	NA	1	yes	6	7	4	1	NA	1	2	3.25	1	NA	2.71428571428571	27	2	5
590	24-batch1b	54.7184540022722	0.717186079918043	1	yes	5	6	1	1	1	2	2	3.0625	1	5	1.71428571428571	18	1	2
591	24-batch2b	NA	NA	1	yes	4.42857142857143	5	5	1	1	4	2	3.375	3	NA	3	37	1	4
592	24-batch5d	NA	NA	1	yes	4.71428571428571	5	2	0	0	2	1	4.0625	2	NA	2.57142857142857	46	1	4
593	240-batch1	NA	NA	1	yes	4.42857142857143	5	1	1	1	2	2	3.75	2	NA	1.42857142857143	45	2	5
594	240-batch1b	54.8247496284727	0.813842955031763	1	yes	6	7	5	1	1	4	2	3.875	2	7	3	20	2	3
595	240-batch5	NA	NA	1	yes	5.42857142857143	6	4	0	1	4	1	4	3	NA	2.71428571428571	32	2	4
596	240-batch5c	43.4736579380942	0.763654802580016	1	yes	4.42857142857143	5	1	1	1	4	2	3.8125	1	6	3	29	2	4
597	241-batch1	NA	NA	1	yes	7	7	5	1	1	4	1	5.625	4	NA	4	44	1	2
598	241-batch1b	61.9294541468074	0.855985776896296	1	yes	4.28571428571429	5	4	1	1	4	2	3.625	2	6	2.85714285714286	27	1	2
599	241-batch3	86.8338164028341	0.269258873646439	0	no	4	4	4	1	1	4	2	2.875	1	5	2.14285714285714	42	1	4
600	241-batch3b	NA	NA	0	no	3.85714285714286	5	5	1	1	4	2	2	1	NA	1	30	1	4
601	241-batch4b	53.252568166189	0.761943432309454	1	yes	4.14285714285714	5	2	1	1	1	2	3.3125	1	5	2.71428571428571	29	2	4
602	242-batch1	NA	NA	1	yes	6	7	2	1	NA	3	2	4.3125	2	NA	2.71428571428571	26	2	4
603	242-batch1b	48.5223283207694	0.809200918739022	1	yes	4.42857142857143	5	4	0	NA	4	1	4	4	5	3.14285714285714	38	2	5
604	242-batch3	35.0139503447165	0.885433894829877	1	yes	6.71428571428571	7	4	1	NA	3	2	6.3125	4	6	2.57142857142857	33	2	5
605	242-batch4b	NA	NA	NA	NA	4.14285714285714	5	4	1	1	4	1	2.5	1	NA	2.85714285714286	56	1	3
606	243-batch3	30.1508164585718	0.939479967071526	1	yes	7	7	5	1	1	2	2	4.4375	4	6	2.28571428571429	27	2	5
607	243-batch5	NA	NA	1	yes	4.28571428571429	5	4	1	NA	4	2	3.625	4	NA	3.14285714285714	18	2	1
608	243-batch5c	74.6122669247167	0.555156480463138	1	yes	4.71428571428571	5	5	0	1	4	2	2.9375	1	3	2.71428571428571	38	2	5
609	243-batch5d	NA	NA	1	yes	5.14285714285714	5	2	1	1	4	2	3.4375	1	NA	3	33	2	5
610	243-batch6	NA	NA	1	yes	4.42857142857143	5	1	1	1	4	2	4.1875	3	NA	2.57142857142857	30	2	4
611	244-batch1	21.1296014569759	0.957508177848122	1	yes	6.85714285714286	7	2	1	NA	2	1	6.5625	7	5	3.14285714285714	44	2	4
612	244-batch3	NA	NA	1	yes	4.42857142857143	6	4	1	1	2	1	4.375	4	NA	2.28571428571429	28	1	4
613	244-batch5	NA	NA	1	yes	4.57142857142857	5	2	1	1	4	2	3.375	3	NA	2.28571428571429	44	1	4
614	244-batch5c	NA	NA	NA	NA	4.85714285714286	6	1	1	NA	2	2	4.125	2	NA	2.71428571428571	25	2	4
615	244-batch6	39.7473855098494	0.791822661489339	1	yes	6.28571428571429	7	5	1	1	2	2	4.125	3	6	3.14285714285714	21	1	3
616	245-batch1b	NA	NA	1	yes	4.85714285714286	5	3	1	1	4	2	3.5625	3	NA	2.14285714285714	41	2	4
617	245-batch2b	44.1852777130028	0.832164234172578	1	yes	4.42857142857143	6	4	1	1	4	1	1.25	1	6	2.42857142857143	38	1	6
618	245-batch5c	23.9422435720211	0.96279129586793	1	yes	4.85714285714286	5	2	1	NA	4	2	4.125	2	5	2.42857142857143	52	1	6
619	245-batch6	NA	NA	1	yes	4.71428571428571	5	4	1	1	3	2	2.9375	1	NA	3.14285714285714	22	1	4
620	246-batch3	NA	NA	1	yes	4	4	2	1	1	4	2	2.1875	1	NA	3	22	1	4
621	246-batch6	NA	NA	1	yes	5	6	2	0	NA	1	2	5.1875	4	NA	2.42857142857143	63	2	5
622	247-batch1	30.9913778173264	0.906948751813003	1	yes	5.71428571428571	7	2	1	1	4	1	3	2	5	1	23	1	4
623	247-batch2	46.3890592433225	0.714952536123391	NA	NA	3.85714285714286	5	4	1	1	4	1	3.8125	4	3	1.71428571428571	33	2	4
624	247-batch2b	NA	NA	1	yes	6.14285714285714	7	5	1	NA	1	1	3.6875	3	NA	3.57142857142857	30	2	4
625	247-batch3	NA	NA	1	yes	6.28571428571429	7	3	1	NA	1	1	4.75	4	NA	2.42857142857143	25	2	4
626	247-batch4	NA	NA	1	yes	3.85714285714286	5	5	1	NA	4	1	3.1875	3	NA	1.85714285714286	40	1	5
627	247-batch5c	NA	NA	1	yes	5.14285714285714	5	1	0	NA	2	1	4.4375	3	NA	2.42857142857143	49	2	4
628	247-batch5d	NA	NA	1	yes	5.57142857142857	6	2	1	1	3	1	3.5625	2	NA	2.57142857142857	38	1	3
629	248-batch3	64.3260958519116	0.628888696569421	1	yes	5.14285714285714	5	4	1	1	3	1	2.8125	2	5	4	28	2	4
630	248-batch6	NA	NA	1	yes	4.42857142857143	5	4	1	1	4	1	3.375	2	NA	2.14285714285714	39	2	3
631	249-batch1	NA	NA	NA	NA	4.57142857142857	4	4	1	1	4	2	3.4375	4	NA	2.71428571428571	20	2	3
632	249-batch2	NA	NA	1	yes	3.85714285714286	4	4	1	NA	NA	2	3	1	NA	3.28571428571429	27	2	4
633	249-batch3	NA	NA	1	yes	4.57142857142857	5	2	1	1	4	1	1.75	1	NA	1.71428571428571	39	1	2
634	249-batch4b	NA	NA	1	yes	6.85714285714286	7	4	1	NA	2	2	5.8125	4	NA	3.28571428571429	19	2	3
635	249-batch5	NA	NA	1	yes	4.85714285714286	5	4	1	NA	3	1	3.3125	3	NA	2.57142857142857	23	1	3
636	250-batch2	NA	NA	1	yes	3.71428571428571	5	2	1	1	4	2	3	4	NA	2.14285714285714	19	1	3
637	250-batch4	89.0797494530413	0.151802158520095	0	no	3.14285714285714	3	5	1	1	4	2	1.6875	1	2	3.57142857142857	31	2	4
638	250-batch5d	71.8774736306611	0.547748400849812	1	yes	4	4	5	1	1	2	1	3.625	1	5	2.57142857142857	38	2	2
639	251-batch1	73.5610004817707	0.54803945088885	1	yes	5	6	4	NA	NA	2	2	2.875	2	5	2.57142857142857	24	2	4
640	251-batch1b	NA	NA	1	yes	5	6	3	1	NA	2	2	4.8125	4	NA	1.57142857142857	31	2	5
641	251-batch5	NA	NA	1	yes	5.14285714285714	5	2	0	NA	4	2	4.3125	4	4	2.28571428571429	63	2	4
642	251-batch5c	25.3089539523445	0.944451820052938	1	yes	4.14285714285714	5	5	0	NA	4	2	1.8125	1	5	3	34	2	4
643	251-batch6	27.8245788702648	0.932329616208743	1	yes	6.71428571428571	7	2	1	1	4	2	5.1875	5	7	2.85714285714286	27	1	5
644	252-batch3	NA	NA	1	yes	5.28571428571429	5	2	1	1	4	1	3.4375	1	NA	2.28571428571429	48	2	4
645	252-batch3b	28.9758219321364	0.946209368338163	1	yes	5.85714285714286	6	2	1	1	1	1	3.625	4	5	2.42857142857143	32	1	5
646	253-batch1b	48.718591242349	0.603892712987309	1	yes	5	5	4	1	NA	2	1	3.75	4	7	3.28571428571429	26	1	4
647	253-batch2b	NA	NA	1	yes	5	5	2	1	1	3	2	3.5625	1	NA	2.85714285714286	35	2	3
648	253-batch3	23.4927840736256	0.964136058626513	1	yes	5.85714285714286	6	4	1	1	4	2	4.5625	4	5	3.28571428571429	50	2	5
649	253-batch5	NA	NA	1	yes	5.14285714285714	5	2	1	1	4	2	2.6875	5	NA	3.14285714285714	33	2	4
650	253-batch6	24.617986370929	0.966349078022704	1	yes	5.28571428571429	5	4	1	1	3	2	3.6875	2	4	2.85714285714286	19	2	3
651	254-batch1	28.8607530075164	0.943550905407949	1	yes	5.14285714285714	6	5	1	1	3	2	5	4	6	2.57142857142857	19	2	3
652	254-batch3b	NA	NA	1	yes	5.14285714285714	5	1	1	1	3	1	4.4375	3	NA	2.57142857142857	29	1	3
653	254-batch4	NA	NA	1	yes	3.57142857142857	5	4	1	NA	4	2	3.3125	3	NA	1.85714285714286	22	2	4
654	255-batch1	NA	NA	1	yes	3.28571428571429	5	1	1	NA	1	2	3.1875	1	NA	2.71428571428571	28	1	5
655	255-batch1b	NA	NA	1	yes	7	7	4	1	1	4	1	6.125	5	NA	2.28571428571429	31	1	4
656	255-batch3	NA	NA	1	yes	6.57142857142857	7	4	1	1	1	2	4.4375	2	NA	2.57142857142857	23	2	4
657	255-batch5d	NA	NA	1	yes	4.42857142857143	2	1	0	0	2	1	4	2	NA	2.14285714285714	60	1	4
658	256-batch1	32.3508900646966	0.903371204333124	1	yes	5.42857142857143	7	1	1	0	1	1	4.5625	3	6	2	33	1	3
659	256-batch1b	NA	NA	1	yes	6.57142857142857	7	2	1	1	3	1	5.1875	5	NA	1.14285714285714	47	1	5
660	256-batch3	NA	NA	1	yes	5.57142857142857	6	4	1	1	4	2	4	4	NA	2.28571428571429	37	2	4
661	257-batch2	NA	NA	1	yes	5.71428571428571	7	2	1	1	4	2	4.5625	4	NA	2	63	2	3
662	257-batch2b	NA	NA	1	yes	3.85714285714286	5	3	1	1	4	1	1.9375	1	NA	2.42857142857143	45	2	3
663	257-batch5c	60.4683479358957	0.290540278782432	1	yes	5.71428571428571	5	1	1	1	1	2	4.75	3	6	2.85714285714286	39	2	5
664	257-batch6	51.2524844058197	0.770720250573198	1	yes	5.28571428571429	5	4	1	1	2	1	5.25	3	6	2	20	2	3
665	258-batch1b	NA	NA	1	yes	4.85714285714286	6	5	1	1	4	2	2.9375	1	NA	1	30	1	3
666	258-batch2	57.213701824142	0.819878878763809	1	yes	5.71428571428571	5	2	0	NA	4	2	3.6875	3	5	3	30	2	3
667	258-batch4b	30.0872806653161	0.939290004030904	1	yes	6.14285714285714	7	5	1	NA	2	1	4.3125	2	5	2.85714285714286	41	2	3
668	259-batch1	31.6814517251695	0.926439581079644	1	yes	4.85714285714286	7	2	1	0	4	2	3.9375	4	6	2.14285714285714	59	1	5
669	259-batch3	NA	NA	1	yes	4.42857142857143	5	5	1	1	2	1	3.0625	1	NA	2.85714285714286	39	2	5
670	26-batch5c	94.9512864805323	0.360867537630806	1	yes	3.42857142857143	1	4	1	1	4	2	1.625	1	4	2.57142857142857	37	1	5
671	260-batch3b	51.0509857500792	0.781825736493858	1	yes	5.85714285714286	7	4	1	1	3	2	3.4375	1	3	1.57142857142857	30	2	4
672	260-batch4b	31.3731384077856	0.920872718767585	1	yes	4.14285714285714	6	5	0	1	4	1	4.0625	4	6	3.42857142857143	40	2	4
673	261-batch1	29.5122714592648	0.953789828610396	1	yes	7	7	4	1	NA	2	1	6.3125	7	7	1	40	1	4
674	261-batch1b	36.769158251779	0.902399139510662	1	yes	4.85714285714286	6	4	1	NA	2	2	4.5	3	5	2.42857142857143	41	1	2
675	261-batch3	NA	NA	1	yes	6.28571428571429	7	2	1	NA	3	1	6.0625	3	NA	1.71428571428571	31	1	4
676	261-batch4b	43.3690979004228	0.854358923740321	NA	NA	3.85714285714286	4	5	1	NA	4	2	3.4375	4	5	2.71428571428571	41	2	4
677	261-batch5d	NA	NA	1	yes	5.28571428571429	6	5	1	1	4	1	4.125	3	NA	2.28571428571429	37	2	3
678	261-batch6	NA	NA	1	yes	3.85714285714286	5	5	1	1	4	1	3.125	3	NA	2.28571428571429	36	2	5
679	262-batch1	NA	NA	1	yes	5.57142857142857	7	5	1	NA	1	2	2.375	2	NA	3.14285714285714	23	2	3
680	262-batch2b	NA	NA	1	yes	5.71428571428571	7	4	0	NA	2	1	4.8125	5	NA	2.85714285714286	28	2	5
681	262-batch3	42.4470041686813	0.689391796927482	1	yes	4.71428571428571	5	5	1	1	4	1	2.875	1	6	3	46	1	2
682	262-batch4	NA	NA	1	yes	5.28571428571429	7	2	1	1	4	1	2.5625	1	NA	2.28571428571429	26	2	4
683	262-batch6	NA	NA	1	yes	5.14285714285714	7	5	0	1	1	2	3.9375	3	NA	2.57142857142857	34	2	3
684	263-batch2	60.5363873109408	0.845965022377822	1	yes	4.57142857142857	5	2	1	1	3	1	3.4375	3	5	2.85714285714286	53	1	4
685	263-batch2b	NA	NA	1	yes	4.57142857142857	5	1	1	NA	1	1	4.25	4	NA	2.42857142857143	28	1	4
686	263-batch3b	NA	NA	1	yes	5.28571428571429	6	2	1	1	4	2	3.8125	3	NA	2.85714285714286	32	1	4
687	263-batch4	20.5960668709737	0.955898224886027	1	yes	6.71428571428571	7	5	1	1	4	1	6.125	7	7	2.42857142857143	30	1	5
688	263-batch4b	NA	NA	1	yes	4.85714285714286	6	5	1	1	NA	2	2.875	2	NA	2.71428571428571	32	2	4
689	264-batch1	40.8109401263882	0.687468843384311	1	yes	5.14285714285714	5	2	1	1	4	2	4.4375	3	5	2.28571428571429	25	1	4
690	264-batch2b	NA	NA	1	yes	5.14285714285714	6	1	0	NA	2	1	4.5625	6	NA	2.71428571428571	28	1	4
691	264-batch3	NA	NA	1	yes	4.28571428571429	4	2	0	1	3	1	3.3125	1	NA	2.28571428571429	35	2	3
692	264-batch3b	NA	NA	1	yes	4.14285714285714	5	3	1	NA	2	2	3.125	1	NA	2.28571428571429	34	0	5
693	264-batch5	32.8573888148974	0.914889280998966	1	yes	4.42857142857143	6	4	1	1	2	2	3.125	4	5	3.85714285714286	21	2	3
694	265-batch2	25.4589783445798	0.950496515286307	1	yes	5	7	4	1	1	4	1	3.5	1	6	2.28571428571429	24	1	5
695	265-batch2b	NA	NA	1	yes	5.42857142857143	6	1	0	NA	3	2	4.1875	5	NA	2.57142857142857	28	1	5
696	265-batch3	NA	NA	NA	NA	3.71428571428571	3	4	1	1	3	2	3.125	1	NA	2.28571428571429	23	1	3
697	265-batch3b	NA	NA	1	yes	6.28571428571429	7	4	1	1	3	1	5.1875	4	NA	2.57142857142857	35	1	5
698	265-batch5d	NA	NA	1	yes	4.85714285714286	6	3	1	NA	3	1	3.6875	1	NA	2.71428571428571	30	1	4
699	266-batch1	93.0400294468189	0.080045182858346	1	yes	4.71428571428571	5	2	1	1	2	2	4.625	2	5	2.85714285714286	23	2	3
700	266-batch2	NA	NA	1	yes	3	2	4	1	1	3	1	4.5	4	NA	1.57142857142857	26	2	4
701	266-batch2b	NA	NA	1	yes	5.71428571428571	7	1	0	0	2	1	5.375	2	NA	2.71428571428571	28	1	5
702	266-batch3	NA	NA	NA	NA	2.57142857142857	4	4	1	NA	4	1	1.625	1	NA	2.42857142857143	52	1	2
703	266-batch3b	NA	NA	1	yes	6.42857142857143	7	1	1	NA	2	1	4.75	4	NA	2.14285714285714	37	2	3
704	266-batch4	NA	NA	1	yes	4.57142857142857	5	1	0	NA	2	2	4.125	3	NA	2.71428571428571	30	1	4
705	266-batch4b	NA	NA	1	yes	6	7	5	1	1	4	1	5.9375	4	NA	2.42857142857143	34	1	4
706	267-batch2b	NA	NA	1	yes	5	5	2	0	NA	2	1	4.375	3	NA	2.57142857142857	28	2	5
707	267-batch3	NA	NA	1	yes	6.85714285714286	7	4	1	NA	4	1	6.4375	5	NA	1	69	2	4
708	267-batch5	40.8259600370864	0.74396277423765	1	yes	4.57142857142857	5	5	1	1	4	2	2.375	2	5	2.85714285714286	47	1	5
709	267-batch6	40.4247367459224	0.846546856267153	1	yes	5.28571428571429	6	2	1	1	4	2	4.4375	5	6	2	23	2	5
710	268-batch1	NA	NA	1	yes	5.71428571428571	7	1	1	1	2	1	3.8125	2	NA	2.57142857142857	37	2	2
711	268-batch2b	NA	NA	1	yes	5.71428571428571	6	1	0	0	2	1	4.4375	2	NA	2.71428571428571	28	1	5
712	268-batch3	NA	NA	1	yes	4.85714285714286	4	1	1	NA	1	1	3.875	2	NA	2.42857142857143	31	1	4
713	268-batch5	NA	NA	NA	NA	2.57142857142857	3	2	NA	1	4	1	1.25	1	NA	1.57142857142857	42	1	3
714	268-batch6	44.0158528563249	0.827023842585227	1	yes	4.57142857142857	6	5	1	1	4	2	4.3125	3	5	2	39	1	3
715	269-batch1b	NA	NA	1	yes	5.14285714285714	6	3	1	NA	4	2	3.6875	3	NA	3.14285714285714	21	0	4
716	269-batch2	38.3668099909552	0.885240330087546	1	yes	6	7	4	1	1	2	2	4.3125	4	6	2.57142857142857	24	2	4
717	269-batch5d	NA	NA	1	yes	5.85714285714286	6	2	1	NA	1	2	4	3	NA	2.85714285714286	22	1	3
718	269-batch6	NA	NA	1	yes	6	6	2	1	NA	3	2	3.5625	2	NA	1.42857142857143	42	1	3
719	27-batch1	68.9946299746464	0.654973956912355	1	yes	6.57142857142857	7	2	1	1	4	1	4.625	4	5	2.42857142857143	38	1	4
720	270-batch1b	94.3727103099063	0.362836069793925	1	yes	4.85714285714286	5	4	0	NA	2	1	4	5	5	2.42857142857143	39	1	4
721	270-batch2	80.5485717613689	0.426709732916912	1	yes	4.42857142857143	6	1	1	1	4	2	2.625	3	3	1.57142857142857	36	2	5
722	270-batch3	NA	NA	1	yes	4.71428571428571	5	1	0	1	1	2	4.1875	4	NA	2.42857142857143	38	2	4
723	270-batch4b	NA	NA	1	yes	4.85714285714286	5	2	0	NA	2	2	4.6875	4	NA	3	27	1	4
724	271-batch1	NA	NA	1	yes	5.57142857142857	5	2	1	NA	3	1	4.4375	4	NA	2.85714285714286	27	2	4
725	271-batch2b	NA	NA	1	yes	7	7	2	0	NA	4	1	5.6875	4	NA	2.71428571428571	35	2	5
726	271-batch4b	NA	NA	1	yes	4.85714285714286	7	4	1	1	4	2	3.375	1	NA	1.85714285714286	33	1	3
727	271-batch5c	NA	NA	1	yes	4.85714285714286	6	1	0	0	2	1	4.4375	2	NA	2.71428571428571	40	1	5
728	271-batch5d	NA	NA	1	yes	4.28571428571429	5	3	0	NA	2	1	4.5	4	NA	2.71428571428571	30	1	4
729	272-batch1	46.0883762937752	0.89318163299224	1	yes	5.85714285714286	7	5	1	1	4	1	2.625	1	1	2.42857142857143	45	1	3
730	272-batch1b	76.6956513162786	0.573922260161689	1	yes	4.57142857142857	5	1	1	1	4	2	4.0625	1	6	1.42857142857143	23	2	3
731	273-batch2	NA	NA	1	yes	5	5	4	1	1	4	1	4.5	4	NA	2	28	1	5
732	273-batch2b	71.7067430295772	0.602476421080386	1	yes	5	5	4	1	1	4	1	3.9375	3	5	2	54	1	4
733	273-batch4b	NA	NA	1	yes	3.71428571428571	5	5	1	1	2	2	3.4375	1	NA	2.28571428571429	20	1	3
734	274-batch1	NA	NA	1	yes	4.57142857142857	6	5	1	1	4	2	2.875	1	NA	2.71428571428571	19	2	3
735	274-batch1b	NA	NA	1	yes	4.71428571428571	5	1	0	NA	2	1	4.5625	4	NA	2.71428571428571	36	1	4
736	274-batch3b	48.0690938245581	0.765635873651321	1	yes	4.85714285714286	5	3	1	1	4	1	1.8125	1	5	1.14285714285714	45	1	4
737	274-batch6	32.4135311344693	0.898249066972316	1	yes	4.42857142857143	5	2	1	NA	4	2	3.5	4	5	3	32	2	5
738	275-batch2b	NA	NA	0	no	2.14285714285714	1	5	1	1	4	1	2.375	1	NA	1.42857142857143	33	1	2
739	275-batch4b	46.0572102829156	0.870836529205121	1	yes	4	7	4	1	1	4	1	2.9375	3	5	2.14285714285714	59	2	5
740	275-batch5	NA	NA	NA	NA	5	5	3	1	NA	2	2	3.375	3	NA	2.57142857142857	19	1	3
741	276-batch1b	24.5966885030045	0.950621995554922	1	yes	5.42857142857143	6	3	1	1	4	2	5.125	4	6	2.57142857142857	25	2	5
742	276-batch4b	110.385702634662	0.311718437437869	0	no	3.42857142857143	3	4	1	1	4	1	2.8125	3	5	2.71428571428571	19	1	3
743	276-batch5	NA	NA	1	yes	3.85714285714286	5	1	1	1	4	2	1.5	1	NA	3.85714285714286	25	1	4
744	276-batch5d	NA	NA	1	yes	4.42857142857143	5	2	1	NA	2	1	2.75	1	NA	2.85714285714286	33	2	5
745	277-batch1b	NA	NA	1	yes	4	5	4	NA	NA	3	2	3.875	1	NA	2.14285714285714	42	1	4
746	277-batch2	NA	NA	1	yes	6.57142857142857	7	5	1	1	4	2	6.1875	3	NA	1.42857142857143	30	2	4
747	277-batch2b	NA	NA	1	yes	5.28571428571429	6	1	1	NA	1	1	4.8125	4	NA	2.57142857142857	28	2	4
748	277-batch3	58.1916703051272	0.650294118780708	1	yes	4.85714285714286	6	4	1	1	4	1	3.75	1	5	1.85714285714286	36	2	5
749	277-batch3b	NA	NA	1	yes	5.42857142857143	6	5	0	1	1	1	3.8125	4	NA	3.71428571428571	54	2	3
750	277-batch4	NA	NA	1	yes	5.57142857142857	5	1	1	NA	4	1	3.875	3	NA	1.71428571428571	57	1	5
751	277-batch4b	33.9453804273218	0.911559937983291	1	yes	5.85714285714286	7	4	1	1	4	1	4.0625	3	6	2.85714285714286	36	1	4
752	278-batch1b	NA	NA	1	yes	4.14285714285714	5	5	1	1	2	2	2.875	3	NA	3.71428571428571	27	1	4
753	278-batch3	NA	NA	1	yes	5.28571428571429	6	4	0	NA	1	1	3.875	3	NA	3.14285714285714	36	2	4
754	279-batch1b	NA	NA	0	no	3.14285714285714	2	2	0	1	4	1	2.3125	1	NA	3	40	2	5
755	279-batch2	NA	NA	1	yes	3.42857142857143	1	5	1	1	4	1	4.6875	4	NA	3	25	1	4
756	279-batch4	NA	NA	1	yes	4.42857142857143	5	2	1	1	3	1	3.25	1	NA	1.42857142857143	30	1	3
757	279-batch6	71.0859558042961	0.284530573610735	1	yes	3.28571428571429	5	4	1	1	2	2	2.3125	1	3	2.71428571428571	34	2	5
758	28-batch3b	57.6567369864232	0.672196801711449	1	yes	4.42857142857143	5	2	1	NA	4	2	3.875	4	5	2.42857142857143	49	2	4
759	28-batch5	NA	NA	1	yes	4.28571428571429	7	1	0	0	2	1	4.375	4	NA	2.28571428571429	28	1	5
760	280-batch1b	NA	NA	1	yes	4.85714285714286	5	2	1	1	4	2	2.25	1	NA	2.85714285714286	38	2	3
761	280-batch2	NA	NA	1	yes	5.57142857142857	7	3	1	NA	NA	2	5	5	NA	2.42857142857143	24	2	4
762	280-batch3	NA	NA	1	yes	6	5	1	1	1	3	2	4.875	2	NA	2	28	2	4
763	280-batch3b	30.1436530750017	0.926693778012707	1	yes	6.85714285714286	7	2	1	NA	2	1	6.3125	4	6	1.28571428571429	27	2	4
764	281-batch1	23.4953053327586	0.957238246340948	1	yes	6.85714285714286	7	5	1	1	2	2	5.125	4	7	2.57142857142857	26	1	5
765	282-batch1	NA	NA	0	no	4.71428571428571	5	5	1	1	4	1	3.0625	2	NA	3.28571428571429	33	2	3
766	283-batch2b	NA	NA	1	yes	4.85714285714286	5	4	0	NA	4	1	4.3125	4	NA	2.28571428571429	45	2	4
767	283-batch3	NA	NA	1	yes	5	5	5	1	1	4	2	3.1875	1	NA	2	72	1	3
768	283-batch4	80.1423178697704	0.343415886285489	1	yes	5.71428571428571	5	5	0	NA	2	2	4.4375	4	6	4	25	2	3
769	283-batch4b	NA	NA	1	yes	5	5	1	1	NA	2	2	3.5	1	NA	2.71428571428571	24	2	4
770	283-batch5d	26.531123750183	0.920496234953825	1	yes	5.71428571428571	7	3	1	1	1	2	3.125	1	4	3.14285714285714	25	1	3
771	284-batch1	NA	NA	1	yes	6.42857142857143	7	4	1	NA	3	1	4.25	2	NA	1.57142857142857	39	2	3
772	284-batch1b	31.5411667780285	0.915777308979218	NA	NA	3.57142857142857	5	4	0	NA	4	2	3.5	3	3	2.28571428571429	46	2	5
773	284-batch2	NA	NA	1	yes	5	5	3	1	NA	3	2	3.875	1	NA	2.85714285714286	28	1	5
774	284-batch4	NA	NA	1	yes	5.28571428571429	5	1	1	1	2	2	4.5	2	NA	2.28571428571429	36	1	5
775	285-batch1	NA	NA	1	yes	4.42857142857143	5	2	1	1	1	1	2.6875	1	NA	2	42	1	1
776	285-batch3	NA	NA	1	yes	5.42857142857143	6	2	1	1	3	2	4.9375	4	NA	2.14285714285714	25	1	4
777	285-batch5	NA	NA	1	yes	6.71428571428571	7	3	1	NA	2	2	4.375	2	NA	2.57142857142857	24	2	5
778	285-batch5d	NA	NA	NA	NA	3.28571428571429	4	4	1	1	4	2	1.4375	1	NA	1.28571428571429	55	2	5
779	285-batch6	NA	NA	1	yes	4.42857142857143	7	1	1	1	1	2	4.125	2	NA	2.85714285714286	34	2	4
780	286-batch1b	30.8629360734902	0.939602062171287	1	yes	4.42857142857143	6	4	1	1	4	2	3.125	3	6	3.28571428571429	32	2	4
781	286-batch2b	NA	NA	1	yes	7	7	2	1	1	2	1	4.625	5	NA	2.57142857142857	28	1	6
782	286-batch3	77.6906758453887	0.623317169567996	0	no	3.28571428571429	4	1	0	NA	1	2	1.8125	1	4	2.14285714285714	25	2	4
783	286-batch4	29.2706311120946	0.905011941425379	1	yes	5.14285714285714	7	1	0	0	2	1	5.6875	4	7	2.71428571428571	44	1	4
784	286-batch4b	NA	NA	1	yes	5	7	2	1	1	2	2	4.875	4	NA	2.14285714285714	51	2	4
785	286-batch5d	40.4745950367214	0.819613862866676	1	yes	6	7	2	1	NA	1	2	4.8125	4	6	2.28571428571429	51	1	3
786	287-batch1b	NA	NA	1	yes	3.71428571428571	5	4	1	1	4	1	2.1875	1	5	2.28571428571429	36	2	3
787	287-batch2	81.0251002254761	0.450080668749034	1	yes	4.57142857142857	6	4	1	1	4	2	2.6875	1	6	2.42857142857143	19	1	3
788	287-batch3b	NA	NA	1	yes	5.85714285714286	7	4	1	NA	1	1	4.25	2	NA	2	36	1	3
789	287-batch4	34.4713184905259	0.921784563565513	1	yes	4.71428571428571	5	4	NA	NA	4	1	2.6875	2	7	2.85714285714286	27	1	4
790	287-batch5	61.1379014736468	0.674748605597251	1	yes	4.57142857142857	7	3	1	1	4	2	2.0625	1	6	2.14285714285714	59	2	4
791	288-batch1	31.3180023881305	0.923467221392348	1	yes	4.57142857142857	6	5	NA	NA	NA	2	2.875	1	6	3.14285714285714	25	2	3
792	288-batch4	54.9480447820885	0.86199655537212	0	no	3	3	1	1	1	4	1	1.375	1	3	2.57142857142857	52	1	3
793	288-batch4b	NA	NA	1	yes	4.71428571428571	5	5	1	1	2	1	3.6875	2	NA	2.28571428571429	31	1	5
794	288-batch6	NA	NA	1	yes	4.14285714285714	5	2	1	1	4	2	3	3	NA	2.42857142857143	33	2	6
795	289-batch2	54.8390157933232	0.688137205596804	1	yes	4.42857142857143	5	3	1	1	4	1	3.5	1	4	2.57142857142857	54	1	5
796	289-batch2b	86.3490476914168	0.374640966489544	1	yes	5.71428571428571	5	2	1	1	3	1	5.1875	4	7	2.57142857142857	47	1	4
797	289-batch4	NA	NA	NA	NA	2.85714285714286	4	3	1	1	4	1	1.9375	1	NA	2.85714285714286	38	1	5
798	29-batch1	55.2636567248637	0.64843239183211	1	yes	4.71428571428571	6	4	1	1	4	1	4.125	4	6	1.28571428571429	43	1	4
799	29-batch1b	NA	NA	1	yes	4.28571428571429	5	4	1	NA	1	2	2.5625	2	NA	3.42857142857143	22	1	4
800	29-batch2	NA	NA	1	yes	5.57142857142857	6	1	0	1	3	1	5.375	4	NA	2.28571428571429	49	1	4
801	29-batch3b	NA	NA	1	yes	4.57142857142857	5	1	0	NA	2	1	4.5	4	NA	2.71428571428571	34	1	4
802	29-batch5c	NA	NA	1	yes	6	7	5	1	1	4	1	3.375	2	NA	2.28571428571429	35	1	3
803	29-batch5d	NA	NA	NA	NA	4.28571428571429	4	1	1	1	3	2	3.9375	3	5	2.57142857142857	43	2	5
804	290-batch1	21.5304426711884	0.961031483456825	1	yes	4.85714285714286	5	2	1	1	4	1	4.3125	4	5	2.42857142857143	32	1	6
805	290-batch1b	26.1345269748175	0.950408161169567	1	yes	7	7	2	0	NA	4	2	6	2	7	1.71428571428571	57	2	5
806	290-batch2	NA	NA	1	yes	5.85714285714286	7	4	NA	NA	4	1	5.1875	5	NA	2	23	2	4
807	290-batch2b	NA	NA	1	yes	4.57142857142857	5	2	0	NA	2	1	3.8125	2	NA	2.57142857142857	61	1	4
808	291-batch1	NA	NA	1	yes	7	7	1	1	1	4	1	6.0625	7	NA	1.14285714285714	30	1	5
809	291-batch1b	NA	NA	1	yes	5.14285714285714	5	2	1	NA	2	1	3.8125	2	NA	2.42857142857143	29	1	4
810	291-batch4b	43.0205354092201	0.885999857884624	1	yes	5	5	5	1	NA	2	1	4.875	4	5	3.57142857142857	29	1	3
811	291-batch6	NA	NA	1	yes	5.85714285714286	7	4	1	NA	4	2	4.8125	3	NA	3.28571428571429	19	1	2
812	292-batch1	NA	NA	1	yes	5.42857142857143	6	5	1	NA	2	1	5.875	4	NA	1.85714285714286	25	2	4
813	292-batch1b	NA	NA	1	yes	4.57142857142857	5	2	1	1	4	2	3.5	4	NA	1.85714285714286	20	2	3
814	292-batch2b	NA	NA	1	yes	4.57142857142857	5	3	1	1	4	1	3.5	2	NA	2.42857142857143	50	2	2
815	292-batch3	NA	NA	NA	NA	4.28571428571429	4	4	1	1	4	2	2.875	2	NA	2.71428571428571	69	2	4
816	292-batch5	25.7451601310428	0.950743622731938	1	yes	6.85714285714286	7	4	1	1	2	1	6.1875	6	7	1	41	1	3
817	293-batch1b	NA	NA	NA	NA	3.42857142857143	4	3	0	1	2	1	2.5625	3	NA	2.85714285714286	62	2	4
818	293-batch2	NA	NA	1	yes	6.14285714285714	7	5	1	NA	3	1	4.875	4	NA	3.28571428571429	20	1	3
819	293-batch3	26.5847062554245	0.948204341349294	1	yes	6.28571428571429	7	5	1	NA	4	2	4.5625	2	7	2	37	1	6
820	293-batch4	NA	NA	1	yes	6.28571428571429	7	2	1	1	4	1	6.4375	5	NA	1.14285714285714	43	1	4
821	293-batch5	NA	NA	1	yes	5	7	1	0	0	2	2	3.9375	4	NA	2.71428571428571	27	2	4
822	293-batch6	NA	NA	1	yes	4.42857142857143	5	5	1	NA	2	2	2.125	4	NA	3.42857142857143	23	1	4
823	294-batch1	NA	NA	NA	NA	3.42857142857143	5	2	1	1	4	1	2.4375	1	NA	3	20	1	3
824	294-batch3	104.367270452585	0.119399267638352	NA	NA	3.28571428571429	4	4	0	1	1	2	3.125	1	5	3	29	2	2
825	294-batch4	NA	NA	1	yes	5.14285714285714	5	1	1	1	2	2	4.4375	5	5	1.85714285714286	22	1	4
826	294-batch4b	NA	NA	1	yes	4.57142857142857	5	2	1	1	4	2	3.25	2	NA	1.85714285714286	48	1	4
827	294-batch6	NA	NA	1	yes	6.85714285714286	7	1	1	1	2	2	5.875	2	NA	1.57142857142857	26	2	4
828	295-batch1	NA	NA	1	yes	5.71428571428571	7	5	1	NA	3	2	4.3125	3	NA	3.57142857142857	29	1	2
829	295-batch3b	NA	NA	1	yes	5	5	1	1	NA	1	1	4.125	3	NA	1.28571428571429	34	1	3
830	295-batch6	NA	NA	1	yes	5.71428571428571	7	4	1	1	1	2	4.1875	1	NA	1.57142857142857	37	1	4
831	296-batch1b	NA	NA	1	yes	4.42857142857143	5	5	1	NA	4	2	3.5625	3	NA	2.14285714285714	20	2	3
832	296-batch3	NA	NA	1	yes	4.28571428571429	5	2	1	1	4	2	4.1875	4	NA	2.42857142857143	51	1	4
833	296-batch3b	NA	NA	1	yes	5.14285714285714	6	4	NA	NA	3	2	4.5625	4	NA	2.42857142857143	42	1	3
834	297-batch1b	58.6594564218711	0.698758307361716	1	yes	6	7	4	1	1	2	1	4.625	4	5	1.42857142857143	47	1	5
835	297-batch2b	NA	NA	1	yes	6.28571428571429	6	4	1	1	2	2	5.9375	4	NA	2.71428571428571	28	2	4
836	297-batch3	NA	NA	1	yes	4.28571428571429	5	1	0	NA	2	2	3.8125	2	NA	2.57142857142857	27	1	4
837	297-batch3b	NA	NA	1	yes	4.71428571428571	5	1	1	1	3	1	4.8125	4	NA	1.71428571428571	26	1	3
838	298-batch1	40.0498212625538	0.807121452705692	1	yes	6.42857142857143	7	4	1	1	3	1	4.875	2	6	2.14285714285714	37	2	5
839	298-batch1b	NA	NA	0	no	3	4	4	1	NA	2	2	2.25	1	NA	3	40	2	4
840	298-batch4	62.1407613989905	0.758966489396292	1	yes	4.42857142857143	5	2	1	NA	4	1	3.625	4	5	2	53	1	3
841	299-batch1	NA	NA	1	yes	5	5	2	0	1	1	2	3.75	6	NA	2.71428571428571	32	1	4
842	299-batch2	NA	NA	1	yes	5	7	3	1	1	4	2	4.25	3	NA	1.85714285714286	54	2	4
843	3-batch4	NA	NA	1	yes	4.57142857142857	5	5	1	1	4	2	4.8125	2	NA	3.14285714285714	25	2	4
844	30-batch1	NA	NA	1	yes	4.85714285714286	5	5	1	1	4	2	4.625	5	NA	2	35	2	4
845	30-batch1b	NA	NA	1	yes	4	4	3	0	NA	1	1	4	4	NA	2.71428571428571	58	1	4
846	30-batch5c	NA	NA	1	yes	4.85714285714286	7	1	0	0	1	2	4.0625	5	NA	2.57142857142857	57	1	5
847	300-batch3b	23.0179119916241	0.959172503538274	1	yes	4.42857142857143	5	4	1	1	4	1	2.75	1	5	1.85714285714286	38	1	4
848	300-batch4	43.9828416493631	0.829902488460588	1	yes	4.71428571428571	5	2	1	1	4	2	2.4375	1	6	1.71428571428571	52	1	5
849	300-batch4b	NA	NA	1	yes	4.42857142857143	5	2	1	1	4	2	3.5625	2	NA	2.57142857142857	46	2	5
850	301-batch1	NA	NA	0	no	3.85714285714286	3	2	1	1	4	2	2.625	2	NA	2.14285714285714	34	1	5
851	301-batch3	78.6972729977398	0.102593848158746	NA	NA	3.85714285714286	4	3	1	1	1	2	3.4375	1	5	2.71428571428571	23	2	4
852	301-batch5d	86.8602403899696	0.468252149248391	1	yes	7	7	4	1	1	4	1	4.3125	1	5	2.85714285714286	40	2	4
853	302-batch4	NA	NA	1	yes	5.28571428571429	6	2	1	1	4	2	3.6875	2	NA	3.57142857142857	33	2	4
854	302-batch5	56.4575221930953	0.803586039007089	1	yes	4.28571428571429	5	2	1	1	2	2	4.4375	3	5	2.71428571428571	28	2	4
855	303-batch1b	NA	NA	NA	NA	4.42857142857143	5	5	1	1	4	1	2.875	1	NA	3	37	2	3
856	303-batch3b	43.4204022627346	0.76957433856594	1	yes	4.28571428571429	5	4	1	1	4	2	3.125	3	5	2.14285714285714	34	2	4
857	303-batch4b	28.7815068391637	0.928921551562019	1	yes	6	7	4	1	NA	4	2	4.1875	4	6	2.57142857142857	31	2	4
858	304-batch1b	37.6117742272597	0.882361415458063	1	yes	6	7	4	0	1	4	2	4.3125	4	6	1.85714285714286	28	2	4
859	304-batch2b	NA	NA	1	yes	4.71428571428571	5	5	1	NA	4	2	3.1875	4	NA	2.57142857142857	51	2	3
860	304-batch5	NA	NA	1	yes	4.42857142857143	5	5	1	1	4	2	2.25	1	NA	2.85714285714286	46	2	4
861	305-batch1b	NA	NA	1	yes	4.28571428571429	5	1	1	NA	2	2	3.4375	3	3	1.57142857142857	24	1	4
862	305-batch3	98.3096578500058	0.321836806293057	1	yes	3.57142857142857	5	4	1	1	4	2	3.1875	2	5	3.28571428571429	52	1	4
863	305-batch5d	NA	NA	1	yes	4.57142857142857	5	2	0	1	3	2	3.5625	2	NA	2.71428571428571	41	1	4
864	306-batch3	49.0174411399085	0.766104676955092	1	yes	6.28571428571429	7	4	1	NA	2	1	4.6875	3	7	3.28571428571429	26	2	3
865	306-batch4	NA	NA	1	yes	4.28571428571429	5	1	1	NA	2	1	3.8125	2	NA	2	27	1	4
866	306-batch4b	46.5070483668764	0.774498092879048	1	yes	7	7	4	0	NA	1	1	3.25	2	5	1.71428571428571	24	2	3
867	307-batch2b	28.4928879355827	0.934609916400088	1	yes	4	5	1	1	1	4	1	4.5	2	7	2	26	1	3
868	307-batch4b	36.6972598135137	0.872893579959866	NA	NA	5	6	3	1	NA	3	2	4.25	3	3	2.85714285714286	31	2	3
869	307-batch5d	24.837763755514	0.942712470543203	1	yes	6.71428571428571	7	1	1	NA	4	2	5.1875	4	1	2.14285714285714	27	1	4
870	308-batch2	34.8222586037489	0.90376096342274	1	yes	6.71428571428571	7	2	1	1	4	2	5.75	4	6	2.28571428571429	41	2	4
871	308-batch2b	NA	NA	1	yes	3.85714285714286	5	3	1	NA	4	2	2.5	1	NA	2	62	2	4
872	308-batch5	NA	NA	NA	NA	4.14285714285714	4	4	1	1	4	1	2.6875	1	NA	2.42857142857143	31	2	3
873	309-batch1b	NA	NA	NA	NA	4.57142857142857	3	4	1	NA	3	1	4.5625	2	NA	2.14285714285714	70	1	4
874	309-batch2	NA	NA	1	yes	6	7	5	1	1	2	2	5.0625	1	NA	2	33	2	4
875	309-batch4	NA	NA	1	yes	6.14285714285714	7	2	1	NA	1	2	3.5625	2	NA	2.42857142857143	44	2	3
876	31-batch4	41.4282069595144	0.861537091460487	1	yes	6.71428571428571	7	1	1	1	4	1	5.6875	4	7	1	36	1	5
877	31-batch5b	43.8018295366036	0.815216456215657	NA	NA	4.42857142857143	4	2	1	1	4	2	3.125	1	5	3	45	2	5
878	31-batch5d	NA	NA	1	yes	4.14285714285714	5	1	1	1	4	1	3.5	3	NA	1.28571428571429	60	2	3
879	310-batch1b	49.4367744032999	0.707368712557689	1	yes	5.42857142857143	5	5	1	1	1	2	5.6875	5	5	2.14285714285714	45	1	4
880	310-batch2b	NA	NA	NA	NA	4.71428571428571	6	5	1	NA	4	2	2.5	1	NA	3.71428571428571	26	1	3
881	310-batch3	NA	NA	1	yes	6.71428571428571	7	1	1	1	4	2	5.3125	5	NA	2.71428571428571	26	1	5
882	310-batch4	NA	NA	1	yes	7	7	1	1	1	1	2	4.25	4	NA	3.57142857142857	35	2	5
883	311-batch1b	44.9879679331336	0.864652108994819	1	yes	5.42857142857143	6	1	1	1	4	2	4.4375	3	4	2.42857142857143	27	1	4
884	311-batch2b	NA	NA	1	yes	5.14285714285714	5	5	1	1	4	2	5.5625	5	NA	3.71428571428571	26	2	4
885	311-batch4b	NA	NA	1	yes	4.42857142857143	5	1	1	1	2	1	2.75	2	NA	3.28571428571429	55	2	2
886	312-batch1b	NA	NA	1	yes	4.14285714285714	5	5	1	1	4	2	2.375	3	NA	2.57142857142857	19	1	2
887	312-batch2b	58.7362272802922	0.708182813854847	1	yes	5.71428571428571	7	1	1	NA	1	1	4.875	3	6	1.85714285714286	43	2	3
888	312-batch3	NA	NA	1	yes	5.57142857142857	6	5	1	1	4	2	2.375	1	NA	1	37	1	4
889	312-batch3b	36.7205651088991	0.870390820806522	1	yes	6.14285714285714	6	1	1	NA	4	2	3.9375	4	7	2	61	2	3
890	312-batch5	59.3353553709937	0.680190750250344	1	yes	5.57142857142857	6	2	NA	NA	2	2	5.375	4	5	3.42857142857143	20	2	3
891	313-batch2	42.632917124035	0.757771659347499	1	yes	5.57142857142857	6	1	1	1	1	1	5.5625	3	3	3.42857142857143	33	1	4
892	313-batch2b	25.5500093527033	0.907852922875538	1	yes	6.14285714285714	7	2	1	1	3	2	4.5	2	6	1.71428571428571	22	1	3
893	313-batch3	30.8193581261216	0.914255228540147	1	yes	6.42857142857143	7	2	1	NA	NA	2	3.9375	5	4	2.42857142857143	38	1	4
894	313-batch4b	NA	NA	1	yes	5	5	1	0	0	2	2	4.5625	3	NA	2.14285714285714	35	2	4
895	313-batch5d	NA	NA	1	yes	4.57142857142857	5	4	0	NA	2	1	2.6875	1	NA	2.57142857142857	59	2	4
896	314-batch1b	51.5187209919095	0.757632673497611	1	yes	5.14285714285714	6	4	1	NA	3	2	4.6875	3	6	3.14285714285714	19	1	3
897	314-batch2	NA	NA	NA	NA	3	2	4	1	1	4	2	1.375	1	NA	2.42857142857143	27	2	4
898	314-batch4b	55.4419155479978	0.659139499062723	1	yes	5.14285714285714	5	1	1	1	1	1	3.75	4	5	2.85714285714286	27	1	4
899	314-batch5	NA	NA	NA	NA	4	4	4	1	NA	4	2	2.5625	1	NA	2.42857142857143	58	2	4
900	315-batch1b	NA	NA	0	no	4.42857142857143	5	1	1	1	4	1	3.625	4	NA	2.14285714285714	25	1	5
901	316-batch1b	25.65044230865	0.947002238545484	1	yes	5.57142857142857	5	2	1	NA	3	2	4.3125	4	6	2	24	2	4
902	316-batch2	49.5503636760035	0.914067595565548	1	yes	6.28571428571429	7	4	1	1	4	2	5.75	4	5	3	30	2	6
903	316-batch3b	49.5826651505643	0.810303877199784	NA	NA	3.57142857142857	3	4	0	NA	4	2	3.3125	4	3	2.71428571428571	24	2	1
904	316-batch4b	113.550010325463	0.216271693220601	1	yes	5	5	1	0	NA	2	1	4.4375	3	5	2.57142857142857	50	1	4
905	316-batch5	30.0811950940368	0.903451540487309	1	yes	7	7	4	1	1	1	1	5.0625	4	7	2.71428571428571	28	1	2
906	317-batch4b	NA	NA	1	yes	4.85714285714286	6	2	1	1	2	1	2.8125	1	NA	2	43	1	5
907	317-batch5	NA	NA	1	yes	4.42857142857143	5	5	0	0	2	1	4.375	3	NA	3	37	1	2
908	317-batch5d	NA	NA	1	yes	3.85714285714286	5	4	1	NA	4	1	3.4375	4	NA	3	26	2	4
909	318-batch1b	NA	NA	1	yes	5.28571428571429	5	2	1	1	3	1	3.375	2	NA	2.14285714285714	47	1	5
910	318-batch2	24.8436793481747	0.952654083756423	1	yes	7	7	4	1	1	1	1	4.625	7	7	1.14285714285714	30	1	4
911	318-batch2b	NA	NA	1	yes	1.85714285714286	1	1	0	0	1	1	4.4375	6	NA	2.71428571428571	35	2	4
912	318-batch3	63.3178011042895	0.586428382002424	1	yes	4.57142857142857	5	4	1	1	2	1	3.1875	2	6	2.42857142857143	53	2	4
913	319-batch2	NA	NA	1	yes	4.71428571428571	5	3	1	NA	3	1	3.6875	4	NA	2.57142857142857	25	1	5
914	319-batch5	48.249270019574	0.813546902245823	1	yes	5.14285714285714	5	5	0	NA	1	2	2.6875	3	5	4	28	2	4
915	319-batch5d	58.6166552823057	0.87579863780116	1	yes	4	3	5	1	NA	4	2	4.5	5	6	2.71428571428571	24	2	4
916	32-batch1	NA	NA	1	yes	4.71428571428571	5	5	0	NA	1	1	2.9375	1	NA	2.85714285714286	25	1	3
917	32-batch1a	NA	NA	NA	NA	4.28571428571429	5	3	NA	NA	NA	1	4.0625	5	NA	2.57142857142857	63	1	4
918	32-batch5c	NA	NA	1	yes	4.57142857142857	5	3	1	NA	2	2	3.5	2	NA	2.14285714285714	28	1	4
919	320-batch1b	26.1108088195991	0.937362907328751	1	yes	5.42857142857143	7	4	1	1	4	2	4.3125	4	5	2.57142857142857	36	1	4
920	320-batch3b	65.5731048672306	0.582601185369854	1	yes	5.28571428571429	6	3	1	NA	1	2	3.1875	2	5	3.14285714285714	18	2	2
921	321-batch3b	48.8777571135234	0.904424588042754	1	yes	3.71428571428571	5	2	1	1	3	2	3	3	5	2.42857142857143	22	2	4
922	322-batch1b	NA	NA	1	yes	5.71428571428571	7	5	1	1	4	1	3.9375	2	NA	2.28571428571429	72	1	4
923	322-batch2	NA	NA	1	yes	4.85714285714286	5	4	1	NA	4	1	3.5	3	NA	2.71428571428571	38	2	4
924	322-batch2b	NA	NA	1	yes	3.85714285714286	5	4	0	1	4	2	2.5625	1	NA	2.71428571428571	38	2	4
925	323-batch2	NA	NA	1	yes	6.71428571428571	7	5	0	NA	2	1	5.0625	6	NA	3	37	2	4
926	323-batch5	NA	NA	0	no	2.57142857142857	3	5	1	NA	1	2	3	2	NA	2	33	0	5
927	325-batch3	NA	NA	1	yes	4.42857142857143	5	5	1	NA	4	2	3.625	3	NA	3	28	2	4
928	326-batch2	NA	NA	1	yes	6.57142857142857	7	5	1	1	4	1	5.3125	2	NA	2.14285714285714	22	1	4
929	326-batch5	42.8114695138168	0.868057045228086	1	yes	4.71428571428571	6	2	1	NA	2	1	3.3125	3	5	2.85714285714286	30	2	4
930	327-batch2	NA	NA	1	yes	4.71428571428571	5	5	1	1	1	1	3.75	5	NA	3	51	1	2
931	327-batch2b	NA	NA	1	yes	5.71428571428571	6	2	1	1	4	1	5.75	4	NA	1.28571428571429	30	2	5
932	327-batch3b	NA	NA	1	yes	7	7	1	1	1	1	2	4.8125	4	NA	1.42857142857143	37	2	5
933	327-batch5	27.4422066522415	0.893664978633159	1	yes	6.14285714285714	7	2	1	1	4	2	5.4375	5	7	1.57142857142857	29	1	5
934	328-batch1b	NA	NA	NA	NA	3.42857142857143	4	3	1	1	4	1	2.1875	1	NA	1	35	1	4
935	329-batch3	NA	NA	1	yes	3.85714285714286	5	5	1	1	4	2	3.0625	4	NA	3.85714285714286	37	1	4
936	33-batch1	NA	NA	1	yes	5.14285714285714	6	2	1	1	2	1	4.5625	4	NA	1.85714285714286	36	1	3
937	33-batch1b	NA	NA	1	yes	5.57142857142857	6	1	1	1	4	2	4.125	2	NA	1.85714285714286	37	1	4
938	33-batch2b	NA	NA	1	yes	5.42857142857143	6	4	1	1	2	1	3.8125	2	NA	2.57142857142857	30	1	4
939	33-batch3b	57.0792098732856	0.663515133682787	1	yes	5.42857142857143	6	5	1	1	4	1	3.6875	4	3	3.42857142857143	32	2	3
940	33-batch5d	NA	NA	1	yes	3.42857142857143	5	1	0	1	4	2	3.0625	1	NA	2.42857142857143	64	1	5
941	330-batch1b	NA	NA	1	yes	4.42857142857143	5	5	1	1	4	1	2.75	1	NA	2.85714285714286	37	1	2
942	330-batch2b	NA	NA	1	yes	6.85714285714286	7	2	1	1	4	2	6	7	NA	1.71428571428571	33	2	5
943	331-batch2b	53.3041539962391	0.80414543369076	1	yes	5.42857142857143	7	4	1	1	4	1	3.9375	4	6	2.42857142857143	45	2	3
944	331-batch5	NA	NA	1	yes	6	7	1	0	0	1	1	4.5625	7	NA	2.71428571428571	26	1	4
945	331-batch5d	27.8786331123637	0.924886980170007	1	yes	6.85714285714286	7	5	1	NA	1	2	5.9375	3	6	2.85714285714286	25	2	4
946	332-batch2	NA	NA	1	yes	6.28571428571429	7	2	0	NA	2	2	2.3125	2	NA	3	29	2	3
947	333-batch2	NA	NA	1	yes	4	3	4	1	1	4	2	3.1875	1	NA	2.28571428571429	30	1	2
948	333-batch3	NA	NA	1	yes	5	5	4	1	1	1	1	4.625	4	NA	2.42857142857143	39	1	5
949	333-batch3b	NA	NA	1	yes	4.85714285714286	5	3	NA	1	4	1	4.25	3	NA	2.42857142857143	65	1	3
950	333-batch4b	52.7280054201747	0.661236316952311	1	yes	4.14285714285714	5	1	0	NA	4	2	3.5625	1	5	2.14285714285714	52	2	4
951	333-batch5	NA	NA	1	yes	6.28571428571429	6	4	1	1	4	1	5.4375	5	NA	2	35	1	3
952	335-batch2	35.040988756621	0.87335838541357	1	yes	6.28571428571429	7	2	1	NA	4	1	3.375	3	7	2	49	2	4
953	335-batch5d	NA	NA	1	yes	4.28571428571429	5	3	0	1	3	2	3.625	2	NA	2.57142857142857	28	2	5
954	336-batch2	34.0514464871322	0.930275821711562	1	yes	5.28571428571429	7	4	1	1	4	2	3.875	2	6	2.28571428571429	43	1	5
955	336-batch2b	42.320325655458	0.735494170027183	1	yes	5.85714285714286	6	4	1	1	4	2	4.75	2	6	2.28571428571429	21	1	3
956	336-batch5	24.3608770517994	0.964075169259227	1	yes	6.85714285714286	7	5	1	NA	1	2	5.75	4	1	1.42857142857143	32	2	3
957	336-batch5d	NA	NA	1	yes	5	7	2	1	0	4	1	4.5	3	NA	1.71428571428571	37	1	2
958	337-batch2	72.8896477204386	0.843641024543417	1	yes	6.42857142857143	7	5	1	1	3	1	2.375	2	6	3.14285714285714	43	2	3
959	338-batch2	56.7155603050755	0.833765709178918	1	yes	4.57142857142857	5	5	1	1	4	2	4.375	4	6	2	39	2	4
960	338-batch2b	27.013948647032	0.935809452953421	1	yes	6.85714285714286	7	4	1	1	4	2	5.8125	5	7	1.42857142857143	27	2	6
961	338-batch5	29.823380449723	0.897658741599688	1	yes	5.71428571428571	7	2	1	1	3	2	2.3125	1	5	1.85714285714286	56	2	3
962	339-batch2b	NA	NA	1	yes	5.85714285714286	7	4	1	1	4	2	4.3125	4	NA	3	19	2	3
963	339-batch3	NA	NA	1	yes	6.42857142857143	7	2	1	1	4	2	5.5625	2	NA	2.14285714285714	29	1	4
964	339-batch4b	27.7153461534217	0.897722178236468	1	yes	6.42857142857143	7	2	1	1	1	2	3.9375	4	7	2.28571428571429	33	2	4
965	339-batch5	NA	NA	1	yes	5.71428571428571	7	4	1	1	2	2	4.4375	2	NA	2.14285714285714	51	1	5
966	34-batch2	NA	NA	1	yes	4.85714285714286	5	1	1	NA	3	2	3.4375	1	NA	2.42857142857143	47	2	5
967	34-batch2b	NA	NA	1	yes	5.14285714285714	6	1	1	1	4	1	3.625	2	NA	2	57	2	3
968	34-batch4	NA	NA	1	yes	4.71428571428571	5	1	0	NA	2	2	3.875	3	NA	2.28571428571429	27	2	4
969	340-batch3	NA	NA	1	yes	4.14285714285714	5	2	1	1	4	2	2.8125	1	NA	3.28571428571429	54	2	3
970	340-batch3b	75.9612081978644	0.50262282311755	1	yes	4.85714285714286	5	2	1	1	4	1	3.75	3	5	2.85714285714286	38	2	5
971	340-batch5	NA	NA	1	yes	4.57142857142857	5	3	1	NA	4	2	3.625	3	NA	2.14285714285714	43	2	3
972	341-batch2b	NA	NA	1	yes	4.57142857142857	6	5	1	1	1	2	3.3125	1	NA	1.42857142857143	30	1	3
973	341-batch4b	NA	NA	1	yes	4.57142857142857	5	2	1	NA	2	1	3.1875	3	NA	2.14285714285714	64	1	2
974	341-batch5d	42.4769671298586	0.861302599383323	1	yes	4.14285714285714	6	4	1	NA	4	2	3.4375	4	3	2.42857142857143	36	2	6
975	342-batch2b	NA	NA	1	yes	7	7	1	1	0	4	1	5.5	5	NA	2.57142857142857	41	1	4
976	342-batch3	41.1004415599333	0.869584778629797	1	yes	4.71428571428571	5	2	1	1	1	2	3.375	1	6	2.14285714285714	29	1	5
977	342-batch5d	52.6979641044071	0.757979557193579	1	yes	5.85714285714286	6	3	1	1	NA	2	5.5	4	6	2.57142857142857	19	1	3
978	343-batch3	NA	NA	1	yes	4	5	5	1	NA	4	1	1.75	1	NA	3.14285714285714	34	2	2
979	343-batch3b	25.1511518107516	0.961543800869731	1	yes	6.14285714285714	7	4	1	1	2	2	4.375	5	6	3.14285714285714	56	1	4
980	343-batch4b	NA	NA	1	yes	4.28571428571429	5	5	1	NA	4	1	2.25	1	NA	2	44	1	4
981	344-batch3b	NA	NA	0	no	4.71428571428571	6	4	0	NA	2	1	3.5625	2	NA	2.71428571428571	30	1	4
982	344-batch4b	NA	NA	1	yes	4.57142857142857	5	1	0	1	3	2	5.875	4	NA	2.57142857142857	44	1	4
983	345-batch2	NA	NA	1	yes	4.85714285714286	6	1	1	1	2	2	4.0625	5	5	2.57142857142857	41	2	5
984	345-batch4b	NA	NA	1	yes	5.57142857142857	7	3	1	1	2	2	5.3125	4	NA	2.14285714285714	24	2	4
985	346-batch2	62.2947272773384	0.774807207295662	1	yes	5.14285714285714	5	5	1	1	1	1	5.5	5	5	3.14285714285714	34	1	3
986	346-batch3b	44.0524464174051	0.881769567096356	1	yes	5.42857142857143	7	2	1	NA	4	2	4.375	5	5	2.57142857142857	31	2	4
987	347-batch3	22.7021693202491	0.957849148554065	1	yes	6.71428571428571	7	5	1	1	4	2	5.875	5	6	2.57142857142857	20	2	3
988	348-batch2b	NA	NA	1	yes	4.14285714285714	5	4	1	1	4	2	4	2	NA	2.14285714285714	40	1	2
989	348-batch5	NA	NA	1	yes	4.85714285714286	7	3	1	NA	4	1	4.25	5	NA	1.85714285714286	56	1	2
990	349-batch2b	39.7817677411653	0.869954557572746	1	yes	5.71428571428571	6	5	1	1	1	1	4.8125	4	5	1.85714285714286	50	1	5
991	349-batch3	NA	NA	NA	NA	2.85714285714286	4	2	1	1	2	2	2.25	1	NA	3	19	2	3
992	349-batch4b	19.1211559912026	0.961640801217381	1	yes	6.57142857142857	7	1	1	1	4	1	6.5625	7	6	2.57142857142857	33	2	4
993	349-batch5	21.4114602987972	0.964940516160309	1	yes	6.85714285714286	7	2	1	1	4	2	6.3125	6	6	2.42857142857143	22	2	4
994	35-batch2	NA	NA	1	yes	6.14285714285714	7	1	1	1	4	2	6.6875	5	NA	1.85714285714286	47	1	4
995	350-batch2	89.2256979299711	0.403313356900837	1	yes	5.57142857142857	6	2	1	1	4	1	3.0625	3	7	2.14285714285714	48	1	4
996	350-batch3	NA	NA	1	yes	4.71428571428571	5	5	1	NA	2	2	4.0625	4	NA	3	21	2	3
997	350-batch4b	NA	NA	1	yes	5.14285714285714	5	1	1	1	4	1	4.375	4	NA	2.85714285714286	59	2	4
998	351-batch2b	NA	NA	1	yes	5.28571428571429	6	5	1	1	4	1	5.0625	2	NA	2.42857142857143	37	2	3
999	351-batch5	NA	NA	1	yes	6.28571428571429	7	5	1	1	4	1	5.25	5	NA	2.71428571428571	38	2	3
1000	352-batch2b	NA	NA	NA	NA	4.28571428571429	5	5	0	1	2	1	2.875	1	NA	2.57142857142857	44	2	2
1001	352-batch4b	NA	NA	1	yes	4.14285714285714	5	3	1	1	4	2	2.125	1	NA	2.42857142857143	62	2	5
1002	353-batch2	92.0199102500914	0.401828602432938	0	no	2.42857142857143	3	1	1	1	4	2	1.25	1	4	1.57142857142857	55	1	4
1003	354-batch2	56.579495110615	0.710522734659086	NA	NA	4.85714285714286	5	2	1	1	2	1	4.1875	3	5	2.42857142857143	31	1	5
1004	354-batch5	NA	NA	1	yes	6.42857142857143	7	2	1	NA	2	2	2.375	3	NA	3.85714285714286	19	2	3
1005	355-batch3	NA	NA	1	yes	5.71428571428571	7	3	1	1	4	2	4.9375	4	NA	2.71428571428571	26	2	3
1006	355-batch3b	NA	NA	NA	NA	5	5	4	1	1	4	1	2.375	3	NA	1.85714285714286	49	2	4
1007	355-batch5	NA	NA	NA	NA	4.28571428571429	4	5	1	1	4	2	3.1875	2	NA	3.14285714285714	44	2	2
1008	356-batch2	42.3611824454219	0.883535917706797	1	yes	4.85714285714286	5	4	1	1	3	2	2.4375	1	5	2.71428571428571	19	1	3
1009	356-batch4b	29.0879668589738	0.944075770779732	1	yes	5.57142857142857	7	3	1	1	4	2	5.375	6	6	2.14285714285714	45	1	5
1010	356-batch5	85.9934065970299	0.317914651878808	1	yes	4.85714285714286	5	3	0	1	3	1	3.25	1	5	3	41	2	3
1011	357-batch2	54.6132061394048	0.694851865501321	1	yes	5.14285714285714	5	4	0	NA	4	2	4.125	4	6	3.71428571428571	40	2	3
1012	357-batch3	NA	NA	1	yes	5.71428571428571	6	2	1	NA	4	1	4.0625	4	NA	2.71428571428571	56	2	4
1013	358-batch2b	NA	NA	1	yes	4.71428571428571	5	4	1	1	1	1	4.625	4	NA	1.85714285714286	36	2	3
1014	358-batch5	NA	NA	1	yes	4.14285714285714	5	4	NA	NA	4	1	2.625	2	NA	2.71428571428571	49	2	3
1015	359-batch2b	NA	NA	1	yes	4	5	4	1	1	4	1	3.1875	1	NA	3	25	2	3
1016	359-batch3b	69.0167655719075	0.826765407996558	1	yes	5.14285714285714	6	1	1	NA	4	1	4.0625	4	5	2.14285714285714	56	1	4
1017	359-batch4b	NA	NA	1	yes	4.57142857142857	5	2	1	1	4	1	3.5	3	4	1.57142857142857	56	2	4
1018	36-batch1	NA	NA	1	yes	5.28571428571429	6	4	1	1	2	1	3.875	1	NA	1.85714285714286	33	1	2
1019	36-batch2	NA	NA	NA	NA	4.57142857142857	5	2	1	1	4	2	3.25	2	5	1.71428571428571	58	1	3
1020	360-batch2	NA	NA	1	yes	6.14285714285714	7	4	1	NA	NA	2	3.4375	2	NA	3.42857142857143	40	2	3
1021	360-batch2b	NA	NA	1	yes	4.85714285714286	5	4	1	NA	4	2	3.875	4	NA	2.85714285714286	55	2	5
1022	360-batch3	58.9056534035016	0.670564019192054	1	yes	5.28571428571429	5	4	1	1	4	2	3.9375	4	5	2.57142857142857	21	1	3
1023	361-batch2b	NA	NA	1	yes	5.28571428571429	6	2	1	NA	2	1	5.125	4	NA	3.42857142857143	32	2	3
1024	361-batch3b	NA	NA	NA	NA	4.14285714285714	4	1	1	1	4	2	3.5625	3	NA	1.57142857142857	38	1	4
1025	361-batch4b	NA	NA	1	yes	4.28571428571429	5	2	1	1	1	2	3.375	3	NA	3	23	2	4
1026	362-batch2b	NA	NA	1	yes	5.14285714285714	5	3	0	1	4	2	3.75	4	NA	3	23	2	4
1027	362-batch3	NA	NA	1	yes	4.42857142857143	5	2	1	1	4	1	3.0625	3	NA	2.14285714285714	25	1	5
1028	362-batch3b	NA	NA	1	yes	4.57142857142857	5	3	1	1	4	2	4.25	4	NA	3	37	2	4
1029	363-batch3b	59.4711555031537	0.731115934332744	1	yes	4.85714285714286	6	2	1	1	4	1	4.1875	3	5	2.57142857142857	28	1	5
1030	364-batch2b	NA	NA	1	yes	4.71428571428571	5	3	1	1	4	1	4	4	NA	1.28571428571429	60	1	3
1031	365-batch2b	NA	NA	1	yes	6.14285714285714	7	2	1	1	4	1	4.5625	4	NA	3	26	1	5
1032	365-batch3	28.6943418375857	0.943362234602546	1	yes	5.42857142857143	5	5	1	NA	1	2	4.5	3	7	2.57142857142857	22	1	3
1033	365-batch5	NA	NA	1	yes	5.28571428571429	5	2	1	NA	2	2	5.3125	4	6	2.85714285714286	18	1	3
1034	366-batch2b	56.9796585869481	0.735096986163284	0	no	1.57142857142857	2	1	1	1	2	2	3.3125	4	5	1.85714285714286	19	2	3
1035	366-batch3b	57.3310537575088	0.530139645702241	1	yes	5.14285714285714	6	4	1	1	4	2	4.625	2	5	3.14285714285714	26	2	3
1036	366-batch5	71.2530984389635	0.543879553703487	0	no	4.28571428571429	5	4	0	NA	1	1	3.0625	4	6	2.42857142857143	31	2	3
1037	367-batch2	25.2522284311991	0.947607584248216	1	yes	5.85714285714286	6	4	0	1	1	2	3.875	4	6	2.71428571428571	27	2	4
1038	367-batch2b	31.3337949362093	0.814281203393512	1	yes	6.42857142857143	7	4	1	NA	4	2	4.125	4	5	2.85714285714286	38	2	6
1039	367-batch3	NA	NA	1	yes	6	7	4	1	NA	4	2	6	4	NA	3.42857142857143	45	1	4
1040	368-batch3	NA	NA	1	yes	5.42857142857143	6	3	NA	1	NA	2	3.9375	1	NA	1.57142857142857	20	1	4
1041	369-batch3b	NA	NA	1	yes	4.42857142857143	5	4	1	1	4	1	3.6875	1	NA	2	32	1	4
1042	369-batch4b	NA	NA	1	yes	3.14285714285714	3	4	1	NA	4	2	3.5	4	NA	3	36	1	4
1043	37-batch3b	NA	NA	1	yes	5.42857142857143	7	1	0	NA	2	1	5.125	4	NA	2.71428571428571	49	1	4
1044	370-batch2	49.3425146600639	0.803239184006944	1	yes	5	5	4	1	1	4	1	3.875	4	5	2.57142857142857	32	2	4
1045	370-batch3	58.0097076894598	0.405972997956556	1	yes	5.71428571428571	6	3	1	NA	2	2	5.4375	5	6	1.57142857142857	29	1	5
1046	370-batch5	NA	NA	1	yes	5.85714285714286	6	4	1	1	4	2	4.4375	3	NA	2.14285714285714	23	2	4
1047	371-batch3	31.4512740259204	0.916402079157913	1	yes	5.71428571428571	7	1	1	0	4	2	3.625	2	5	3.14285714285714	36	2	4
1048	371-batch5	NA	NA	1	yes	3.42857142857143	5	3	1	1	4	1	3.375	1	NA	2.57142857142857	60	2	3
1049	372-batch2	NA	NA	1	yes	4.28571428571429	5	4	1	1	4	2	3.75	2	NA	1.71428571428571	31	2	4
1050	372-batch2b	NA	NA	1	yes	1.57142857142857	1	4	1	NA	2	1	5.1875	5	NA	1.42857142857143	45	1	5
1051	372-batch3	51.788086272433	0.706485215477436	1	yes	6.28571428571429	7	4	1	NA	1	1	4.4375	3	7	2.42857142857143	33	2	3
1052	373-batch2	NA	NA	1	yes	5.57142857142857	6	1	1	NA	4	2	5.0625	4	NA	1.85714285714286	35	2	5
1053	374-batch2	NA	NA	1	yes	5.28571428571429	1	3	1	NA	3	2	4.0625	2	NA	2.71428571428571	24	1	3
1054	374-batch3b	27.4048540010563	0.924335966134439	1	yes	6.28571428571429	7	1	1	1	4	2	4.5625	4	6	2.42857142857143	50	2	4
1055	375-batch2	89.0556664331831	0.417708189886114	1	yes	4.57142857142857	5	4	1	1	4	1	3.875	4	6	2.28571428571429	37	2	3
1056	375-batch2b	NA	NA	1	yes	4.71428571428571	5	4	1	1	4	2	4.3125	3	NA	2.71428571428571	55	1	3
1057	375-batch5	32.5482124083209	0.885473500886957	1	yes	5.28571428571429	5	1	1	1	1	2	4.3125	2	6	1.85714285714286	25	1	4
1058	377-batch3	NA	NA	1	yes	3.57142857142857	5	5	1	NA	2	1	2.5625	1	NA	2.85714285714286	32	1	2
1059	377-batch5	49.6028315014162	0.753095644467216	1	yes	5	5	1	1	NA	2	1	4.125	2	7	2.42857142857143	46	2	2
1060	378-batch3	42.4827145208416	0.928886599594974	1	yes	7	7	5	1	NA	2	2	6.25	6	6	1.85714285714286	19	1	3
1061	378-batch3b	30.0377964710638	0.897664642291113	1	yes	7	7	4	1	1	2	2	5.5	5	7	2.57142857142857	20	2	4
1062	379-batch3b	NA	NA	1	yes	4.28571428571429	2	5	1	1	4	2	2.5625	1	NA	2.71428571428571	44	1	3
1063	379-batch5	NA	NA	1	yes	5.28571428571429	5	5	1	1	1	1	4.125	2	NA	2.85714285714286	29	2	3
1064	38-batch2	NA	NA	1	yes	5.42857142857143	5	1	1	NA	3	1	5.25	2	NA	1.85714285714286	37	1	5
1065	38-batch2b	44.456242689708	0.89278400088048	1	yes	5	6	3	1	1	3	2	3.875	3	5	2	36	1	4
1066	38-batch5	NA	NA	1	yes	4.85714285714286	5	4	1	1	2	1	4.3125	4	NA	2.28571428571429	63	2	4
1067	38-batch5c	NA	NA	1	yes	5.14285714285714	1	2	1	NA	3	1	5.75	2	NA	2.28571428571429	26	2	3
1068	380-batch3	NA	NA	1	yes	6.28571428571429	7	2	1	1	4	2	5.3125	5	NA	1.85714285714286	53	2	4
1069	381-batch2	35.4639461135461	0.948594959836165	1	yes	5	5	3	0	1	4	2	3.25	2	6	3.57142857142857	30	2	3
1070	381-batch2b	NA	NA	1	yes	3.85714285714286	5	2	0	NA	4	1	4.6875	2	NA	2.14285714285714	56	1	3
1071	382-batch2	40.8398701329465	0.860232880803104	1	yes	6.71428571428571	7	1	1	1	4	2	5.375	4	6	1.71428571428571	25	2	3
1072	382-batch3	33.8885023654536	0.895441942824325	1	yes	6.85714285714286	7	2	1	1	2	2	5.0625	5	6	2.42857142857143	21	2	3
1073	383-batch5	NA	NA	NA	NA	4.14285714285714	4	5	1	1	1	2	3.375	1	3	3.57142857142857	40	2	4
1074	384-batch2b	NA	NA	1	yes	4.85714285714286	7	4	1	NA	4	1	4.5625	4	NA	2.85714285714286	26	2	3
1075	384-batch3	49.8833732077613	0.856720362906116	1	yes	6.71428571428571	7	5	1	NA	3	1	4.8125	4	7	2.85714285714286	57	2	4
1076	384-batch3b	78.264227753379	0.433977705566101	NA	NA	3.57142857142857	4	1	0	0	2	2	2.125	1	4	3.14285714285714	34	1	3
1077	385-batch2	NA	NA	1	yes	5.14285714285714	6	4	1	1	3	2	2.75	3	NA	3.42857142857143	22	2	4
1078	385-batch3b	37.3351936772622	0.876035290944056	1	yes	4.85714285714286	5	2	1	1	4	1	3.875	3	5	2.14285714285714	53	2	4
1079	386-batch2b	NA	NA	1	yes	4.42857142857143	6	4	1	NA	3	2	3.0625	3	NA	1.71428571428571	23	1	4
1080	387-batch5	NA	NA	1	yes	6.42857142857143	7	5	0	1	1	1	4.5	4	NA	2.28571428571429	54	2	3
1081	388-batch2	22.3429775030051	0.959372832595975	1	yes	7	7	2	1	NA	1	1	5.9375	5	7	2.71428571428571	29	2	3
1082	389-batch2	30.8026760922188	0.933946018156606	NA	NA	2.71428571428571	4	2	1	1	2	2	2.25	1	5	2.71428571428571	32	2	6
1083	389-batch3b	31.5148513903839	0.921263657389373	1	yes	5.57142857142857	5	2	0	NA	4	1	4.875	5	5	2.28571428571429	54	2	3
1084	389-batch5	57.7617561591126	0.663658428266232	1	yes	5.14285714285714	6	4	1	NA	4	1	4.375	3	5	1.71428571428571	23	1	3
1085	39-batch1	NA	NA	1	yes	5.14285714285714	7	1	0	1	4	1	2.5	1	NA	2.57142857142857	71	2	2
1086	39-batch2	62.9832686144996	0.59370546469112	1	yes	5	5	1	1	1	4	2	4.25	2	5	2.28571428571429	30	2	4
1087	39-batch2b	NA	NA	1	yes	5.28571428571429	5	1	1	1	3	1	4.75	3	NA	2.28571428571429	30	1	4
1088	390-batch2	53.0461872394883	0.604915585585613	1	yes	4.71428571428571	5	1	0	NA	3	2	4.375	5	6	2.28571428571429	53	1	5
1089	390-batch3	NA	NA	NA	NA	2.71428571428571	3	5	1	1	4	2	1.25	1	NA	3.85714285714286	29	1	4
1090	391-batch3	NA	NA	1	yes	4.71428571428571	5	5	1	1	1	1	3.8125	1	NA	2.57142857142857	47	1	4
1091	395-batch2	NA	NA	1	yes	6.57142857142857	7	5	1	NA	1	1	5.625	7	NA	2.42857142857143	49	2	5
1092	396-batch2	NA	NA	1	yes	3.85714285714286	6	1	1	1	4	1	3.1875	2	NA	1.28571428571429	45	2	3
1093	396-batch3b	NA	NA	1	yes	3.85714285714286	5	4	1	1	2	1	3.25	1	NA	2.28571428571429	41	2	4
1094	397-batch2	104.673479490814	0.160474623773975	0	no	4	3	3	1	NA	2	1	3.625	2	6	2.71428571428571	27	2	4
1095	397-batch3	NA	NA	1	yes	4.85714285714286	5	4	1	1	3	2	3.875	4	NA	3.57142857142857	24	1	4
1096	397-batch5	53.8833687615101	0.726619264757808	1	yes	5.71428571428571	6	5	1	1	4	2	4.75	3	7	3.71428571428571	28	1	2
1097	398-batch2	NA	NA	1	yes	4	5	4	1	NA	3	2	3.3125	3	NA	3	28	1	4
1098	398-batch3	NA	NA	1	yes	6.14285714285714	7	4	1	NA	2	2	3.1875	4	NA	2.57142857142857	19	2	3
1099	398-batch3b	32.8858229208627	0.887720947892274	1	yes	6.14285714285714	7	5	0	NA	1	2	5.75	4	6	3.28571428571429	24	1	6
1100	398-batch5	NA	NA	1	yes	5.57142857142857	5	2	1	1	4	2	4.75	4	NA	2.71428571428571	23	2	4
1101	399-batch3b	36.6514014771573	0.870139887905283	1	yes	4.14285714285714	5	4	1	1	4	2	2.8125	2	3	2.14285714285714	32	1	5
1102	4-batch4b	26.9059792789792	0.952601251143013	1	yes	5.71428571428571	7	1	1	NA	2	1	4.3125	4	7	2.42857142857143	30	1	5
1103	401-batch3	NA	NA	1	yes	5.71428571428571	7	5	1	1	4	2	3.625	4	NA	3.28571428571429	28	1	4
1104	401-batch3b	NA	NA	NA	NA	4.28571428571429	5	4	1	1	4	1	3.3125	2	NA	2.42857142857143	32	1	4
1105	402-batch2	101.693412832487	0.293015762023142	1	yes	6.42857142857143	7	1	1	1	4	2	5.75	2	7	1.42857142857143	32	2	5
1106	403-batch3b	NA	NA	1	yes	4.85714285714286	5	1	0	1	4	1	4.5	4	NA	2.57142857142857	39	1	5
1107	403-batch5	109.065429412256	0.174945814413406	1	yes	4.57142857142857	5	5	NA	1	4	2	4.375	4	4	3	18	2	2
1108	404-batch2	NA	NA	1	yes	4.57142857142857	5	5	1	NA	4	2	2.5625	1	NA	2.14285714285714	33	2	4
1109	404-batch5	NA	NA	1	yes	4.28571428571429	5	2	1	1	4	2	3.0625	1	NA	2.57142857142857	20	1	3
1110	405-batch3	109.371667148043	0.227211866773833	1	yes	4.28571428571429	5	4	1	NA	2	2	3.5625	3	5	2.71428571428571	18	2	2
1111	405-batch3b	NA	NA	NA	NA	4.28571428571429	5	4	1	1	4	1	2.5625	1	NA	1.14285714285714	33	1	6
1112	406-batch2	39.8569980380361	0.901750557591761	1	yes	4.57142857142857	5	1	1	NA	1	1	3.75	1	5	3.28571428571429	48	1	4
1113	407-batch2	NA	NA	1	yes	6.28571428571429	6	4	1	0	4	1	4.6875	2	NA	3	26	1	3
1114	407-batch3b	41.6010712717569	0.935873583048008	1	yes	4	2	2	1	NA	4	1	4.4375	2	6	1.71428571428571	23	1	3
1115	407-batch5	NA	NA	1	yes	6.57142857142857	7	2	1	1	4	2	5.0625	5	NA	3.28571428571429	47	1	4
1116	408-batch2	50.9847994184016	0.772791800673301	1	yes	5.14285714285714	5	1	1	1	1	1	3.875	4	3	3	31	2	4
1117	409-batch2	26.6033604512799	0.944435557903435	1	yes	5.42857142857143	5	4	1	1	4	2	2.625	1	6	2.71428571428571	34	2	4
1118	409-batch3b	44.4573498437239	0.861107438268577	1	yes	6	7	4	1	1	4	2	5.1875	5	6	1.42857142857143	18	1	3
1119	409-batch5	NA	NA	1	yes	4.57142857142857	5	5	1	1	1	1	3.25	4	NA	3.71428571428571	50	2	3
1120	41-batch1a	24.2790828120377	0.958313877387334	1	yes	6.85714285714286	7	5	NA	1	2	1	6.375	4	7	3.57142857142857	32	1	4
1121	41-batch2b	NA	NA	1	yes	6.71428571428571	7	1	1	NA	2	1	4.875	4	NA	2.28571428571429	35	2	4
1122	41-batch5c	NA	NA	1	yes	7	7	5	1	NA	1	2	5.875	7	NA	2.71428571428571	27	1	3
1123	410-batch3b	NA	NA	1	yes	4.42857142857143	5	4	1	1	2	2	3	1	NA	2.28571428571429	30	2	4
1124	412-batch2	20.8318217745603	0.971483939362354	1	yes	4.71428571428571	7	5	1	NA	NA	2	3.5	4	7	3.28571428571429	27	2	4
1125	413-batch5	NA	NA	1	yes	4.14285714285714	5	4	1	NA	4	2	3	1	NA	3.57142857142857	34	1	3
1126	414-batch2	NA	NA	1	yes	3.42857142857143	4	5	1	1	4	2	2.75	3	NA	3.57142857142857	28	2	5
1127	414-batch3b	31.5523576532364	0.914873605789088	1	yes	6	6	3	NA	1	1	1	5.0625	4	6	2.71428571428571	33	2	4
1128	415-batch4b	NA	NA	1	yes	5	5	4	1	0	4	1	2.8125	3	NA	2.85714285714286	69	2	3
1129	415-batch5	NA	NA	1	yes	5.42857142857143	5	2	1	NA	4	1	4.8125	4	NA	2.71428571428571	67	2	3
1130	416-batch5	19.6955194029543	0.944555988651231	1	yes	5.85714285714286	6	5	1	1	1	1	5.5	5	6	1.85714285714286	25	1	3
1131	417-batch2	27.4466918745556	0.922638903005517	1	yes	5.42857142857143	6	5	1	1	4	2	3.9375	2	6	3	28	2	4
1132	417-batch3	34.2734853183101	0.901946427548484	1	yes	4	5	5	1	1	3	1	3.5	1	5	3.57142857142857	49	1	4
1133	417-batch4b	NA	NA	1	yes	5.42857142857143	5	1	0	1	3	1	4.625	5	NA	2.14285714285714	56	1	4
1134	417-batch5	56.6614732931079	0.67921382872311	1	yes	4.28571428571429	5	5	1	1	4	2	3.8125	3	5	2.71428571428571	22	2	4
1135	418-batch2	58.4026719746719	0.679256533135407	1	yes	5.28571428571429	1	5	1	1	4	1	4.375	2	6	3.42857142857143	44	2	3
1136	418-batch5	NA	NA	NA	NA	3.71428571428571	5	4	1	1	3	2	3.5	2	NA	3.42857142857143	20	2	3
1137	419-batch3	48.9603365996574	0.884625300127549	1	yes	5	5	2	1	NA	2	2	4.75	2	6	2	34	1	4
1138	419-batch5	NA	NA	0	no	4.28571428571429	5	4	1	NA	3	1	3	1	NA	3.14285714285714	30	2	3
1139	42-batch2	72.4386539439787	0.498077080483337	0	no	3.57142857142857	3	2	0	1	1	1	1.5	1	3	2	58	2	2
1140	42-batch3	NA	NA	1	yes	5.57142857142857	6	2	1	NA	2	1	5.4375	5	NA	2	28	1	3
1141	42-batch4	NA	NA	1	yes	4.71428571428571	5	1	NA	1	4	2	3.75	2	NA	2.42857142857143	31	0	3
1142	421-batch3b	NA	NA	1	yes	3.14285714285714	2	4	1	NA	4	2	2.4375	1	NA	2.71428571428571	26	2	4
1143	422-batch4b	29.2216511778254	0.903556072102273	1	yes	6.14285714285714	7	5	1	NA	4	1	4.9375	4	7	2	42	1	4
1144	423-batch2	53.7554033779809	0.759019294513617	1	yes	5.14285714285714	6	4	1	NA	1	1	3.75	3	5	2.42857142857143	43	1	5
1145	424-batch4b	NA	NA	1	yes	4.57142857142857	5	4	1	1	4	2	3.5	3	NA	2.85714285714286	56	2	3
1146	425-batch2	79.2405365911161	0.411213198645187	1	yes	3.71428571428571	5	2	1	1	4	2	3	1	5	1.57142857142857	37	1	5
1147	425-batch3b	NA	NA	NA	NA	2.71428571428571	3	5	1	NA	4	2	2.125	2	NA	2.28571428571429	28	2	4
1148	425-batch5	NA	NA	1	yes	4.85714285714286	6	3	1	NA	4	2	3.375	1	NA	2.85714285714286	26	1	3
1149	426-batch2	76.6794601039175	0.487847112978576	NA	NA	4.71428571428571	5	5	1	1	4	2	4.25	4	4	2.85714285714286	24	2	4
1150	426-batch3b	58.1101695709608	0.631507506433492	1	yes	4.57142857142857	5	4	1	NA	2	1	4.4375	3	6	1.57142857142857	35	1	3
1151	426-batch4b	NA	NA	NA	NA	2.85714285714286	4	1	1	1	4	2	1	1	NA	1.57142857142857	39	1	4
1152	427-batch2	NA	NA	1	yes	5	6	4	1	1	3	2	4.625	3	NA	1.71428571428571	40	1	5
1153	427-batch3b	55.6732723190724	0.783243853973029	1	yes	4.71428571428571	6	4	1	1	4	1	1.9375	3	5	2.14285714285714	61	2	4
1154	427-batch5	39.4957085924555	0.844904778964622	1	yes	4.85714285714286	5	5	0	NA	4	2	3.375	3	5	2.57142857142857	42	2	5
1155	43-batch1a	NA	NA	1	yes	5.71428571428571	6	2	1	NA	4	1	5.25	3	NA	2.42857142857143	50	2	3
1156	43-batch2b	NA	NA	1	yes	4	5	3	1	1	4	2	2.4375	4	NA	2.71428571428571	25	1	4
1157	43-batch4	45.8874677456788	0.847947102548536	1	yes	4	4	1	0	NA	3	2	3.875	1	4	2.71428571428571	35	1	4
1158	43-batch5d	48.0894902157776	0.916071337840048	1	yes	5.14285714285714	6	4	1	1	1	1	3.8125	3	5	2.71428571428571	30	2	4
1159	430-batch2	31.2410727402955	0.919202056269999	1	yes	4.28571428571429	6	2	1	NA	3	2	3.125	2	7	1.85714285714286	43	2	4
1160	430-batch5	NA	NA	1	yes	6.28571428571429	7	3	1	1	4	2	4.625	4	NA	1.71428571428571	48	2	4
1161	431-batch5	48.06228262847	0.93222292332322	1	yes	6.14285714285714	7	5	1	NA	1	1	6.4375	5	7	1.57142857142857	34	1	4
1162	432-batch2	25.1561094253024	0.724459514279272	1	yes	5.42857142857143	5	3	1	1	4	1	4.875	2	5	2.85714285714286	27	1	5
1163	432-batch4b	NA	NA	1	yes	6.14285714285714	7	4	0	NA	1	2	5.25	5	NA	2.28571428571429	34	2	4
1164	432-batch5	29.9497442450066	0.928818550005296	1	yes	5.14285714285714	6	1	1	1	4	2	3.875	4	5	2.57142857142857	32	1	5
1165	433-batch2	NA	NA	1	yes	4.85714285714286	5	5	1	NA	4	1	3.9375	4	NA	1.57142857142857	38	1	4
1166	433-batch4b	67.3889592339259	0.73892968440509	1	yes	4.71428571428571	5	1	1	NA	1	1	3.625	2	6	2.85714285714286	25	1	3
1167	435-batch3b	NA	NA	1	yes	5.57142857142857	6	4	0	1	1	2	3.875	4	NA	2.42857142857143	22	2	3
1168	435-batch4b	31.5823512743271	0.934006329821931	1	yes	6.28571428571429	7	4	1	1	4	1	5.0625	3	7	2.28571428571429	49	1	3
1169	435-batch5	NA	NA	1	yes	5.28571428571429	6	2	1	1	4	2	2.375	1	NA	2	53	2	3
1170	437-batch2	NA	NA	NA	NA	4.42857142857143	5	5	NA	NA	1	1	3.625	3	5	2.28571428571429	60	2	5
1171	437-batch3b	32.663494515244	0.815064893212458	1	yes	6.57142857142857	7	5	1	1	4	2	4.6875	4	5	3.42857142857143	40	2	4
1172	437-batch4b	NA	NA	1	yes	6.14285714285714	7	1	1	NA	1	2	3.9375	2	NA	2.85714285714286	26	2	3
1173	438-batch2	86.7839698088271	0.448670709931061	1	yes	4.42857142857143	5	3	1	1	4	2	3.875	3	5	2.14285714285714	29	2	5
1174	44-batch1	NA	NA	1	yes	5.14285714285714	6	2	0	1	4	1	4.1875	1	NA	3	68	2	4
1175	44-batch2	96.3009639685903	0.226872115601099	1	yes	5.28571428571429	7	1	0	0	2	1	4.6875	6	7	2.57142857142857	39	1	4
1176	44-batch3	77.4300081590247	0.59862604046194	1	yes	6	7	4	1	NA	4	1	4.375	3	6	1	33	2	4
1177	44-batch5	NA	NA	NA	NA	6.14285714285714	6	2	1	1	2	1	2.875	2	NA	1.71428571428571	27	1	4
1178	44-batch5b	NA	NA	1	yes	5.28571428571429	5	3	1	NA	3	2	4.375	3	NA	2.57142857142857	40	2	4
1179	44-batch6	50.4737106193428	0.725839862580186	1	yes	5	5	2	1	1	4	1	4.3125	3	5	2.14285714285714	39	1	4
1180	440-batch3b	NA	NA	1	yes	5.28571428571429	6	5	1	NA	4	1	4.3125	4	NA	3.85714285714286	28	1	3
1181	440-batch5	NA	NA	1	yes	4.14285714285714	5	4	1	NA	1	1	1.5625	1	NA	2.71428571428571	31	1	3
1182	441-batch2	NA	NA	1	yes	5.85714285714286	7	5	1	1	4	1	3.6875	2	NA	3.28571428571429	37	2	3
1183	441-batch3b	NA	NA	1	yes	5.85714285714286	7	3	1	NA	2	1	3.875	3	NA	2.28571428571429	34	2	5
1184	441-batch4b	NA	NA	1	yes	4	5	1	1	1	4	1	2.875	2	NA	2	43	1	4
1185	441-batch5	NA	NA	1	yes	6.42857142857143	7	4	1	NA	1	1	4.875	3	NA	2.71428571428571	52	1	3
1186	442-batch3b	NA	NA	1	yes	3.71428571428571	5	3	1	NA	1	1	3.5	2	NA	3.57142857142857	30	1	2
1187	442-batch4b	NA	NA	1	yes	5.28571428571429	6	2	1	NA	4	2	4.75	3	NA	3.42857142857143	24	2	4
1188	442-batch5	NA	NA	1	yes	3.14285714285714	5	4	1	1	3	2	3.3125	3	NA	2.57142857142857	23	1	4
1189	443-batch2	NA	NA	1	yes	3.42857142857143	5	4	1	1	2	2	2.3125	2	NA	2.71428571428571	20	1	2
1190	443-batch4b	24.4679744599825	0.866417736834253	1	yes	6.42857142857143	7	5	1	1	2	2	5.3125	5	6	2.71428571428571	21	1	3
1191	443-batch5	NA	NA	1	yes	6.85714285714286	7	4	0	NA	3	1	5.9375	4	NA	2.14285714285714	39	2	3
1192	444-batch4b	31.3059105436117	0.914527528410188	1	yes	7	7	4	0	1	4	2	6.125	3	7	2.14285714285714	43	2	5
1193	445-batch2	NA	NA	1	yes	4.28571428571429	5	5	1	NA	4	2	3.25	2	NA	2.14285714285714	34	1	4
1194	445-batch3b	61.7254346720555	0.691696352869806	1	yes	5.14285714285714	7	2	1	NA	3	1	4.4375	5	1	2.28571428571429	21	2	4
1195	446-batch4b	82.5783216038298	0.382821310275686	1	yes	3.85714285714286	5	5	1	NA	4	1	3.625	2	5	2.71428571428571	32	2	4
1196	447-batch4b	NA	NA	1	yes	5.14285714285714	7	4	1	NA	4	2	5.125	4	NA	2.57142857142857	25	1	3
1197	448-batch4b	NA	NA	1	yes	3.85714285714286	5	2	1	1	4	2	2	1	NA	3.42857142857143	32	2	5
1198	449-batch4b	51.8103604984541	0.745137733178114	1	yes	4	5	4	0	NA	4	2	3.5	3	5	3.28571428571429	20	2	3
1199	45-batch1a	NA	NA	1	yes	5	5	4	1	1	4	2	4.3125	4	NA	2.28571428571429	27	1	5
1200	45-batch2b	65.1878880674393	0.729988698480389	NA	NA	4.28571428571429	5	4	1	1	4	2	3.3125	3	3	2.71428571428571	24	1	2
1201	45-batch4b	NA	NA	1	yes	5	5	1	0	NA	2	1	4.75	6	NA	2.85714285714286	28	1	5
1202	45-batch5b	36.3590440067661	0.84792490911152	1	yes	6.28571428571429	7	4	1	1	4	1	5.6875	2	4	3.85714285714286	27	2	4
1203	45-batch5c	NA	NA	1	yes	4.42857142857143	5	4	1	1	4	1	3.25	1	NA	2.57142857142857	34	2	2
1204	451-batch2	NA	NA	1	yes	6.42857142857143	7	4	1	NA	2	1	6.4375	5	NA	2.42857142857143	26	1	6
1205	451-batch4b	NA	NA	1	yes	3.57142857142857	5	2	0	1	4	1	2	1	NA	3	43	2	4
1206	451-batch5	44.8077529116807	0.751301132356266	1	yes	5.28571428571429	6	5	1	1	3	2	3.75	2	3	2.14285714285714	35	1	5
1207	453-batch3b	89.5277614900036	0.344865368454259	0	no	3.28571428571429	2	2	0	NA	2	1	2	1	6	3.57142857142857	40	1	4
1208	453-batch4b	27.6835695226769	0.931735621386156	1	yes	6.57142857142857	7	5	1	1	4	2	5.625	4	6	3.14285714285714	29	2	5
1209	454-batch2	NA	NA	NA	NA	3.57142857142857	4	3	1	1	2	2	2.9375	1	NA	2.85714285714286	35	2	4
1210	455-batch2	NA	NA	1	yes	6.71428571428571	7	1	1	NA	3	2	5.25	3	NA	1.42857142857143	34	1	4
1211	455-batch3b	62.5923540355411	0.720072868775757	1	yes	5.28571428571429	6	4	0	0	1	1	3.8125	3	6	4	23	1	3
1212	456-batch2	59.9998986133756	0.429628237157208	NA	NA	3.14285714285714	4	5	1	NA	4	2	3.25	3	3	1.85714285714286	39	2	4
1213	457-batch5	NA	NA	1	yes	4.85714285714286	5	3	1	1	4	2	4.375	3	6	2	27	1	3
1214	458-batch3b	35.4760641598879	0.822785974094161	1	yes	5.14285714285714	6	4	0	NA	NA	2	4.375	4	5	3	18	2	2
1215	459-batch5	NA	NA	1	yes	5.85714285714286	6	2	1	NA	3	1	3.5625	3	NA	2.28571428571429	32	2	4
1216	46-batch4b	NA	NA	1	yes	6.14285714285714	7	1	1	NA	3	1	5.125	4	NA	2.42857142857143	28	2	5
1217	460-batch3b	29.1059317379726	0.915691377492424	1	yes	6.57142857142857	7	1	1	NA	2	2	5.6875	4	7	2.28571428571429	18	2	2
1218	461-batch3b	NA	NA	1	yes	3.85714285714286	5	5	1	NA	4	1	3.1875	3	NA	2.85714285714286	37	1	3
1219	462-batch2	NA	NA	1	yes	6.28571428571429	6	1	1	NA	3	2	5.6875	7	NA	2.28571428571429	54	1	5
1220	462-batch3b	41.030191489692	0.884007543286056	1	yes	5	5	5	1	NA	3	2	4.875	3	5	3.14285714285714	29	2	3
1221	463-batch3b	65.5821279034495	0.590974076179939	1	yes	4.71428571428571	5	4	1	1	3	2	3.75	2	5	2.85714285714286	21	1	3
1222	467-batch3b	66.5027461105205	0.509991328743713	1	yes	4.42857142857143	5	3	0	NA	4	2	3.9375	4	5	2.71428571428571	52	2	3
1223	469-batch3b	33.6895279524108	0.899224453032197	1	yes	6.14285714285714	7	4	1	1	3	2	3.8125	2	6	2.57142857142857	21	2	4
1224	47-batch1	NA	NA	1	yes	6.57142857142857	7	2	1	1	4	1	5.375	4	NA	1.57142857142857	33	2	3
1225	47-batch4b	NA	NA	0	no	3.42857142857143	3	2	1	1	2	1	4.5625	4	NA	1.85714285714286	28	2	3
1226	470-batch3b	NA	NA	NA	NA	4.42857142857143	4	2	1	1	4	2	3.3125	1	NA	1.57142857142857	40	1	3
1227	470-batch5	NA	NA	1	yes	6	6	4	0	1	3	2	3.6875	1	NA	2.57142857142857	20	2	3
1228	474-batch3b	55.6684087450276	0.841540418983587	1	yes	4.28571428571429	3	2	1	0	4	1	2.375	1	5	3.57142857142857	23	2	4
1229	478-batch3b	NA	NA	1	yes	6.14285714285714	7	4	1	NA	4	2	7	6	NA	2.28571428571429	20	1	3
1230	48-batch2	33.5679796109242	0.870014883153546	1	yes	4.42857142857143	5	2	1	1	4	2	4.1875	4	5	2.42857142857143	30	2	5
1231	48-batch5b	NA	NA	1	yes	7	7	2	1	1	4	1	6.3125	5	5	1.57142857142857	28	1	4
1232	48-batch6	NA	NA	1	yes	5.57142857142857	5	1	1	1	4	2	4.875	3	NA	2.14285714285714	35	1	5
1233	480-batch3b	NA	NA	1	yes	4.57142857142857	5	5	1	1	4	2	3.9375	2	NA	1.85714285714286	52	2	4
1234	50-batch1a	NA	NA	1	yes	5.85714285714286	6	1	0	1	4	2	3.9375	3	NA	2.28571428571429	35	2	4
1235	50-batch5b	90.4108548412682	0.202796189962487	1	yes	4.42857142857143	6	1	1	NA	2	2	2.5	1	5	2.28571428571429	40	1	5
1236	50-batch5d	NA	NA	1	yes	6.85714285714286	7	1	1	1	4	1	5.1875	3	NA	1.85714285714286	28	1	4
1237	51-batch2b	NA	NA	1	yes	4.71428571428571	5	1	1	0	4	2	3.25	4	NA	3.14285714285714	70	2	5
1238	51-batch4b	NA	NA	1	yes	5.14285714285714	6	1	0	NA	2	1	4.5	5	NA	2.71428571428571	28	1	4
1239	51-batch5b	96.3872864072059	0.312864024200442	1	yes	4.71428571428571	6	1	1	1	4	2	4.1875	4	5	2.42857142857143	42	1	6
1240	52-batch5d	NA	NA	1	yes	6.85714285714286	7	5	1	1	4	2	5.6875	5	NA	1	40	1	4
1241	53-batch1a	NA	NA	1	yes	5	6	1	1	1	4	1	4.3125	2	NA	2.28571428571429	42	1	4
1242	54-batch4	34.600980723331	0.637145396604144	NA	NA	4.28571428571429	5	5	1	1	4	2	3.3125	1	3	2.42857142857143	29	2	4
1243	54-batch4b	25.9945820575578	0.935277566123047	1	yes	4.71428571428571	5	4	1	1	4	2	4.1875	3	5	2.14285714285714	40	2	4
1244	55-batch2b	25.6234968149177	0.950749155810818	1	yes	4	5	4	1	1	4	2	2	3	3	3.85714285714286	43	2	3
1245	55-batch3b	NA	NA	1	yes	4.14285714285714	5	2	1	1	4	2	2.75	3	NA	2.71428571428571	54	1	4
1246	55-batch4	NA	NA	1	yes	5.14285714285714	6	5	1	NA	4	1	3.6875	1	NA	2.57142857142857	41	2	5
1247	55-batch5b	NA	NA	1	yes	5	5	1	1	NA	3	2	3.25	2	NA	2	66	2	5
1248	56-batch5b	NA	NA	1	yes	5.71428571428571	6	2	0	1	1	2	4.375	3	NA	2.14285714285714	46	2	4
1249	57-batch1a	NA	NA	1	yes	5.42857142857143	5	2	1	1	4	2	3.5625	2	NA	2	30	1	4
1250	57-batch2	NA	NA	1	yes	6.28571428571429	7	1	1	NA	2	1	5.5	5	NA	2.28571428571429	27	1	4
1251	57-batch4b	NA	NA	1	yes	4.85714285714286	5	1	0	NA	2	1	4.875	5	NA	2.71428571428571	28	1	4
1252	57-batch5	NA	NA	1	yes	5.85714285714286	5	1	1	1	4	2	5.3125	3	NA	2.57142857142857	33	1	4
1253	58-batch3b	53.4513730352461	0.711479046992958	1	yes	4.85714285714286	5	2	1	NA	1	2	3.1875	3	5	3.42857142857143	35	1	3
1254	58-batch5d	NA	NA	NA	NA	4	5	5	1	1	2	2	2.3125	1	NA	2	23	1	3
1255	59-batch1a	NA	NA	1	yes	5.42857142857143	7	1	1	1	4	1	2.375	1	NA	1.42857142857143	33	1	2
1256	59-batch1b	NA	NA	1	yes	4.42857142857143	5	1	1	NA	3	2	3.5	1	NA	2.42857142857143	35	1	4
1257	59-batch2	NA	NA	1	yes	5.85714285714286	7	2	1	1	3	1	3.75	2	NA	1.85714285714286	41	1	4
1258	59-batch2b	NA	NA	1	yes	6.28571428571429	7	5	1	1	4	1	6.125	4	NA	1.14285714285714	32	1	4
1259	59-batch4	52.6048238776383	0.676761003715296	1	yes	4.42857142857143	5	5	1	NA	4	2	4.25	2	5	2.28571428571429	35	1	4
1260	59-batch5	55.5636724388043	0.731403820884755	1	yes	5.14285714285714	6	4	1	1	4	1	4.0625	3	6	2.85714285714286	49	2	3
1261	59-batch5c	NA	NA	NA	NA	4.14285714285714	4	5	NA	1	4	2	2.875	1	NA	2	23	1	2
1262	6-batch5	NA	NA	1	yes	5.42857142857143	6	2	1	NA	2	2	4.875	3	NA	1.85714285714286	28	1	4
1263	6-batch5c	49.4424938792087	0.313617008186777	1	yes	6.71428571428571	7	1	1	1	3	2	5.6875	3	7	1.42857142857143	30	1	4
1264	60-batch1a	NA	NA	1	yes	4.57142857142857	6	5	1	NA	4	2	3.0625	1	NA	2.28571428571429	34	1	4
1265	60-batch1b	NA	NA	1	yes	4.14285714285714	5	2	1	1	4	1	3.5	1	5	1.85714285714286	27	1	6
1266	60-batch3b	NA	NA	1	yes	5.14285714285714	6	5	1	0	2	2	4.375	4	NA	2.85714285714286	20	1	3
1267	60-batch4	NA	NA	1	yes	3.71428571428571	4	2	1	NA	3	2	3.75	1	5	2.28571428571429	35	1	4
1268	61-batch3	28.0711319648878	0.94162641783097	1	yes	6.71428571428571	7	4	1	1	4	2	6.6875	5	7	1.71428571428571	36	1	4
1269	61-batch5d	45.3181324799195	0.796569976251428	1	yes	6.14285714285714	6	2	1	1	4	2	3.625	4	6	1.85714285714286	22	2	4
1270	62-batch6	NA	NA	1	yes	6.85714285714286	7	3	1	1	NA	1	4.6875	4	NA	2.28571428571429	32	0	3
1271	63-batch1a	25.5477131745997	0.95663747347395	1	yes	5.14285714285714	5	2	1	1	4	2	4	2	5	2	44	2	4
1272	63-batch2	NA	NA	1	yes	5	6	2	1	1	1	2	2.6875	2	NA	3.42857142857143	27	2	2
1273	63-batch2b	NA	NA	1	yes	4.71428571428571	5	2	1	NA	3	1	4.25	5	NA	1.57142857142857	44	1	3
1274	64-batch1	NA	NA	1	yes	4.57142857142857	5	5	0	NA	3	2	4.5	4	NA	2.28571428571429	60	2	4
1275	64-batch1b	NA	NA	1	yes	3.71428571428571	5	5	1	1	4	1	3.25	4	NA	2.57142857142857	36	1	3
1276	64-batch5d	56.605849320976	0.752643152763345	1	yes	4.71428571428571	5	4	1	NA	2	1	4.5625	4	5	2.71428571428571	39	2	4
1277	64-batch6	NA	NA	1	yes	5.57142857142857	6	2	1	1	4	2	3.625	1	NA	1.42857142857143	59	1	3
1278	65-batch2	NA	NA	1	yes	4.42857142857143	5	4	1	1	4	2	2.875	1	NA	2.14285714285714	45	2	4
1279	65-batch3b	NA	NA	1	yes	5.42857142857143	6	2	1	1	4	1	3.3125	1	NA	2.42857142857143	53	2	2
1280	65-batch5	NA	NA	1	yes	4.85714285714286	7	5	1	0	2	1	4.0625	3	NA	2.14285714285714	36	1	3
1281	66-batch2b	NA	NA	1	yes	5.28571428571429	7	4	1	NA	3	2	4.6875	6	NA	2.57142857142857	26	2	5
1282	66-batch5	NA	NA	1	yes	4.42857142857143	5	1	1	1	1	1	4	3	NA	2.42857142857143	48	1	4
1283	66-batch5d	66.580183213598	0.451792322474681	NA	NA	3.28571428571429	4	3	NA	1	NA	2	3.5625	1	3	2.85714285714286	27	1	4
1284	67-batch2	52.1748135090504	0.772528088314764	1	yes	4.71428571428571	6	2	1	1	4	2	3.375	1	6	2.57142857142857	23	1	4
1285	67-batch2b	NA	NA	NA	NA	3.71428571428571	5	1	1	NA	4	2	2.25	4	NA	1	58	1	4
1286	68-batch2	31.3699360039443	0.771477025490884	1	yes	4.71428571428571	5	2	1	1	4	1	4.5625	4	6	1.42857142857143	54	1	4
1287	68-batch2b	NA	NA	1	yes	6.42857142857143	7	3	1	1	4	2	3.1875	1	NA	2.57142857142857	48	1	2
1288	68-batch3	NA	NA	1	yes	6.71428571428571	7	5	1	1	4	2	5.5	2	NA	2.71428571428571	29	1	5
1289	68-batch5d	62.8890615394502	0.74897489021792	1	yes	4.85714285714286	6	4	1	NA	3	1	4	4	6	1.85714285714286	25	1	3
1290	69-batch4	41.5498672057448	0.836559843459428	1	yes	5.42857142857143	6	2	1	1	4	1	4.375	3	6	3.28571428571429	36	2	3
1291	69-batch4b	NA	NA	1	yes	5.71428571428571	7	2	1	1	1	2	3.125	1	NA	1.42857142857143	21	2	3
1292	69-batch5d	NA	NA	0	no	4.28571428571429	3	2	0	NA	1	2	4.3125	1	3	3.14285714285714	38	2	5
1293	7-batch1a	NA	NA	1	yes	5	7	5	1	1	1	2	2.9375	4	NA	3.28571428571429	32	1	4
1294	70-batch2b	NA	NA	NA	NA	4	4	1	1	NA	NA	1	1	1	NA	2.28571428571429	57	1	4
1295	70-batch5b	NA	NA	1	yes	5.85714285714286	7	1	1	NA	1	1	4.875	5	NA	3	43	2	3
1296	71-batch1	21.7890362028464	0.962968174279533	1	yes	6.28571428571429	6	5	1	1	4	1	5.6875	5	6	2.28571428571429	26	2	3
1297	71-batch3	NA	NA	1	yes	4.85714285714286	6	1	1	NA	2	2	4.75	4	NA	2.28571428571429	28	1	4
1298	71-batch5d	NA	NA	1	yes	4.14285714285714	5	4	1	1	4	2	2.0625	1	NA	2	60	1	4
1299	72-batch3b	NA	NA	1	yes	5.28571428571429	5	2	1	1	3	2	3.875	1	NA	2	32	1	4
1300	72-batch5	NA	NA	1	yes	4.57142857142857	5	5	1	NA	3	1	3.9375	2	NA	2.42857142857143	27	1	4
1301	73-batch1b	NA	NA	1	yes	4.57142857142857	5	3	1	NA	1	2	3	1	NA	2.57142857142857	61	2	5
1302	73-batch4	NA	NA	1	yes	5.85714285714286	7	4	1	1	4	1	2.3125	1	NA	2.85714285714286	50	2	2
1303	73-batch5b	NA	NA	1	yes	5.28571428571429	7	4	1	NA	3	2	4.25	3	NA	4	34	1	5
1304	73-batch6	NA	NA	1	yes	6.57142857142857	7	5	1	NA	4	2	5.4375	4	NA	2	21	2	3
1305	74-batch1a	NA	NA	1	yes	4.42857142857143	5	1	1	NA	2	1	4.375	4	NA	3	36	1	3
1306	74-batch1b	90.9502887762781	0.588826907610192	NA	NA	4.14285714285714	5	2	0	NA	3	2	1.5	2	5	3	31	2	5
1307	74-batch3b	93.488542294896	0.343246445719261	1	yes	5	5	5	1	1	4	2	3.875	2	5	2.85714285714286	28	1	4
1308	75-batch2b	NA	NA	1	yes	4.85714285714286	1	3	1	1	2	2	2.875	2	NA	2.28571428571429	44	1	4
1309	75-batch4b	NA	NA	1	yes	4.85714285714286	6	5	0	1	4	2	2.3125	1	NA	2.85714285714286	52	2	4
1310	75-batch5d	NA	NA	1	yes	5.42857142857143	6	1	1	0	4	2	4	3	NA	2	54	2	2
1311	76-batch1	NA	NA	1	yes	5	6	1	1	1	4	2	3.5625	2	NA	2.28571428571429	30	2	5
1312	76-batch3	NA	NA	1	yes	4	5	5	1	1	4	2	1.5625	1	NA	1.71428571428571	28	2	2
1313	76-batch5c	NA	NA	1	yes	4.14285714285714	5	1	1	1	3	2	3.375	2	NA	2.14285714285714	51	1	4
1314	77-batch1	NA	NA	1	yes	5	5	1	1	1	3	2	3.75	2	NA	2.14285714285714	25	1	4
1315	77-batch1b	NA	NA	NA	NA	5.14285714285714	6	1	0	NA	3	2	3.875	4	NA	2.28571428571429	29	2	3
1316	77-batch2	NA	NA	1	yes	6.28571428571429	6	1	1	1	1	2	4.6875	1	NA	1.57142857142857	28	1	4
1317	77-batch3	55.6456155696168	0.72319113467618	1	yes	3.71428571428571	3	1	1	NA	3	1	3.3125	1	5	2.42857142857143	35	1	4
1318	77-batch3b	NA	NA	1	yes	5	5	3	1	1	4	1	3.75	4	NA	2.14285714285714	44	1	5
1319	77-batch5d	34.4133855501481	0.889065336321506	1	yes	5.14285714285714	6	2	1	1	4	2	1.8125	1	6	2.57142857142857	60	2	6
1320	78-batch2	37.7675986058492	0.910385014253635	1	yes	4.57142857142857	5	2	1	1	2	1	4.125	3	7	2.28571428571429	35	2	4
1321	78-batch5c	NA	NA	1	yes	4.28571428571429	5	2	1	1	4	1	2.8125	1	NA	1.57142857142857	38	1	5
1322	79-batch3b	NA	NA	1	yes	4.85714285714286	7	2	1	1	4	1	3.9375	2	NA	1.42857142857143	41	2	5
1323	79-batch5b	NA	NA	1	yes	5	6	1	1	1	4	2	3.25	4	NA	2.14285714285714	27	2	5
1324	79-batch6	41.3164700330165	0.834997630280107	1	yes	4.28571428571429	5	1	1	1	1	1	2.4375	1	5	1.85714285714286	50	1	5
1325	8-batch1a	66.066800491047	0.629060972255677	NA	NA	4	5	5	1	1	3	2	2.5625	1	3	2.42857142857143	42	2	3
1326	8-batch2	NA	NA	1	yes	5.57142857142857	5	3	1	NA	1	1	3.9375	2	NA	2.28571428571429	30	1	4
1327	8-batch3	35.0091171400567	0.864463481171076	1	yes	4.71428571428571	6	5	1	NA	4	1	2.4375	2	5	2	32	1	3
1328	80-batch1	NA	NA	1	yes	3.85714285714286	4	2	1	1	3	1	4.1875	4	NA	2.71428571428571	34	2	3
1329	80-batch2	NA	NA	1	yes	5.42857142857143	6	1	1	1	4	1	2.4375	1	NA	2.85714285714286	21	1	3
1330	80-batch2b	NA	NA	1	yes	4.14285714285714	5	4	1	NA	4	2	3.125	1	NA	2.85714285714286	39	2	5
1331	80-batch4	NA	NA	1	yes	5.14285714285714	6	2	1	NA	3	2	4.3125	3	NA	2.28571428571429	41	2	5
1332	80-batch5b	37.4392294537312	0.925678361462658	1	yes	6	5	4	1	1	3	2	5.8125	4	6	2.85714285714286	38	2	4
1333	80-batch5c	53.2543175954637	0.760003158612236	NA	NA	4.42857142857143	4	2	0	1	3	2	2.5	2	3	3.28571428571429	41	1	2
1334	81-batch1b	NA	NA	1	yes	5.42857142857143	6	2	1	1	3	2	2.875	2	NA	2.28571428571429	47	1	3
1335	81-batch2	NA	NA	1	yes	5.14285714285714	6	3	0	1	4	2	5.3125	5	NA	2.85714285714286	40	2	5
1336	81-batch2b	34.6292162647258	0.910375141086613	1	yes	6.57142857142857	6	5	0	NA	1	1	5.25	4	6	1.14285714285714	43	2	3
1337	82-batch1a	19.8081825162319	0.9650754520614	1	yes	5.71428571428571	7	1	1	1	4	1	6.5	6	6	2.57142857142857	33	2	4
1338	82-batch1b	NA	NA	1	yes	5	6	2	1	NA	1	2	3.625	3	NA	2.14285714285714	30	1	4
1339	82-batch2	66.9057771042509	0.530832837903749	1	yes	5.28571428571429	5	5	1	1	4	2	3.6875	4	6	2.28571428571429	35	2	4
1340	82-batch2b	NA	NA	1	yes	5.28571428571429	6	4	1	1	4	2	4.5	4	NA	1.85714285714286	41	1	4
1341	82-batch5c	41.4025437622017	0.854142507115722	1	yes	6.57142857142857	7	4	1	NA	1	1	5.5625	4	7	1.71428571428571	37	1	4
1342	83-batch1	55.1845384341064	0.7039166686124	1	yes	4.42857142857143	5	4	1	1	2	1	3.1875	1	2	2.14285714285714	33	1	2
1343	83-batch1a	NA	NA	1	yes	5.57142857142857	5	1	1	1	3	1	4.0625	4	NA	2.71428571428571	30	1	3
1344	83-batch1b	NA	NA	1	yes	5.42857142857143	5	1	0	NA	1	1	4.125	2	NA	2.71428571428571	32	2	2
1345	83-batch3	NA	NA	1	yes	4.85714285714286	5	4	0	NA	4	1	3.9375	2	NA	2.71428571428571	29	1	3
1346	83-batch4	56.7355469698118	0.615643441751676	1	yes	5.42857142857143	5	3	1	1	2	2	3.0625	1	6	2	35	2	3
1347	83-batch5c	47.3612338019734	0.765668449857571	1	yes	4.28571428571429	5	1	1	1	4	2	3.75	3	5	2.14285714285714	24	1	4
1348	84-batch1	68.1698414612909	0.511489364595746	0	no	4.28571428571429	6	3	1	1	4	2	4.4375	4	7	2.57142857142857	25	1	4
1349	84-batch2b	NA	NA	NA	NA	4.57142857142857	5	2	1	1	1	2	3.5625	1	NA	2.71428571428571	35	1	6
1350	84-batch3b	60.9298437895947	0.634394015929903	1	yes	5.42857142857143	7	2	1	NA	2	1	3.8125	2	6	2.14285714285714	58	2	3
1351	84-batch4b	NA	NA	1	yes	5.42857142857143	6	4	1	1	4	2	5.25	4	NA	2.57142857142857	23	2	5
1352	84-batch5b	NA	NA	1	yes	5	5	1	1	1	4	2	3.25	1	NA	2	26	1	4
1353	84-batch5c	35.6827039922332	0.733704877826825	1	yes	6.85714285714286	7	2	1	1	4	2	5.9375	5	6	2.71428571428571	48	1	4
1354	84-batch6	NA	NA	1	yes	4.85714285714286	5	1	1	1	4	1	4.125	2	NA	2	54	2	4
1355	85-batch1b	63.8246086307375	0.5284520287881	1	yes	5.57142857142857	6	1	1	1	4	2	5.375	4	5	1.85714285714286	36	1	3
1356	85-batch5	33.2656977808084	0.88828371333924	1	yes	5	5	4	1	0	4	1	3.75	4	6	2.42857142857143	34	1	4
1357	86-batch4b	NA	NA	1	yes	5.28571428571429	7	1	1	NA	4	1	3.5625	2	NA	2.28571428571429	42	1	4
1358	87-batch1a	41.0846393863823	0.864505073656984	1	yes	4.71428571428571	5	2	1	1	4	2	3.875	3	6	1	33	1	5
1359	87-batch2b	78.4916382551032	0.269590869148377	NA	NA	4.14285714285714	5	5	1	1	1	1	2.9375	2	3	3.28571428571429	23	1	4
1360	87-batch4	52.7190830447156	0.894388523923912	1	yes	5.28571428571429	7	5	1	1	4	1	4.6875	4	5	1.42857142857143	55	2	4
1361	87-batch5	NA	NA	1	yes	5.71428571428571	7	3	1	1	2	1	3.75	4	NA	1.14285714285714	28	1	4
1362	88-batch1	NA	NA	1	yes	4.42857142857143	5	4	1	NA	4	2	3.1875	1	NA	2	51	2	2
1363	88-batch1a	NA	NA	1	yes	5.57142857142857	7	1	1	1	2	2	4.6875	2	NA	1.85714285714286	27	1	4
1364	88-batch1b	NA	NA	1	yes	4.57142857142857	6	1	0	NA	2	1	4.5	4	NA	2.85714285714286	25	2	4
1365	89-batch1	NA	NA	1	yes	4.57142857142857	5	1	1	1	4	2	3.375	2	NA	2.57142857142857	30	1	5
1366	89-batch3	33.8233713793104	0.933748615427557	1	yes	4.42857142857143	5	5	0	NA	2	1	4.125	3	4	2.71428571428571	48	2	4
1367	89-batch3b	NA	NA	1	yes	6.71428571428571	7	1	1	NA	1	1	5.0625	4	NA	2.28571428571429	29	1	3
1368	89-batch4	49.7069994718633	0.829878425849129	1	yes	4.57142857142857	5	5	1	1	2	2	2.875	4	5	2	18	2	2
1369	89-batch6	NA	NA	1	yes	5.28571428571429	7	1	1	1	2	2	3.625	1	7	2.71428571428571	30	2	3
1370	9-batch1	61.9331223182047	0.654553295316717	1	yes	6.28571428571429	7	2	1	NA	3	1	4.6875	2	5	2	36	1	4
1371	9-batch1a	NA	NA	1	yes	5	5	2	1	1	4	2	4.0625	1	NA	2	30	2	4
1372	9-batch4b	65.5069998015258	0.57840784468911	1	yes	4	5	2	1	1	4	2	2.5625	1	5	3	24	1	4
1373	90-batch1a	47.2620625586866	0.562247283189511	1	yes	4.57142857142857	5	2	1	1	3	1	4.3125	3	5	1.71428571428571	54	1	4
1374	90-batch2b	NA	NA	1	yes	5.71428571428571	7	1	1	1	4	2	3.8125	1	NA	2.14285714285714	65	2	3
1375	90-batch3	NA	NA	1	yes	5.42857142857143	5	4	1	NA	2	2	4.375	3	NA	1.57142857142857	24	1	4
1376	90-batch4	NA	NA	1	yes	6.28571428571429	7	5	1	NA	1	1	5.1875	4	NA	3.85714285714286	26	2	4
1377	90-batch4b	71.654716459179	0.5611956730734	1	yes	5.71428571428571	6	4	1	1	2	1	5.1875	5	5	2.85714285714286	49	1	3
1378	90-batch5d	NA	NA	1	yes	3.14285714285714	1	2	1	NA	4	2	3.8125	2	NA	2.42857142857143	30	2	4
1379	90-batch6	69.9927293419329	0.433653106140601	1	yes	4.85714285714286	5	4	1	1	3	2	2.9375	1	6	2.42857142857143	43	1	5
1380	91-batch2	NA	NA	1	yes	6.28571428571429	7	2	1	1	2	1	5.75	3	NA	1.42857142857143	55	1	5
1381	91-batch3	NA	NA	1	yes	6.42857142857143	7	1	1	NA	2	2	4.3125	5	NA	2.57142857142857	31	1	6
1382	91-batch4	NA	NA	1	yes	6.42857142857143	7	4	1	NA	1	1	4.125	5	NA	2.57142857142857	28	2	4
1383	91-batch4b	25.604483414522	0.951085348611421	1	yes	6	7	3	1	NA	NA	2	5.3125	4	6	1.71428571428571	24	2	4
1384	91-batch6	NA	NA	1	yes	4.42857142857143	5	5	1	NA	4	1	3.875	3	NA	3.14285714285714	57	1	4
1385	92-batch2	106.853744514853	0.10718624938655	1	yes	7	7	1	0	0	1	1	3.6875	3	5	2.71428571428571	26	1	3
1386	92-batch2b	NA	NA	1	yes	4.71428571428571	5	1	1	1	4	1	4.5	3	NA	2.71428571428571	63	2	3
1387	92-batch3	79.1121755648406	0.360456016248343	1	yes	5.57142857142857	7	1	1	1	4	2	1.9375	1	5	2.57142857142857	49	2	3
1388	92-batch4b	82.2844650014729	0.460545660405966	1	yes	4.42857142857143	5	4	1	1	4	2	3	3	5	2	31	1	5
1389	92-batch5b	NA	NA	1	yes	4.85714285714286	6	1	1	1	4	2	3.25	1	NA	2.28571428571429	26	1	4
1390	92-batch5c	NA	NA	1	yes	5.42857142857143	5	3	1	1	2	2	4.3125	4	NA	2.57142857142857	31	2	3
1391	92-batch5d	NA	NA	1	yes	4	5	5	1	1	4	2	3.625	3	NA	1.14285714285714	32	1	6
1392	93-batch1b	NA	NA	1	yes	4.57142857142857	5	4	1	1	NA	1	3.875	2	NA	2.28571428571429	28	1	3
1393	93-batch3b	NA	NA	1	yes	5.57142857142857	5	2	1	1	3	1	5.4375	3	NA	1	38	1	4
1394	93-batch4b	NA	NA	1	yes	5.14285714285714	7	3	1	1	4	1	4	3	NA	1.85714285714286	26	1	3
1395	94-batch2	NA	NA	1	yes	4.42857142857143	6	2	0	1	2	2	4.375	2	NA	2.28571428571429	47	2	4
1396	94-batch4b	39.0338809421253	0.860095435354488	1	yes	3.28571428571429	5	4	1	1	4	2	3.125	4	3	3.57142857142857	21	2	3
1397	94-batch5c	NA	NA	1	yes	5.28571428571429	7	3	0	NA	1	1	4.375	6	NA	2.71428571428571	28	1	4
1398	94-batch5d	NA	NA	1	yes	6.71428571428571	7	5	1	1	2	1	3.9375	4	NA	2.28571428571429	68	2	3
1399	95-batch1a	38.5590617561008	0.918579505542827	1	yes	5.28571428571429	6	3	1	NA	1	1	4.8125	4	5	2.57142857142857	40	1	4
1400	95-batch2	NA	NA	1	yes	4.85714285714286	6	4	1	1	4	2	3.25	2	NA	1.85714285714286	38	1	4
1401	95-batch3b	NA	NA	1	yes	5.14285714285714	6	1	0	NA	1	2	5.1875	6	NA	2.57142857142857	24	1	4
1402	95-batch4	56.4102520771977	0.853194454074833	1	yes	4.57142857142857	5	3	1	1	4	2	1.5	1	5	4	41	2	2
1403	95-batch6	NA	NA	1	yes	4.28571428571429	5	2	1	1	4	2	2.625	1	NA	3.14285714285714	25	2	5
1404	96-batch1a	NA	NA	1	yes	3.57142857142857	5	4	0	NA	1	2	2.75	4	NA	2.85714285714286	36	2	3
1405	96-batch4b	58.8880310294374	0.705007289168866	1	yes	4.71428571428571	5	4	1	1	2	2	4.625	4	7	2.14285714285714	27	1	4
1406	96-batch5c	NA	NA	1	yes	5	5	3	1	NA	3	2	5.25	6	NA	2.28571428571429	35	1	5
1407	96-batch6	NA	NA	1	yes	5.71428571428571	6	1	0	NA	2	1	4.6875	4	NA	2.57142857142857	34	1	4
1408	97-batch1	NA	NA	1	yes	5.71428571428571	6	4	1	1	4	1	3.5625	2	NA	2.71428571428571	33	1	3
1409	97-batch2	23.3479521127524	0.954470763882728	1	yes	6	7	4	1	1	4	2	4.6875	4	5	2.28571428571429	30	2	5
1410	97-batch4	71.0848358668088	0.6010673432796	NA	NA	4	4	5	1	1	3	2	2.875	1	3	2.57142857142857	42	2	3
1411	99-batch3b	NA	NA	1	yes	4.42857142857143	5	2	0	NA	2	2	4.625	4	NA	2.14285714285714	32	1	4
1412	99-batch5d	59.8165748428008	0.777514001850432	1	yes	4.42857142857143	6	2	1	NA	1	2	3.9375	3	5	2.28571428571429	34	1	5
