# Supplementary material for: Genome-wide association study of musical beat synchronization demonstrates high polygenicity
Source: Nat Hum Behav. 2022 Jun 16;6(9):1292–309. doi: 10.1038/s41562-022-01359-x (PMC9489530; doi:10.1038/s41562-022-01359-x)
Supplement: Supplementary file 6 — Source data LDSC–SEG results for Supplementary Figs. 5, 6 and 7. [file 41562_2022_1359_MOESM6_ESM.xlsx]

## Sheet: SourceDataFigure3b
Results of LDSC-SEG partitioned heritability analysis using cell-type and tissue-type gene sets			Note: Results that have survived Bonferroni Correction are indicated in bold.
Note: this the source data for Figure 3B and Supplementary Figures 5, 6, and 7.
Cahoy gene sets					Contents (results are grouped by data source)	Lines
Name	Coefficient	Coefficient_std_error	Coefficient_P_value		Cahoy gene sets	2 to 6
Neuron	1.19034e-09	6.66554e-10	0.0370654		Multi-tissue gene expression ("Franke Lab")	8 to 214
Oligodendrocyte	1.24751e-10	7.4883e-10	0.433845		Multi tissue chromatin (Roadmap Epigenomics and ENCODE)	216 to 706
Astrocyte	-1.7009e-10	7.24176e-10	0.592847
Multi-tissue gene expresssion
Name	Coefficient	Coefficient_std_error	Coefficient_P_value
A08.186.211.464.Limbic.System	4.81688e-09	6.73999e-10	4.44382e-13
A08.186.211.464.405.Hippocampus	4.38904e-09	6.79014e-10	5.10387e-11
A08.186.211.730.885.287.500.Cerebral.Cortex	4.15626e-09	6.64779e-10	2.02494e-10
A08.186.211.464.710.225.Entorhinal.Cortex	3.9939e-09	6.69572e-10	1.22421e-09
Brain_Frontal_Cortex_(BA9)	3.58657e-09	6.44151e-10	1.28914e-08
Brain_Anterior_cingulate_cortex_(BA24)	3.6037e-09	6.89284e-10	8.5591e-08
Brain_Cortex	3.46761e-09	6.68647e-10	1.07425e-07
A08.186.211.730.885.287.500.270.Frontal.Lobe	3.50683e-09	7.24404e-10	6.45971e-07
A08.186.211.730.885.287.500.571.735.Visual.Cortex	3.4054e-09	7.07511e-10	7.42631e-07
Brain_Nucleus_accumbens_(basal_ganglia)	3.03029e-09	6.33138e-10	8.50105e-07
A08.186.211.Brain	3.47083e-09	7.31081e-10	1.02956e-06
A08.186.211.730.317.357.352.435.Hypothalamo.Hypophyseal.System	4.61823e-09	9.98594e-10	1.87538e-06
A08.186.211.865.428.Metencephalon	3.19398e-09	7.33485e-10	6.6679e-06
Brain_Amygdala	2.84467e-09	6.54497e-10	6.92118e-06
A08.186.211.132.810.428.200.Cerebellum	3.00437e-09	7.11571e-10	1.20981e-05
Brain_Putamen_(basal_ganglia)	2.73274e-09	6.81567e-10	3.04235e-05
A08.186.211.730.317.357.Hypothalamus	3.78364e-09	9.46136e-10	3.18001e-05
Brain_Caudate_(basal_ganglia)	2.56996e-09	6.69287e-10	6.15554e-05
A08.186.211.132.Brain.Stem	2.80136e-09	7.58119e-10	0.000109882
Brain_Cerebellar_Hemisphere	2.2518e-09	6.10105e-10	0.000111759
Brain_Hippocampus	2.46267e-09	6.69068e-10	0.000116274
Brain_Hypothalamus	2.30579e-09	6.50783e-10	0.000197728
A09.371.729.Retina	2.56807e-09	7.4927e-10	0.000304662
A08.186.211.730.885.287.500.670.Parietal.Lobe	2.68691e-09	7.98702e-10	0.000383978
Brain_Substantia_nigra	2.09547e-09	6.43469e-10	0.000563932
A15.145.229.637.555.567.569.200.CD4.Positive.T.Lymphocytes	2.46136e-09	8.0334e-10	0.00109234
Brain_Cerebellum	1.89564e-09	6.46601e-10	0.00168554
A02.633.567.850.Quadriceps.Muscle	2.27793e-09	8.36276e-10	0.00322585
Brain_Spinal_cord_(cervical_c-1)	1.77392e-09	6.63757e-10	0.00376389
A08.186.211.730.885.287.249.Basal.Ganglia	1.79536e-09	7.1852e-10	0.00623264
A08.186.211.653.Mesencephalon	1.7218e-09	7.37277e-10	0.00976243
A11.118.637.555.567.569.200.700.T.Lymphocytes..Regulatory	1.63879e-09	7.826e-10	0.0181287
A10.690.Muscles	1.61944e-09	7.97741e-10	0.0211768
A11.872.653.Neural.Stem.Cells	1.78492e-09	8.9932e-10	0.0235865
Artery_Tibial	1.09128e-09	5.74152e-10	0.0286717
Pituitary	1.1825e-09	6.51403e-10	0.0347381
Spleen	1.25607e-09	7.10916e-10	0.0386278
A11.118.637.555.567.569.T.Lymphocytes	1.36787e-09	8.11659e-10	0.0459672
A08.186.211.730.317.Diencephalon	1.44812e-09	8.62483e-10	0.0465746
A15.382.490.555.567.Lymphocytes	1.3101e-09	8.28541e-10	0.0569147
A11.118.637.555.567.562.440.Precursor.Cells..B.Lymphoid	1.21345e-09	8.2996e-10	0.0718619
A15.145.229.637.555.567.562.725.Plasma.Cells	1.19163e-09	8.5336e-10	0.0812978
Muscle_Skeletal	9.02114e-10	6.69915e-10	0.089053
A07.541.Heart	8.73754e-10	6.49947e-10	0.0894184
A14.724.Pharynx	1.07577e-09	8.19366e-10	0.0946035
A15.145.Blood	1.1126e-09	8.57563e-10	0.0972478
A14.724.557.Nasopharynx	1.02642e-09	7.99375e-10	0.0995648
A07.541.560.Heart.Ventricles	8.40156e-10	6.73848e-10	0.106235
A11.118.637.555.567.562.B.Lymphocytes	1.03403e-09	8.32503e-10	0.107106
A15.145.229.Blood.Cells	8.66046e-10	7.74598e-10	0.131771
A15.382.Immune.System	8.43619e-10	7.91611e-10	0.14328
A15.382.490.315.583.Neutrophils	7.98851e-10	8.2484e-10	0.1664
Esophagus_Gastroesophageal_Junction	5.02114e-10	5.88581e-10	0.196804
A15.382.490.555.567.537.Killer.Cells..Natural	7.00929e-10	8.26718e-10	0.198262
Heart_Left_Ventricle	5.93685e-10	7.07592e-10	0.200729
A08.186.211.730.885.287.249.487.Corpus.Striatum	5.72319e-10	6.99157e-10	0.206512
A07.541.358.Heart.Atria	5.53158e-10	7.01496e-10	0.215191
A06.407.071.Adrenal.Glands	6.00235e-10	7.68648e-10	0.217431
A10.549.Lymphoid.Tissue	5.76754e-10	7.6364e-10	0.225044
A09.371.Eye	5.904e-10	8.31304e-10	0.238787
A07.541.358.100.Atrial.Appendage	5.12397e-10	7.29969e-10	0.241357
A02.835.583.443.800.800.Synovial.Fluid	5.26669e-10	8.46998e-10	0.267034
A11.627.624.249.Monocyte.Macrophage.Precursor.Cells	5.05692e-10	8.19848e-10	0.268679
A11.872.378.590.635.Granulocyte.Macrophage.Progenitor.Cells	5.14867e-10	8.49349e-10	0.272194
A10.549.400.Lymph.Nodes	4.5303e-10	7.4808e-10	0.272393
A15.145.229.637.555.Leukocytes..Mononuclear	4.50868e-10	7.99791e-10	0.286468
A15.145.300.Fetal.Blood	4.4587e-10	8.67239e-10	0.303582
A15.382.520.604.800.Palatine.Tonsil	3.02591e-10	7.20356e-10	0.337222
A15.382.520.604.700.Spleen	2.86644e-10	7.20605e-10	0.345395
A15.145.229.188.Blood.Platelets	3.12587e-10	8.08435e-10	0.349505
Heart_Atrial_Appendage	2.52592e-10	6.96444e-10	0.358419
A11.872.378.Hematopoietic.Stem.Cells	2.11553e-10	8.20819e-10	0.398306
Prostate	1.51875e-10	7.8899e-10	0.423678
A03.556.875.875.Stomach	1.16119e-10	7.7646e-10	0.44056
Colon_Sigmoid	8.32888e-11	5.85256e-10	0.443417
A06.407.900.Thyroid.Gland	9.00223e-11	7.11688e-10	0.449672
A03.556.500.760.464.Parotid.Gland	1.08343e-10	9.28941e-10	0.453576
Ovary	2.06063e-12	6.02397e-10	0.498635
A11.627.635.Myeloid.Progenitor.Cells	-2.41339e-11	8.20828e-10	0.511728
A10.615.789.Serous.Membrane	-4.88947e-11	8.02375e-10	0.524295
Breast_Mammary_Tissue	-5.27746e-11	6.56239e-10	0.532048
Esophagus_Muscularis	-6.54635e-11	6.08985e-10	0.542802
Uterus	-7.65478e-11	6.1707e-10	0.549362
A06.407.071.140.Adrenal.Cortex	-1.11893e-10	7.65722e-10	0.558089
A10.272.497.Epidermis	-1.26423e-10	7.80273e-10	0.564356
A11.118.637.Leukocytes	-1.57858e-10	8.0927e-10	0.577328
A11.872.040.Adult.Stem.Cells	-1.73906e-10	6.64891e-10	0.603168
A11.436.329.Granulosa.Cells	-1.91899e-10	6.87449e-10	0.609934
A03.556.500.760.Salivary.Glands	-2.97372e-10	9.36559e-10	0.624574
A11.627.340.360.Granulocyte.Precursor.Cells	-2.92493e-10	7.65435e-10	0.648816
Testis	-2.63138e-10	6.40767e-10	0.659339
Fallopian_Tube	-3.01731e-10	6.77433e-10	0.671986
A07.231.908.Veins	-3.63614e-10	7.574e-10	0.684416
A03.556.875.Upper.Gastrointestinal.Tract	-3.95147e-10	7.52303e-10	0.700295
A14.549.Mouth	-3.85852e-10	7.21934e-10	0.703492
A10.336.707.Prostate	-4.4125e-10	7.97233e-10	0.710031
A07.231.908.670.874.Umbilical.Veins	-4.17156e-10	7.27658e-10	0.716774
Artery_Aorta	-3.7819e-10	6.00299e-10	0.735654
Adrenal_Gland	-5.03912e-10	7.47993e-10	0.749744
Adipose_Subcutaneous	-3.89462e-10	5.77121e-10	0.75011
Bladder	-4.72394e-10	6.6635e-10	0.760815
A11.872.190.Embryonic.Stem.Cells	-4.45493e-10	5.87483e-10	0.775867
A15.382.680.Phagocytes	-5.60376e-10	7.35375e-10	0.776978
A10.165.114.830.500.750.Subcutaneous.Fat..Abdominal	-5.6353e-10	7.30214e-10	0.779864
A11.443.Erythroid.Cells	-6.17116e-10	7.81207e-10	0.785222
Artery_Coronary	-4.55322e-10	5.75273e-10	0.785671
Cells_EBV-transformed_lymphocytes	-5.42777e-10	6.85153e-10	0.785877
A14.549.167.646.Periodontium	-6.51229e-10	8.02976e-10	0.791323
A03.556.124.526.767.Rectum	-5.89254e-10	7.07175e-10	0.797648
A06.407.312.782.Testis	-6.31345e-10	7.5154e-10	0.799565
A11.872.700.500.Induced.Pluripotent.Stem.Cells	-5.3214e-10	6.20212e-10	0.804553
Kidney_Cortex	-6.28719e-10	7.24584e-10	0.80722
A15.378.316.Bone.Marrow.Cells	-6.69258e-10	7.36942e-10	0.818102
A15.382.490.555.567.622.Lymphocytes..Null	-7.42066e-10	8.10241e-10	0.820129
Thyroid	-6.09068e-10	6.61391e-10	0.821446
A11.329.629.Osteoblasts	-6.88846e-10	7.21058e-10	0.830293
A05.360.319.679.Uterus	-6.90361e-10	6.91663e-10	0.840889
A05.360.319.679.490.Endometrium	-7.37327e-10	7.15654e-10	0.848562
A10.165.114.830.750.Subcutaneous.Fat	-7.43237e-10	7.15728e-10	0.850466
A05.360.319.Genitalia..Female	-7.34545e-10	6.87885e-10	0.857201
Cervix_Endocervix	-6.89508e-10	6.44638e-10	0.857601
Adipose_Visceral_(Omentum)	-7.9123e-10	6.82823e-10	0.876724
Minor_Salivary_Gland	-8.99856e-10	7.62905e-10	0.880903
A05.810.453.324.Kidney.Cortex	-8.70071e-10	7.25762e-10	0.884705
A11.872.378.590.817.Megakaryocyte.Erythroid.Progenitor.Cells	-9.17745e-10	7.60725e-10	0.88617
A02.165.Cartilage	-8.65749e-10	6.98763e-10	0.892322
A15.378.316.580.Monocytes	-9.87602e-10	7.95302e-10	0.892844
A15.382.812.260.Dendritic.Cells	-9.38486e-10	7.25888e-10	0.901974
A06.407.Endocrine.Glands	-9.3541e-10	6.98193e-10	0.909838
A10.615.550.599.Mouth.Mucosa	-9.34256e-10	6.89319e-10	0.912344
A05.360.319.679.256.Cervix.Uteri	-8.92555e-10	6.57423e-10	0.912714
A10.165.450.300.425.Keloid	-1.02017e-09	7.21701e-10	0.921254
A10.165.450.300.Cicatrix	-1.05098e-09	7.41886e-10	0.921705
A11.436.275.Endothelial.Cells	-1.05053e-09	7.38133e-10	0.922665
A11.329.830.Stromal.Cells	-1.09936e-09	7.72238e-10	0.922719
A11.436.397.Keratinocytes	-1.04701e-09	7.29232e-10	0.924467
A02.835.232.834.151.Cervical.Vertebrae	-9.63658e-10	6.52965e-10	0.930004
A11.872.Stem.Cells	-1.07652e-09	7.25599e-10	0.931046
A11.436.348.Hepatocytes	-1.15621e-09	7.75154e-10	0.932095
A05.360.Genitalia	-1.05894e-09	7.09466e-10	0.932227
A07.231.Blood.Vessels	-1.18938e-09	7.93943e-10	0.932943
Skin_Not_Sun_Exposed_(Suprapubic)	-1.00522e-09	6.66048e-10	0.934379
A05.360.319.114.373.Fallopian.Tubes	-1.08808e-09	7.06199e-10	0.938311
A11.620.520.Myocytes..Smooth.Muscle	-1.09967e-09	7.11254e-10	0.93896
A15.145.846.Serum	-1.13643e-09	6.9782e-10	0.948296
A03.620.Liver	-1.08516e-09	6.62514e-10	0.949282
A11.329.114.Adipocytes	-1.12767e-09	6.87668e-10	0.949481
A05.360.319.114.630.Ovary	-1.16338e-09	6.9625e-10	0.952632
Liver	-1.02034e-09	6.06881e-10	0.953647
Skin_Sun_Exposed_(Lower_leg)	-1.1669e-09	6.91389e-10	0.954272
Whole_Blood	-1.2727e-09	7.37117e-10	0.957879
A15.382.812.Mononuclear.Phagocyte.System	-1.34267e-09	7.70432e-10	0.959311
A14.549.885.Tongue	-1.32855e-09	7.50454e-10	0.961664
Nerve_Tibial	-1.12831e-09	6.29931e-10	0.963366
A03.556.249.249.209.Cecum	-1.44574e-09	7.65549e-10	0.970521
A11.329.372.600.Macrophages..Alveolar	-1.31454e-09	6.84962e-10	0.972517
A15.382.812.522.Macrophages	-1.39636e-09	7.14805e-10	0.974619
Stomach	-1.43386e-09	7.29131e-10	0.975382
A10.690.467.Muscle..Smooth	-1.46166e-09	7.29673e-10	0.97742
A11.872.580.Mesenchymal.Stem.Cells	-1.38201e-09	6.83741e-10	0.978373
A05.810.890.Urinary.Bladder	-1.64479e-09	8.12736e-10	0.978503
Lung	-1.34536e-09	6.56098e-10	0.979844
A05.360.319.679.690.Myometrium	-1.18849e-09	5.78072e-10	0.980107
A06.407.312.Gonads	-1.44474e-09	7.00072e-10	0.980477
A11.382.Endocrine.Cells	-1.4362e-09	6.707e-10	0.983877
A03.556.249.249.356.Colon	-1.46488e-09	6.74162e-10	0.985106
A05.360.444.Genitalia..Male	-1.69164e-09	7.72402e-10	0.985742
A10.615.550.Mucous.Membrane	-1.42492e-09	6.44082e-10	0.986528
A11.497.497.600.Oocytes	-1.40973e-09	6.30236e-10	0.987351
Colon_Transverse	-1.52633e-09	6.56275e-10	0.989984
A05.810.453.Kidney	-1.61252e-09	6.88804e-10	0.990385
A07.231.114.Arteries	-1.68744e-09	7.01615e-10	0.991915
A11.329.228.Fibroblasts	-1.71359e-09	7.02384e-10	0.99265
A05.360.319.887.Vulva	-1.63045e-09	6.67819e-10	0.992686
Small_Intestine_Terminal_Ileum	-1.54941e-09	6.32972e-10	0.992814
A11.436.Epithelial.Cells	-1.66071e-09	6.71359e-10	0.993313
A03.556.875.500.Esophagus	-1.81244e-09	7.06e-10	0.994874
A07.541.510.110.Aortic.Valve	-1.58815e-09	6.13403e-10	0.995188
Cells_Transformed_fibroblasts	-1.77199e-09	6.43823e-10	0.997041
A17.815.Skin	-1.9293e-09	6.96428e-10	0.9972
A05.360.490.Germ.Cells	-1.71858e-09	6.17419e-10	0.997311
Cervix_Ectocervix	-1.71974e-09	6.16563e-10	0.997358
A04.411.Lung	-1.99851e-09	6.962e-10	0.997951
Esophagus_Mucosa	-1.83982e-09	6.16226e-10	0.998585
A11.329.Connective.Tissue.Cells	-2.16039e-09	7.22101e-10	0.998613
A10.272.Epithelium	-1.88491e-09	6.25165e-10	0.998715
Pancreas	-2.05324e-09	6.57125e-10	0.99911
A03.556.249.249.356.668.Colon..Sigmoid	-1.98794e-09	6.36048e-10	0.999112
A14.549.167.Dentition	-2.23238e-09	7.12722e-10	0.999132
Vagina	-1.85782e-09	5.81431e-10	0.999301
A03.556.124.684.Intestine..Small	-2.5016e-09	7.75331e-10	0.999373
A04.531.520.Nasal.Mucosa	-2.05486e-09	6.29698e-10	0.999449
A03.556.Gastrointestinal.Tract	-1.98224e-09	6.05995e-10	0.999464
A11.329.171.Chondrocytes	-2.39661e-09	7.23088e-10	0.999541
A03.556.124.Intestines	-2.05325e-09	6.08698e-10	0.999628
A02.835.583.443.800.Synovial.Membrane	-2.16953e-09	6.23676e-10	0.999748
A03.556.249.124.Ileum	-2.49053e-09	7.0711e-10	0.999786
A11.872.190.260.Embryoid.Bodies	-2.487e-09	6.80153e-10	0.999872
A03.734.Pancreas	-2.55637e-09	6.82808e-10	0.999909
A10.615.Membranes	-2.30764e-09	6.07657e-10	0.999927
A03.556.124.369.Intestinal.Mucosa	-2.78892e-09	7.13385e-10	0.999954
A10.615.284.473.Chorion	-2.54546e-09	6.43568e-10	0.999962
A11.436.294.064.Glucagon.Secreting.Cells	-2.7314e-09	6.42419e-10	0.999989
A05.360.444.492.362.Foreskin	-3.14675e-09	6.75863e-10	0.999998
A03.734.414.Islets.of.Langerhans	-3.0631e-09	6.53537e-10	0.999999
Multi tissue chromatin
Name	Coefficient	Coefficient_std_error	Coefficient_P_value
Fetal_Brain_Male__DNase	1.04458e-07	1.30437e-08	5.81546e-16
Fetal_Brain_Female__DNase	1.11268e-07	1.46858e-08	1.77357e-14
Fetal_Brain_Male__H3K4me1	4.23807e-08	5.81945e-09	1.63716e-13
Brain_Dorsolateral_Prefrontal_Cortex__H3K27ac	4.72981e-08	6.60348e-09	3.958e-13
Fetal_Brain_Female__H3K4me1	6.62409e-08	9.52109e-09	1.73451e-12
Fetal_Brain_Female__H3K4me3	1.68483e-07	2.56099e-08	2.37066e-11
Brain_Angular_Gyrus__H3K27ac	4.02906e-08	6.34805e-09	1.0983e-10
Brain_Inferior_Temporal_Lobe__H3K27ac	3.06315e-08	5.15268e-09	1.38424e-09
Brain_Dorsolateral_Prefrontal_Cortex__H3K4me1	5.15493e-08	8.94821e-09	4.18447e-09
Brain_Germinal_Matrix__H3K4me3	1.74468e-07	3.07261e-08	6.80686e-09
Brain_Dorsolateral_Prefrontal_Cortex__H3K4me3	1.42523e-07	2.69896e-08	6.43531e-08
Brain_Dorsolateral_Prefrontal_Cortex__H3K9ac	9.85536e-08	1.87702e-08	7.58231e-08
Ganglion_Eminence_derived_primary_cultured_neurospheres__H3K4me3	1.27967e-07	2.45761e-08	9.59769e-08
Brain_Germinal_Matrix__H3K4me1	6.64677e-08	1.31408e-08	2.117e-07
Brain_Cingulate_Gyrus__H3K9ac	7.1053e-08	1.43913e-08	3.9623e-07
Ganglion_Eminence_derived_primary_cultured_neurospheres__H3K4me1	4.15031e-08	9.01902e-09	2.09495e-06
Brain_Angular_Gyrus__H3K4me1	3.56122e-08	7.82941e-09	2.70128e-06
skeletal_muscle_ENTEX__H3K4me1	1.4494e-08	3.19203e-09	2.8035e-06
Cortex_derived_primary_cultured_neurospheres__H3K4me3	1.53539e-07	3.42473e-08	3.67596e-06
Brain_Inferior_Temporal_Lobe__H3K4me3	8.81627e-08	1.9668e-08	3.688e-06
Brain_Angular_Gyrus__H3K9ac	5.43921e-08	1.22354e-08	4.38519e-06
Brain_Angular_Gyrus__H3K4me3	1.14262e-07	2.61259e-08	6.11313e-06
Brain_Anterior_Caudate__H3K27ac	2.41788e-08	5.58559e-09	7.49664e-06
Brain_Cingulate_Gyrus__H3K27ac	2.40204e-08	5.89875e-09	2.32941e-05
Fetal_Brain_Female__H3K36me3	2.80671e-08	7.08104e-09	3.68984e-05
Brain_Anterior_Caudate__H3K4me1	2.91743e-08	7.39542e-09	3.99154e-05
skeletal_muscle_ENTEX__H3K27ac	1.01818e-08	2.64767e-09	6.01366e-05
Brain_Hippocampus_Middle__H3K4me1	2.05277e-08	5.38246e-09	6.84199e-05
Brain_Cingulate_Gyrus__H3K4me3	8.20915e-08	2.15442e-08	6.93769e-05
Cortex_derived_primary_cultured_neurospheres__H3K4me1	2.53366e-08	6.67125e-09	7.29694e-05
Brain_Cingulate_Gyrus__H3K4me1	2.55856e-08	6.74169e-09	7.37809e-05
Brain_Anterior_Caudate__H3K4me3	7.33751e-08	2.06895e-08	0.000195201
Brain_Germinal_Matrix__H3K36me3	3.63374e-08	1.02543e-08	0.000197337
Brain_Hippocampus_Middle__H3K4me3	6.39725e-08	1.83266e-08	0.000240878
Brain_Anterior_Caudate__H3K9ac	4.67133e-08	1.38144e-08	0.00036046
Pancreatic_Islets__H3K27ac	5.38861e-08	1.69411e-08	0.000734385
Brain_Inferior_Temporal_Lobe__H3K4me1	2.774e-08	8.85034e-09	0.000861196
Brain_Inferior_Temporal_Lobe__H3K9ac	3.70074e-08	1.203e-08	0.00104808
Fetal_Thymus__H3K36me3	1.34425e-08	4.43316e-09	0.00121361
Brain_Hippocampus_Middle__H3K27ac	1.53668e-08	5.58555e-09	0.00296909
Ganglion_Eminence_derived_primary_cultured_neurospheres__H3K36me3	2.05184e-08	7.51923e-09	0.0031784
Esoph-Muscularis_ENTEX__H3K4me1	1.28063e-08	4.70201e-09	0.00322902
Cortex_derived_primary_cultured_neurospheres__H3K36me3	1.96871e-08	7.34176e-09	0.00366437
Brain_Dorsolateral_Prefrontal_Cortex__H3K36me3	2.5535e-08	9.79319e-09	0.00456137
Ovary__H3K4me3	8.44935e-08	3.2492e-08	0.0046552
Foreskin_Fibroblast_Primary_Cells_skin02__H3K4me3	2.11204e-08	8.74452e-09	0.00786171
Primary_hematopoietic_stem_cells_short_term_culture__H3K36me3	1.37944e-08	5.72155e-09	0.00795537
Ovary__DNase	2.60779e-08	1.09798e-08	0.0087725
Thymus__H3K36me3	2.3506e-08	1.01015e-08	0.00998307
Pancreatic_Islets__H3K4me1	1.61831e-08	7.06456e-09	0.0109892
Fetal_Adrenal_Gland__DNase	3.20842e-08	1.40636e-08	0.0112634
Brain_Substantia_Nigra__H3K4me1	1.44314e-08	6.39805e-09	0.012048
Brain_Substantia_Nigra__H3K4me3	4.62068e-08	2.05125e-08	0.0121416
Brain_Cingulate_Gyrus__H3K36me3	2.1854e-08	9.75649e-09	0.0125473
Primary_B_cells_from_peripheral_blood__DNase	2.42887e-08	1.09817e-08	0.0134924
Spleen_ENTEX__H3K36me3	7.69123e-09	3.5296e-09	0.0146635
Mammary_ENTEX__H3K36me3	1.18133e-08	5.4601e-09	0.0152488
Brain_Angular_Gyrus__H3K36me3	2.55281e-08	1.18695e-08	0.0157484
Primary_T_killer_memory_cells_from_peripheral_blood__H3K27ac	2.67667e-08	1.2544e-08	0.0164285
Fetal_Muscle_Trunk__H3K36me3	1.32209e-08	6.43632e-09	0.0199828
Heart-Atrial_ENTEX__H3K27ac	7.71351e-09	3.77279e-09	0.0204514
Primary_hematopoietic_stem_cells_G-CSF-mobilized_Male__DNase	3.1901e-08	1.60682e-08	0.0235528
Right_Ventricle__H3K4me1	1.40173e-08	7.11605e-09	0.02443
Heart-LV_ENTEX__H3K4me1	1.33136e-08	7.04236e-09	0.0293457
Psoas_Muscle__H3K27ac	1.91194e-08	1.01793e-08	0.0301725
Foreskin_Melanocyte_Primary_Cells_skin01__H3K4me3	3.30185e-08	1.78453e-08	0.0321377
skeletal_muscle_ENTEX__H3K4me3	1.76438e-08	9.6233e-09	0.0333685
Skeletal_Muscle_Female__H3K9ac	2.22951e-08	1.21764e-08	0.0335496
Psoas_Muscle__H3K4me3	5.55801e-08	3.09053e-08	0.0360567
Psoas_Muscle__H3K4me1	2.02246e-08	1.12489e-08	0.0360953
Foreskin_Fibroblast_Primary_Cells_skin01__H3K4me3	1.91404e-08	1.07405e-08	0.0373674
Psoas_Muscle__DNase	1.74561e-08	1.03065e-08	0.045161
Primary_hematopoietic_stem_cells_G-CSF-mobilized_Female__DNase	2.13062e-08	1.28107e-08	0.0481406
Spleen__H3K36me3	1.18942e-08	7.22436e-09	0.0498408
Foreskin_Fibroblast_Primary_Cells_skin02__H3K36me3	8.63656e-09	5.25493e-09	0.050138
Fetal_Muscle_Leg__H3K36me3	1.03264e-08	6.42294e-09	0.053947
Brain_Inferior_Temporal_Lobe__H3K36me3	1.45462e-08	9.10896e-09	0.0551429
Skeletal_Muscle_Female__H3K27ac	9.28004e-09	5.82193e-09	0.0554702
Skeletal_Muscle_Female__H3K4me1	7.89991e-09	4.99458e-09	0.0568594
Brain_Substantia_Nigra__H3K27ac	8.74823e-09	5.62725e-09	0.0600184
Esoph-Mucosa_ENTEX__H3K36me3	1.27176e-08	8.2801e-09	0.0622781
Nerve-Tibial_ENTEX__H3K4me3	4.03941e-08	2.65357e-08	0.0639725
Fetal_Brain_Male__H3K4me3	9.26604e-08	6.14044e-08	0.0656469
Primary_hematopoietic_stem_cells_G-CSF-mobilized_Female__H3K36me3	7.2884e-09	4.86928e-09	0.0672211
Spleen_ENTEX__H3K27ac	5.04893e-09	3.41572e-09	0.0696845
Brain_Substantia_Nigra__H3K9ac	1.98785e-08	1.37529e-08	0.0741722
Ovary__H3K27ac	1.24865e-08	8.66321e-09	0.074747
Primary_T_cells_from_cord_blood__DNase	2.13242e-08	1.50764e-08	0.0786212
Fetal_Stomach__H3K36me3	6.06209e-09	4.44356e-09	0.0862454
Foreskin_Melanocyte_Primary_Cells_skin01__H3K36me3	1.48613e-08	1.08946e-08	0.0862692
Primary_B_cells_from_peripheral_blood__H3K36me3	5.54557e-09	4.07342e-09	0.0866931
Primary_hematopoietic_stem_cells_G-CSF-mobilized_Male__H3K36me3	5.77115e-09	4.35139e-09	0.092374
Fetal_Adrenal_Gland__H3K27ac	7.46357e-09	5.69618e-09	0.0950514
Pancreatic_Islets__H3K9ac	3.63539e-08	2.95723e-08	0.109475
Primary_T_helper_memory_cells_from_peripheral_blood_2__H3K27ac	1.15555e-08	9.41633e-09	0.109878
Skeletal_Muscle_Male__H3K4me1	7.27712e-09	6.00219e-09	0.112678
Adipose_Nuclei__H3K27ac	5.247e-09	4.39034e-09	0.116019
Colon-Sigm_ENTEX__H3K36me3	9.87192e-09	8.2633e-09	0.116108
Primary_B_cells_from_peripheral_blood__H3K27ac	9.61061e-09	8.10969e-09	0.117993
Right_Atrium__H3K4me3	3.40239e-08	2.91283e-08	0.121389
Heart-LV_ENTEX__H3K27ac	5.32412e-09	4.81977e-09	0.134658
Brain_Anterior_Caudate__H3K36me3	9.90579e-09	9.15646e-09	0.139663
Fetal_Muscle_Leg__H3K4me3	3.15899e-08	2.99572e-08	0.145827
Esoph-GJ_ENTEX__H3K27ac	6.13317e-09	5.82338e-09	0.146125
Vagina_ENTEX__H3K4me3	2.42051e-08	2.37363e-08	0.153923
Artery-Coronary_ENTEX__H3K4me3	1.14651e-08	1.13682e-08	0.156602
Skeletal_Muscle_Male__H3K9ac	8.21162e-09	8.23648e-09	0.159387
Fetal_Thymus__DNase	1.28745e-08	1.31284e-08	0.16338
Aorta_ENTEX__H3K4me3	9.61346e-09	9.85393e-09	0.164632
Testis_ENTEX__H3K27ac	3.73965e-09	3.8761e-09	0.167323
Stomach_Smooth_Muscle__H3K4me3	1.38507e-08	1.44039e-08	0.168127
Uterus_ENTEX__H3K4me3	2.82404e-08	2.93899e-08	0.168304
Pancreatic_Islets__H3K4me3	2.46347e-08	2.61591e-08	0.173166
Primary_hematopoietic_stem_cells_G-CSF-mobilized_Female__H3K27ac	7.98177e-09	8.48586e-09	0.173456
Artery-Tibial_ENTEX__H3K36me3	5.65312e-09	6.03941e-09	0.174626
Fetal_Adrenal_Gland__H3K36me3	4.90629e-09	5.4259e-09	0.182935
Foreskin_Keratinocyte_Primary_Cells_skin03__H3K4me3	1.32057e-08	1.46509e-08	0.183699
Esoph-Muscularis_ENTEX__H3K27ac	5.36169e-09	6.09063e-09	0.189344
Primary_hematopoietic_stem_cells_G-CSF-mobilized_Male__H3K4me1	4.70022e-09	5.35789e-09	0.190175
Primary_T_cells_from_peripheral_blood__DNase	1.12531e-08	1.28789e-08	0.191123
Heart-Atrial_ENTEX__H3K4me3	1.96127e-08	2.33098e-08	0.200064
Skeletal_Muscle_Female__H3K4me3	1.13889e-08	1.46856e-08	0.219017
Primary_hematopoietic_stem_cells_G-CSF-mobilized_Female__H3K4me1	3.71378e-09	4.87299e-09	0.222996
Right_Ventricle__H3K36me3	6.18416e-09	8.19436e-09	0.225219
Thymus__H3K4me3	1.74759e-08	2.35402e-08	0.228927
Esoph-GJ_ENTEX__H3K4me3	1.44672e-08	1.99858e-08	0.234572
Fetal_Heart__DNase	5.87274e-09	8.28119e-09	0.239111
Primary_Natural_Killer_cells_from_peripheral_blood__DNase	8.83474e-09	1.25679e-08	0.241041
Brain_Hippocampus_Middle__H3K36me3	5.79957e-09	8.26303e-09	0.24138
Esoph-Muscularis_ENTEX__H3K4me3	1.5016e-08	2.16547e-08	0.24402
Foreskin_Fibroblast_Primary_Cells_skin02__H3K27ac	4.70238e-09	6.80514e-09	0.244781
NHLF_Lung_Fibroblast_Primary_Cells__H3K9ac	1.35851e-08	1.99897e-08	0.248378
Fetal_Thymus__H3K4me3	1.45841e-08	2.15907e-08	0.249686
Primary_hematopoietic_stem_cells__H3K36me3	8.39482e-09	1.25011e-08	0.250943
Primary_hematopoietic_stem_cells_G-CSF-mobilized_Male__H3K4me3	9.99812e-09	1.49758e-08	0.252189
Mammary_ENTEX__H3K4me1	8.72788e-09	1.32009e-08	0.254256
Adrenal_gland_ENTEX__H3K27ac	2.65096e-09	4.04891e-09	0.25632
Primary_mononuclear_cells_from_peripheral_blood__H3K36me3	3.18578e-09	5.11994e-09	0.266895
Primary_T_helper_naive_cells_from_peripheral_blood_1__H3K27ac	8.94559e-09	1.44863e-08	0.268445
Fetal_Muscle_Trunk__H3K4me1	3.27767e-09	5.34337e-09	0.269803
Right_Ventricle__H3K4me3	1.3314e-08	2.35235e-08	0.285702
Pancreas__H3K36me3	5.80137e-09	1.02601e-08	0.28589
Breast_Myoepithelial_Primary_Cells__H3K4me3	1.10146e-08	2.02104e-08	0.292879
Fetal_Adrenal_Gland__H3K4me3	1.73535e-08	3.20115e-08	0.293874
Esoph-Mucosa_ENTEX__H3K4me3	9.33271e-09	1.75914e-08	0.297873
Breast_Myoepithelial_Primary_Cells__H3K9ac	8.17439e-09	1.60758e-08	0.305554
Colon-Sigm_ENTEX__H3K27ac	3.05782e-09	6.11465e-09	0.308509
NHLF_Lung_Fibroblast_Primary_Cells__DNase	6.00979e-09	1.27364e-08	0.318514
Ovary__H3K4me1	3.82154e-09	8.10017e-09	0.31854
Thyroid_gland_ENTEX__H3K4me3	1.07837e-08	2.28809e-08	0.318714
Primary_T_helper_17_cells_PMA-I_stimulated__H3K36me3	2.38688e-09	5.48645e-09	0.331763
Foreskin_Fibroblast_Primary_Cells_skin01__H3K36me3	1.81141e-09	4.23448e-09	0.334408
skeletal_muscle_ENTEX__H3K36me3	2.15504e-09	5.08621e-09	0.335891
Aorta__H3K4me3	1.16667e-08	2.85563e-08	0.341434
Primary_T_killer_naive_cells_from_peripheral_blood__H3K9ac	8.75327e-09	2.18908e-08	0.34463
Heart-Atrial_ENTEX__H3K36me3	2.13714e-09	5.39963e-09	0.346129
Primary_B_cells_from_peripheral_blood__H3K4me1	1.73463e-09	4.49522e-09	0.349791
Ovary__H3K36me3	2.83765e-09	7.72373e-09	0.356663
Fetal_Adrenal_Gland__H3K4me1	1.94929e-09	5.44393e-09	0.360147
Foreskin_Melanocyte_Primary_Cells_skin03__H3K4me3	6.33427e-09	1.86432e-08	0.367017
Mammary_ENTEX__H3K4me3	5.04084e-09	1.5322e-08	0.371081
Primary_B_cells_from_cord_blood__H3K36me3	5.9638e-09	1.81412e-08	0.371175
Fetal_Lung__H3K36me3	2.43273e-09	7.56066e-09	0.373817
Adipose_Nuclei__H3K9ac	4.6661e-09	1.47265e-08	0.375679
Right_Atrium__H3K4me1	2.89421e-09	9.59392e-09	0.381451
Duodenum_Smooth_Muscle__H3K4me1	2.72251e-09	9.18497e-09	0.383459
Stomach_Smooth_Muscle__H3K4me1	1.85588e-09	6.32131e-09	0.384535
Primary_T_helper_cells_PMA-I_stimulated__H3K4me1	1.36762e-09	4.8709e-09	0.389442
Primary_T_helper_memory_cells_from_peripheral_blood_2__H3K4me1	1.5635e-09	5.6227e-09	0.39048
Brain_Substantia_Nigra__H3K36me3	3.32682e-09	1.21687e-08	0.392276
Skeletal_Muscle_Male__H3K4me3	4.07353e-09	1.53596e-08	0.395424
Primary_T_killer_naive_cells_from_peripheral_blood__H3K4me1	1.43563e-09	6.09562e-09	0.406903
Prostate_ENTEX__H3K27ac	1.32463e-09	6.15502e-09	0.414802
Nerve-Tibial_ENTEX__H3K4me1	1.10955e-09	5.17209e-09	0.415068
Stomach_ENTEX__H3K36me3	1.14889e-09	5.66042e-09	0.419579
Lung__H3K36me3	1.85271e-09	9.91451e-09	0.425882
Primary_T_helper_naive_cells_from_peripheral_blood_1__H3K4me1	1.22779e-09	6.62812e-09	0.42652
Foreskin_Fibroblast_Primary_Cells_skin01__H3K27ac	1.23276e-09	6.75029e-09	0.427547
Primary_T_helper_cells_from_peripheral_blood__H3K4me1	1.0034e-09	5.81353e-09	0.431484
Ovary_ENTEX__H3K4me3	4.72953e-09	2.74499e-08	0.431602
Primary_T_helper_naive_cells_from_peripheral_blood_2__H3K4me1	1.01921e-09	5.94307e-09	0.431917
Heart-LV_ENTEX__H3K36me3	1.15114e-09	7.58798e-09	0.43971
Fetal_Thymus__H3K4me1	6.75434e-10	5.01665e-09	0.446449
Primary_T_cells_from_peripheral_blood__H3K36me3	4.83316e-10	4.79438e-09	0.459851
Spleen__H3K4me1	7.28486e-10	7.59817e-09	0.461809
Vagina_ENTEX__H3K27ac	4.33022e-10	5.24388e-09	0.467094
Artery-Tibial_ENTEX__H3K4me1	1.09229e-09	1.54471e-08	0.471814
Primary_T_helper_cells_from_peripheral_blood__H3K27ac	6.68157e-10	9.86588e-09	0.473003
Gastric__H3K36me3	5.96447e-10	9.05773e-09	0.473749
Right_Atrium__H3K27ac	3.95638e-10	7.67874e-09	0.479454
Primary_Natural_Killer_cells_from_peripheral_blood__H3K27ac	6.17631e-11	7.50188e-09	0.496716
Primary_T_cells_from_cord_blood__H3K36me3	6.30234e-11	1.0885e-08	0.49769
Primary_T_helper_memory_cells_from_peripheral_blood_1__H3K36me3	-3.60359e-11	8.57278e-09	0.501677
Adrenal_gland_ENTEX__H3K4me1	-3.49273e-11	5.81644e-09	0.502396
Primary_Natural_Killer_cells_from_peripheral_blood__H3K4me3	-2.42478e-10	2.44275e-08	0.50396
Colon_Smooth_Muscle__H3K4me1	-8.28227e-11	5.42664e-09	0.506089
Foreskin_Melanocyte_Primary_Cells_skin03__H3K36me3	-1.08492e-10	4.06711e-09	0.510641
Adrenal_gland_ENTEX__H3K36me3	-3.17548e-10	7.53671e-09	0.516804
Colon-TV_ENTEX__H3K4me1	-6.43449e-10	1.38399e-08	0.518541
Esophagus__H3K36me3	-4.77602e-10	9.18018e-09	0.520746
Right_Ventricle__H3K27ac	-3.49109e-10	6.58402e-09	0.521143
Primary_T_helper_memory_cells_from_peripheral_blood_2__H3K36me3	-9.5133e-10	1.11657e-08	0.533949
Left_Ventricle__H3K4me1	-5.94055e-10	6.81844e-09	0.534714
NHLF_Lung_Fibroblast_Primary_Cells__H3K36me3	-1.05222e-09	1.07851e-08	0.53886
Primary_monocytes_from_peripheral_blood__DNase	-1.57979e-09	1.36111e-08	0.5462
Spleen__H3K27ac	-9.04864e-10	6.41441e-09	0.556092
Aorta__H3K4me1	-2.15121e-09	1.37695e-08	0.562074
Primary_T_helper_memory_cells_from_peripheral_blood_1__H3K27ac	-1.55773e-09	9.7355e-09	0.563562
Primary_T_regulatory_cells_from_peripheral_blood__H3K4me1	-1.02205e-09	6.33693e-09	0.564066
Testis_ENTEX__H3K4me3	-1.97497e-09	1.12996e-08	0.569375
Fetal_Brain_Male__H3K36me3	-4.27842e-09	2.35171e-08	0.57218
Thyroid_gland_ENTEX__H3K27ac	-7.26473e-10	3.91132e-09	0.573674
Fetal_Heart__H3K4me1	-7.27919e-10	3.69298e-09	0.578129
NHLF_Lung_Fibroblast_Primary_Cells__H3K4me3	-5.61968e-09	2.84516e-08	0.578288
Adipose_Nuclei__H3K4me1	-1.11657e-09	5.19167e-09	0.585143
Primary_T_cells_effector_memory_enriched_from_peripheral_blood__H3K4me1	-2.09989e-09	9.5598e-09	0.586931
Primary_T_helper_memory_cells_from_peripheral_blood_1__H3K4me1	-1.32327e-09	5.92457e-09	0.58837
Foreskin_Fibroblast_Primary_Cells_skin01__DNase	-2.58519e-09	1.08377e-08	0.594268
Thymus__H3K4me1	-2.10493e-09	8.5902e-09	0.596787
Aorta_ENTEX__H3K36me3	-1.01362e-09	4.1127e-09	0.597338
Primary_T_killer_memory_cells_from_peripheral_blood__H3K4me1	-1.73886e-09	6.82764e-09	0.600515
Primary_hematopoietic_stem_cells_G-CSF-mobilized_Female__H3K4me3	-5.28294e-09	2.02365e-08	0.602977
Esoph-Muscularis_ENTEX__H3K36me3	-1.53663e-09	5.611e-09	0.607904
NHDF-Ad_Adult_Dermal_Fibroblast_Primary_Cells__H3K9ac	-4.75924e-09	1.6813e-08	0.611438
Prostate_ENTEX__H3K4me3	-8.80032e-09	3.09339e-08	0.611982
Esophagus__H3K4me3	-7.08735e-09	2.47806e-08	0.612562
Right_Atrium__H3K36me3	-3.96713e-09	1.37528e-08	0.613503
Primary_B_cells_from_peripheral_blood__H3K4me3	-7.66194e-09	2.61662e-08	0.61517
Primary_T_killer_naive_cells_from_peripheral_blood__H3K36me3	-2.66126e-09	9.01982e-09	0.616021
Aorta_ENTEX__H3K27ac	-9.44073e-10	3.1984e-09	0.616068
Primary_hematopoietic_stem_cells_short_term_culture__H3K4me1	-1.89065e-09	6.22394e-09	0.619349
Aorta_ENTEX__H3K4me1	-1.00409e-09	3.2827e-09	0.62015
Fetal_Muscle_Leg__H3K4me1	-1.71516e-09	5.09859e-09	0.631715
Primary_hematopoietic_stem_cells__H3K4me1	-3.58386e-09	1.01434e-08	0.638075
Spleen__H3K4me3	-5.00246e-09	1.39134e-08	0.640405
Rectal_Smooth_Muscle__H3K27ac	-2.07902e-09	5.68152e-09	0.64279
Primary_T_regulatory_cells_from_peripheral_blood__H3K36me3	-1.60463e-09	4.29644e-09	0.645604
Adrenal_gland_ENTEX__H3K4me3	-6.46834e-09	1.6918e-08	0.648894
Rectal_Smooth_Muscle__H3K4me1	-3.119e-09	8.11846e-09	0.64958
Primary_T_cells_effector_memory_enriched_from_peripheral_blood__H3K27ac	-3.51086e-09	9.11993e-09	0.649869
Stomach_ENTEX__H3K4me3	-5.92488e-09	1.52867e-08	0.650838
Thymus__H3K27ac	-4.41774e-09	1.1293e-08	0.652173
Colon_Smooth_Muscle__H3K36me3	-3.07049e-09	7.6448e-09	0.656027
Foreskin_Keratinocyte_Primary_Cells_skin02__H3K36me3	-2.17893e-09	5.21076e-09	0.662085
Primary_T_helper_cells_from_peripheral_blood__H3K36me3	-1.94089e-09	4.4817e-09	0.667518
Primary_Natural_Killer_cells_from_peripheral_blood__H3K4me1	-2.34757e-09	5.38754e-09	0.668487
Primary_T_helper_cells_PMA-I_stimulated__H3K36me3	-2.20361e-09	4.97585e-09	0.671067
Esoph-GJ_ENTEX__H3K4me1	-2.54811e-09	5.75097e-09	0.671144
NHDF-Ad_Adult_Dermal_Fibroblast_Primary_Cells__H3K4me3	-1.09071e-08	2.45715e-08	0.67144
Primary_T_helper_naive_cells_from_peripheral_blood_2__H3K27ac	-3.56063e-09	7.93152e-09	0.673256
Primary_T_cells_effector_memory_enriched_from_peripheral_blood__H3K36me3	-2.88658e-09	6.39535e-09	0.674134
Primary_T_regulatory_cells_from_peripheral_blood__H3K27ac	-2.96875e-09	6.31769e-09	0.68079
Primary_T_helper_naive_cells_from_peripheral_blood_2__H3K36me3	-2.91652e-09	6.07083e-09	0.684534
Uterus_ENTEX__H3K27ac	-1.84637e-09	3.79665e-09	0.686629
Primary_monocytes_from_peripheral_blood__H3K4me3	-1.13786e-08	2.29735e-08	0.689803
Primary_T_helper_17_cells_PMA-I_stimulated__H3K4me1	-3.02284e-09	5.74357e-09	0.70066
Osteoblast_Primary_Cells__H3K4me3	-8.05951e-09	1.51949e-08	0.702085
Aorta__H3K36me3	-9.00629e-09	1.67765e-08	0.704311
Foreskin_Melanocyte_Primary_Cells_skin01__H3K27ac	-8.46251e-09	1.56426e-08	0.705744
Rectal_Smooth_Muscle__H3K9ac	-1.43331e-08	2.64547e-08	0.706021
Left_Ventricle__H3K27ac	-2.63539e-09	4.84854e-09	0.706622
Lung_ENTEX__H3K36me3	-2.76627e-09	5.06159e-09	0.707646
Fetal_Stomach__H3K4me3	-1.89428e-08	3.40788e-08	0.710844
Primary_B_cells_from_cord_blood__H3K4me1	-3.06583e-09	5.45958e-09	0.712789
Primary_T_killer_naive_cells_from_peripheral_blood__H3K27ac	-7.6536e-09	1.3439e-08	0.715494
Pancreatic_Islets__H3K36me3	-9.66062e-09	1.6916e-08	0.716031
Foreskin_Fibroblast_Primary_Cells_skin02__H3K4me1	-2.56492e-09	4.39083e-09	0.720442
Foreskin_Fibroblast_Primary_Cells_skin02__DNase	-6.61392e-09	1.10907e-08	0.724528
Colon_Smooth_Muscle__H3K9ac	-8.63651e-09	1.42494e-08	0.727775
Primary_T_cells_from_cord_blood__H3K4me1	-6.33064e-09	1.02169e-08	0.732247
Fetal_Muscle_Trunk__H3K27ac	-5.01588e-09	7.95816e-09	0.735745
Primary_T_killer_memory_cells_from_peripheral_blood__H3K36me3	-5.97271e-09	9.44164e-09	0.7365
Primary_T_cells_from_peripheral_blood__H3K4me1	-3.93607e-09	6.22154e-09	0.736519
Nerve-Tibial_ENTEX__H3K27ac	-2.20177e-09	3.38989e-09	0.741996
Placenta_Amnion__H3K36me3	-4.10461e-09	6.26353e-09	0.743869
Osteoblast_Primary_Cells__H3K36me3	-2.63992e-09	4.0096e-09	0.74486
Spleen_ENTEX__H3K4me3	-4.93642e-09	7.48754e-09	0.745144
Adipose_Nuclei__H3K36me3	-4.16742e-09	6.31849e-09	0.745232
Small_Intestine__H3K4me3	-1.88601e-08	2.84346e-08	0.746424
NHDF-Ad_Adult_Dermal_Fibroblast_Primary_Cells__H3K4me1	-4.8099e-09	7.20892e-09	0.747683
Fetal_Kidney__H3K36me3	-1.33461e-08	1.95455e-08	0.75264
Primary_T_helper_cells_PMA-I_stimulated__H3K27ac	-3.83122e-09	5.56992e-09	0.754224
Fetal_Heart__H3K9ac	-4.70353e-09	6.81286e-09	0.755025
Heart-LV_ENTEX__H3K4me3	-1.23887e-08	1.78313e-08	0.756401
Primary_T_helper_17_cells_PMA-I_stimulated__H3K27ac	-6.40669e-09	9.10186e-09	0.759249
Thyroid_gland_ENTEX__H3K36me3	-4.25646e-09	6.03686e-09	0.759619
Foreskin_Keratinocyte_Primary_Cells_skin02__H3K4me3	-1.34339e-08	1.88919e-08	0.761487
Fetal_Muscle_Leg__DNase	-7.78757e-09	1.04647e-08	0.771615
NHLF_Lung_Fibroblast_Primary_Cells__H3K4me1	-7.44465e-09	9.93107e-09	0.773262
NHDF-Ad_Adult_Dermal_Fibroblast_Primary_Cells__H3K27ac	-6.98037e-09	9.00546e-09	0.780868
Left_Ventricle__H3K4me3	-2.44634e-08	3.10488e-08	0.784623
NHEK-Epidermal_Keratinocyte_Primary_Cells__H3K36me3	-4.28708e-09	5.42998e-09	0.785096
Heart-Atrial_ENTEX__H3K4me1	-2.01145e-08	2.53369e-08	0.786368
Primary_neutrophils_from_peripheral_blood__H3K36me3	-2.90954e-09	3.64587e-09	0.787575
Primary_T_cells_from_peripheral_blood__H3K27ac	-6.17257e-09	7.70538e-09	0.788455
NHEK-Epidermal_Keratinocyte_Primary_Cells__DNase	-8.32186e-09	1.03862e-08	0.788504
Sigmoid_Colon__H3K36me3	-7.76177e-09	9.65257e-09	0.789334
Colon_Smooth_Muscle__H3K27ac	-4.51646e-09	5.51814e-09	0.793457
Rectal_Smooth_Muscle__H3K36me3	-1.03448e-08	1.25888e-08	0.794388
Fetal_Heart__H3K36me3	-1.25192e-08	1.45734e-08	0.804842
Primary_T_helper_17_cells_PMA-I_stimulated__H3K4me3	-1.48233e-08	1.70984e-08	0.807012
Gastric__H3K4me3	-2.01342e-08	2.31647e-08	0.807624
Primary_Natural_Killer_cells_from_peripheral_blood__H3K36me3	-4.67944e-09	5.24338e-09	0.813923
Fetal_Muscle_Trunk__H3K4me3	-2.8324e-08	3.14416e-08	0.816165
Primary_mononuclear_cells_from_peripheral_blood__H3K4me3	-2.31812e-08	2.55463e-08	0.817908
NHLF_Lung_Fibroblast_Primary_Cells__H3K27ac	-7.6163e-09	8.37109e-09	0.818545
Fetal_Intestine_Small__H3K36me3	-4.15265e-09	4.49821e-09	0.822042
Lung_ENTEX__H3K27ac	-4.48755e-09	4.85665e-09	0.822257
Spleen_ENTEX__H3K4me1	-1.25564e-08	1.35501e-08	0.822949
Stomach_Smooth_Muscle__H3K27ac	-4.9623e-09	5.13288e-09	0.833169
Fetal_Thymus__H3K27ac	-6.24161e-09	6.4435e-09	0.833645
Placenta__H3K36me3	-5.61729e-09	5.79345e-09	0.833875
NHDF-Ad_Adult_Dermal_Fibroblast_Primary_Cells__H3K36me3	-1.47052e-08	1.49236e-08	0.837777
Skeletal_Muscle_Male__H3K36me3	-7.29469e-09	7.3748e-09	0.838702
Stomach_Mucosa__H3K36me3	-1.35855e-08	1.33806e-08	0.845021
Pancreas__H3K4me1	-8.01085e-09	7.73858e-09	0.849708
Aorta__H3K27ac	-7.07982e-09	6.77086e-09	0.852135
Colonic_Mucosa__H3K36me3	-1.00351e-08	9.53475e-09	0.853709
Fetal_Muscle_Trunk__DNase	-1.25482e-08	1.18026e-08	0.856149
Foreskin_Melanocyte_Primary_Cells_skin01__H3K4me1	-1.31439e-08	1.22908e-08	0.857557
Liver__H3K36me3	-4.49075e-09	4.19216e-09	0.857966
Foreskin_Melanocyte_Primary_Cells_skin01__DNase	-1.0168e-08	9.29041e-09	0.863123
Primary_monocytes_from_peripheral_blood__H3K27ac	-8.15792e-09	7.44713e-09	0.863339
Thyroid_gland_ENTEX__H3K4me1	-4.22103e-09	3.76252e-09	0.86904
liver_ENTEX__H3K36me3	-7.81425e-09	6.90561e-09	0.871095
Artery-Coronary_ENTEX__H3K27ac	-5.33819e-09	4.71e-09	0.871471
NHEK-Epidermal_Keratinocyte_Primary_Cells__H3K4me3	-1.72437e-08	1.51169e-08	0.873002
Lung__H3K4me3	-2.98531e-08	2.6116e-08	0.873501
Primary_T_cells_from_peripheral_blood__H3K4me3	-2.20536e-08	1.9245e-08	0.87409
Primary_T_helper_cells_from_peripheral_blood__H3K4me3	-2.3132e-08	2.01412e-08	0.874618
Mammary_ENTEX__H3K27ac	-5.343e-09	4.64823e-09	0.874819
Foreskin_Melanocyte_Primary_Cells_skin03__H3K4me1	-5.10883e-09	4.34182e-09	0.880333
Lung__H3K4me1	-1.1193e-08	9.47871e-09	0.88117
Fetal_Intestine_Large__H3K36me3	-9.27517e-09	7.81734e-09	0.882285
Primary_T_helper_memory_cells_from_peripheral_blood_1__H3K4me3	-2.02608e-08	1.70388e-08	0.882799
Lung__H3K27ac	-9.88161e-09	8.22404e-09	0.885232
Stomach_Smooth_Muscle__H3K36me3	-8.08135e-09	6.69081e-09	0.886443
Primary_T_regulatory_cells_from_peripheral_blood__H3K4me3	-1.81852e-08	1.50363e-08	0.88675
Primary_T_helper_naive_cells_from_peripheral_blood_2__H3K4me3	-2.30265e-08	1.89972e-08	0.887262
Stomach_Smooth_Muscle__H3K9ac	-2.14921e-08	1.74292e-08	0.891232
Psoas_Muscle__H3K36me3	-1.9223e-08	1.55838e-08	0.891311
Colon-Sigm_ENTEX__H3K4me3	-3.27826e-08	2.60478e-08	0.895905
liver_ENTEX__H3K27ac	-4.2417e-09	3.35248e-09	0.897108
NHEK-Epidermal_Keratinocyte_Primary_Cells__H3K9ac	-1.2182e-08	9.62025e-09	0.897295
Colon-Sigm_ENTEX__H3K4me1	-4.67668e-08	3.63465e-08	0.900899
Primary_monocytes_from_peripheral_blood__H3K36me3	-5.58126e-09	4.32451e-09	0.901581
Primary_neutrophils_from_peripheral_blood__H3K4me1	-5.25193e-09	4.00183e-09	0.905304
Fetal_Muscle_Leg__H3K27ac	-8.87493e-09	6.72546e-09	0.906516
Primary_hematopoietic_stem_cells__H3K4me3	-3.59036e-08	2.71583e-08	0.906918
Primary_hematopoietic_stem_cells_short_term_culture__H3K4me3	-2.98024e-08	2.2269e-08	0.9096
Fetal_Heart__H3K4me3	-1.57658e-08	1.15994e-08	0.912957
Osteoblast_Primary_Cells__H3K27ac	-6.60526e-09	4.79292e-09	0.915918
Liver__H3K4me1	-6.02049e-09	4.31057e-09	0.918745
Placenta__H3K27ac	-7.44294e-09	5.27574e-09	0.920846
Liver__H3K9ac	-1.25031e-08	8.72971e-09	0.923964
Fetal_Kidney__DNase	-1.82601e-08	1.25692e-08	0.926857
Pancreas__H3K27ac	-1.98989e-08	1.36069e-08	0.928186
Primary_T_helper_cells_PMA-I_stimulated__H3K4me3	-1.75571e-08	1.19177e-08	0.929651
Skin_tissue_ENTEX__H3K4me3	-3.39907e-08	2.30038e-08	0.930244
liver_ENTEX__H3K4me3	-1.49603e-08	1.00943e-08	0.930838
Primary_B_cells_from_cord_blood__H3K4me3	-3.84112e-08	2.58797e-08	0.931124
Primary_mononuclear_cells_from_peripheral_blood__H3K27ac	-2.49056e-08	1.67614e-08	0.931346
Foreskin_Fibroblast_Primary_Cells_skin01__H3K4me1	-5.98159e-09	4.00381e-09	0.932409
Primary_T_helper_naive_cells_from_peripheral_blood_1__H3K4me3	-2.6939e-08	1.78562e-08	0.934307
Primary_T_helper_naive_cells_from_peripheral_blood_1__H3K36me3	-1.03543e-08	6.79214e-09	0.936302
Breast_Myoepithelial_Primary_Cells__H3K4me1	-6.34546e-09	4.05616e-09	0.941138
Esophagus__H3K4me1	-1.53192e-08	9.72599e-09	0.942381
Left_Ventricle__H3K36me3	-1.3411e-08	8.38507e-09	0.945133
Small_Intestine__H3K4me1	-1.87708e-08	1.17005e-08	0.945674
Esoph-Mucosa_ENTEX__H3K27ac	-9.64204e-09	5.99963e-09	0.945985
Breast_variant_Human_Mammary_Epithelial_Cells_(vHMEC)__H3K4me3	-3.83862e-08	2.38679e-08	0.946113
Esophagus__H3K27ac	-1.3154e-08	8.12377e-09	0.947298
Colon-TV_ENTEX__H3K27ac	-6.88738e-09	4.23426e-09	0.948087
Vagina_ENTEX__H3K36me3	-3.75911e-08	2.29866e-08	0.949012
Nerve-Tibial_ENTEX__H3K36me3	-1.11643e-08	6.74671e-09	0.951015
Placenta__DNase	-1.66899e-08	1.00682e-08	0.951309
Pancreas_ENTEX__H3K4me3	-2.9799e-08	1.79361e-08	0.951683
Stomach_ENTEX__H3K4me1	-1.0726e-08	6.44833e-09	0.951882
Pancreas_ENTEX__H3K27ac	-7.27898e-09	4.35067e-09	0.952843
HMEC_Mammary_Epithelial_Primary_Cells__DNase	-1.73188e-08	1.02286e-08	0.954789
Pancreas_ENTEX__H3K4me1	-5.85201e-09	3.44101e-09	0.955497
Primary_T_cells_effector_memory_enriched_from_peripheral_blood__H3K4me3	-3.76471e-08	2.1992e-08	0.956538
Fetal_Kidney__H3K4me3	-5.13381e-08	2.9501e-08	0.959089
Lung_ENTEX__H3K4me1	-9.80284e-09	5.57593e-09	0.960632
Placenta__H3K4me1	-1.08107e-08	6.14825e-09	0.960654
SI-Term-Ileum_ENTEX__H3K4me3	-2.11433e-08	1.19655e-08	0.961388
Primary_T_helper_memory_cells_from_peripheral_blood_2__H3K4me3	-3.27765e-08	1.85428e-08	0.961437
Pancreas_ENTEX__H3K36me3	-1.06094e-08	6.00179e-09	0.961445
Small_Intestine__H3K36me3	-2.82683e-08	1.59542e-08	0.96179
Pancreas__H3K4me3	-4.58677e-08	2.58538e-08	0.961978
Foreskin_Melanocyte_Primary_Cells_skin03__H3K27ac	-1.18423e-08	6.66848e-09	0.962122
Primary_T_killer_memory_cells_from_peripheral_blood__H3K4me3	-3.49614e-08	1.9504e-08	0.963476
Liver__H3K27ac	-8.51443e-09	4.67775e-09	0.965635
liver_ENTEX__H3K4me1	-3.15631e-08	1.71085e-08	0.967472
Fetal_Intestine_Large__H3K4me3	-4.30069e-08	2.29783e-08	0.969371
Colon_Smooth_Muscle__H3K4me3	-2.89749e-08	1.54236e-08	0.969851
Primary_T_killer_naive_cells_from_peripheral_blood__H3K4me3	-4.19497e-08	2.19612e-08	0.971945
Foreskin_Keratinocyte_Primary_Cells_skin03__H3K36me3	-6.63531e-09	3.43703e-09	0.97323
Gastric__H3K4me1	-2.05471e-08	1.04995e-08	0.974824
SI-Term-Ileum_ENTEX__H3K36me3	-4.04101e-08	2.04547e-08	0.975899
Primary_mononuclear_cells_from_peripheral_blood__H3K9ac	-2.751e-08	1.38981e-08	0.976115
Esoph-Mucosa_ENTEX__H3K4me1	-1.09145e-08	5.44179e-09	0.977555
Colon-TV_ENTEX__H3K36me3	-1.61992e-08	7.99071e-09	0.978682
NHDF-Ad_Adult_Dermal_Fibroblast_Primary_Cells__DNase	-2.39226e-08	1.17985e-08	0.9787
Gastric__H3K27ac	-2.45065e-08	1.19949e-08	0.979477
Primary_neutrophils_from_peripheral_blood__H3K4me3	-1.88997e-08	9.19866e-09	0.980042
Ovary_ENTEX__H3K36me3	-6.18954e-08	3.00534e-08	0.980277
Rectal_Smooth_Muscle__H3K4me3	-3.97733e-08	1.91936e-08	0.980877
NHEK-Epidermal_Keratinocyte_Primary_Cells__H3K27ac	-1.21739e-08	5.86055e-09	0.981111
Fetal_Kidney__H3K9ac	-5.83899e-08	2.78899e-08	0.981852
Foreskin_Keratinocyte_Primary_Cells_skin03__H3K4me1	-1.09028e-08	5.20207e-09	0.981953
Rectal_Mucosa_Donor_31__H3K36me3	-1.64247e-08	7.81179e-09	0.982248
Primary_T_helper_naive_cells_from_peripheral_blood__H3K9ac	-3.42472e-08	1.59807e-08	0.983945
Lung_ENTEX__H3K4me3	-6.37949e-08	2.96182e-08	0.984376
HMEC_Mammary_Epithelial_Primary_Cells__H3K4me3	-4.7545e-08	2.2026e-08	0.984559
Foreskin_Keratinocyte_Primary_Cells_skin03__H3K27ac	-1.26856e-08	5.85919e-09	0.984809
Sigmoid_Colon__H3K4me1	-3.2523e-08	1.49961e-08	0.98495
Skeletal_Muscle_Female__H3K36me3	-1.1777e-08	5.42838e-09	0.984978
Gastric__DNase	-3.90162e-08	1.79156e-08	0.985289
Sigmoid_Colon__H3K4me3	-6.66823e-08	3.04647e-08	0.985696
Primary_monocytes_from_peripheral_blood__H3K4me1	-9.95437e-09	4.5253e-09	0.986086
Osteoblast_Primary_Cells__H3K4me1	-1.12465e-08	5.06147e-09	0.986858
Pancreas__DNase	-3.18084e-08	1.40113e-08	0.988402
Primary_mononuclear_cells_from_peripheral_blood__H3K4me1	-3.81205e-08	1.65617e-08	0.989324
Foreskin_Keratinocyte_Primary_Cells_skin02__H3K4me1	-1.69846e-08	7.3451e-09	0.989621
Duodenum_Smooth_Muscle__H3K36me3	-1.87663e-08	8.09213e-09	0.989805
Primary_T_cells_from_cord_blood__H3K4me3	-5.37494e-08	2.23404e-08	0.991934
Fetal_Lung__H3K4me3	-4.34661e-08	1.78697e-08	0.9925
Foreskin_Keratinocyte_Primary_Cells_skin02__DNase	-2.43185e-08	9.9282e-09	0.992846
Placenta_Amnion__H3K4me3	-6.97224e-08	2.84291e-08	0.992907
Colonic_Mucosa__H3K4me1	-2.427e-08	9.57774e-09	0.994362
HMEC_Mammary_Epithelial_Primary_Cells__H3K36me3	-2.15412e-08	8.44291e-09	0.994635
Colon-TV_ENTEX__H3K4me3	-5.15723e-08	2.01926e-08	0.994676
Colonic_Mucosa__H3K9ac	-4.42501e-08	1.70643e-08	0.995245
Fetal_Kidney__H3K4me1	-3.57032e-08	1.36771e-08	0.995479
Breast_variant_Human_Mammary_Epithelial_Cells_(vHMEC)__DNase	-3.15663e-08	1.20468e-08	0.995607
NHEK-Epidermal_Keratinocyte_Primary_Cells__H3K4me1	-1.33373e-08	5.00718e-09	0.996135
Fetal_Intestine_Small__H3K4me3	-6.079e-08	2.22544e-08	0.996849
SI-Term-Ileum_ENTEX__H3K27ac	-1.17917e-08	4.29331e-09	0.996989
Fetal_Lung__H3K9ac	-4.26333e-08	1.52403e-08	0.997424
Fetal_Stomach__H3K4me1	-1.26267e-08	4.51128e-09	0.997436
HMEC_Mammary_Epithelial_Primary_Cells__H3K4me1	-1.53282e-08	5.4087e-09	0.997701
Breast_variant_Human_Mammary_Epithelial_Cells_(vHMEC)__H3K36me3	-1.19892e-08	4.23023e-09	0.997703
Placenta_Amnion__H3K4me1	-1.57949e-08	5.55422e-09	0.997771
Breast_Myoepithelial_Primary_Cells__H3K36me3	-1.12967e-08	3.93815e-09	0.997938
Duodenum_Smooth_Muscle__H3K27ac	-2.64518e-08	9.03281e-09	0.998297
Breast_variant_Human_Mammary_Epithelial_Cells_(vHMEC)__H3K4me1	-1.69887e-08	5.78665e-09	0.998337
Colonic_Mucosa__H3K4me3	-5.92557e-08	1.94622e-08	0.998835
Placenta_Amnion__H3K27ac	-3.60735e-08	1.16825e-08	0.998992
Rectal_Mucosa_Donor_29__H3K9ac	-4.47601e-08	1.44921e-08	0.998994
Liver__H3K4me3	-2.95309e-08	9.5464e-09	0.999011
Placenta__H3K4me3	-8.0842e-08	2.57689e-08	0.999147
Fetal_Stomach__DNase	-4.68488e-08	1.47304e-08	0.999265
Fetal_Lung__DNase	-3.40742e-08	1.06728e-08	0.999295
Fetal_Stomach__H3K27ac	-2.12574e-08	6.62516e-09	0.999333
Stomach_Mucosa__H3K9ac	-3.48845e-08	1.0849e-08	0.999349
Duodenum_Mucosa__H3K36me3	-1.92951e-08	5.93314e-09	0.999427
Duodenum_Smooth_Muscle__H3K4me3	-3.66748e-08	1.12723e-08	0.99943
Rectal_Mucosa_Donor_29__H3K36me3	-2.40755e-08	7.39371e-09	0.999435
Fetal_Intestine_Small__DNase	-4.45651e-08	1.36611e-08	0.999447
Rectal_Mucosa_Donor_29__H3K4me1	-2.57815e-08	7.85099e-09	0.999488
HMEC_Mammary_Epithelial_Primary_Cells__H3K27ac	-2.02645e-08	6.15086e-09	0.999507
Stomach_ENTEX__H3K27ac	-1.66314e-08	4.84533e-09	0.999701
HMEC_Mammary_Epithelial_Primary_Cells__H3K9ac	-3.95736e-08	1.14887e-08	0.999714
Adipose_Nuclei__H3K4me3	-3.99141e-08	1.15107e-08	0.999737
Fetal_Intestine_Large__H3K27ac	-1.83531e-08	5.24894e-09	0.999764
Fetal_Lung__H3K4me1	-1.94926e-08	5.50359e-09	0.999801
Small_Intestine__DNase	-3.49677e-08	9.39975e-09	0.9999
SI-Term-Ileum_ENTEX__H3K4me1	-2.5973e-08	6.82955e-09	0.999929
Testis_ENTEX__H3K36me3	-1.18363e-07	3.08954e-08	0.999936
Fetal_Intestine_Large__DNase	-4.56912e-08	1.13819e-08	0.99997
Fetal_Intestine_Small__H3K4me1	-1.86551e-08	4.5471e-09	0.99998
Rectal_Mucosa_Donor_31__H3K4me3	-5.9949e-08	1.46004e-08	0.99998
Rectal_Mucosa_Donor_29__H3K4me3	-5.60959e-08	1.36598e-08	0.99998
Duodenum_Mucosa__H3K4me3	-5.77414e-08	1.40206e-08	0.999981
Rectal_Mucosa_Donor_31__H3K9ac	-3.7255e-08	9.04454e-09	0.999981
Small_Intestine__H3K27ac	-3.4969e-08	8.44103e-09	0.999983
Fetal_Intestine_Large__H3K4me1	-1.95585e-08	4.67775e-09	0.999985
Stomach_Mucosa__H3K4me1	-2.03329e-08	4.85442e-09	0.999986
Stomach_Mucosa__H3K4me3	-8.75802e-08	2.0698e-08	0.999988
Rectal_Mucosa_Donor_31__H3K4me1	-2.5524e-08	6.02291e-09	0.999989
Fetal_Intestine_Small__H3K27ac	-2.32814e-08	5.1132e-09	0.999997
Rectal_Mucosa_Donor_31__H3K27ac	-3.08058e-08	6.57403e-09	0.999999
Colonic_Mucosa__H3K27ac	-3.71635e-08	7.89019e-09	0.999999
Duodenum_Mucosa__H3K4me1	-3.21072e-08	6.42554e-09	1
Rectal_Mucosa_Donor_29__H3K27ac	-3.23421e-08	6.46566e-09	1
Prostate_ENTEX__H3K36me3	-2.0259e-07	3.9665e-08	1
Duodenum_Mucosa__H3K9ac	-6.4167e-08	1.20235e-08	1
Sigmoid_Colon__H3K27ac	-3.90688e-08	7.15905e-09	1
