# Supplementary material for: Genome-wide association study of musical beat synchronization demonstrates high polygenicity
Source: Nat Hum Behav. 2022 Jun 16;6(9):1292–309. doi: 10.1038/s41562-022-01359-x (PMC9489530; doi:10.1038/s41562-022-01359-x)
Supplement: Source Data Fig. 1b — Individual data used to plot the rhythm perception task results of phenotype validation study 1. [file 41562_2022_1359_MOESM7_ESM.txt]

participant_id	start_question_can_clap_in_time	start_question_has_rhythm	start_question_is_morning_person	start_question_was_late_talker	start_question_got_slt_as_child	end_question_can_clap_in_time	end_question_has_good_sense_of_rhythm	end_question_is_morning_person	end_question_got_slt_as_child	end_question_was_late_talker	end_question_age	end_question_gender	end_question_education	percent.correct.simple.and.complex.all	percent.correct.simple.and.complex.same	percent.correct.simple.and.complex.diff	percent.correct.simple.only.all	percent.correct.simple.only.same	percent.correct.simple.only.diff	percent.correct.complex.only.all	percent.correct.complex.only.same	percent.correct.complex.only.diff	dprime.simple.and.complex	dprime.crit.simple.and.complex	dprime.simple	dprime.crit.simple	dprime.complex	dprime.crit.complex
1000002	Yes	I don't know	No	I don't remember	No	Yes	I don't know	No	No	I don't remember	35	Male	Master's degree (Graduate school)	78.125	66.6666666666667	88.2352941176471	87.5	83.3333333333333	90	68.75	55.5555555555556	85.7142857142857	1.61755873205128	-0.37805206673018	2.2489731316463	-0.15706499972145	1.20728082276	-0.46393011249814
1000003	Yes	Yes	Yes	I don't remember	No	Yes	Yes	Yes	No	I don't remember	54	Male	High School	96.875	100	93.75	100	100	100	93.75	100	90	3.3968524117742	0.164305661534553	3.02784775405211	0.130929749925417	2.66454569264524	0.050721280778019
1000004	Yes	Yes	No	No	No	I'm not sure	Yes	I'm not sure	No	No	24	Male	Bachelor's degree (College)	65.625	70.5882352941177	60	68.75	83.3333333333333	60	62.5	63.6363636363636	60	0.794742188264888	0.144023990996644	1.2207686692375	0.357037231482951	0.602102798652844	0.0477042961906225
1000006	Yes	I don't know	No	No	No	Yes	I don't know	No	No	No	24	Female	Bachelor's degree (College)	90.625	94.1176470588235	86.6666666666667	93.75	100	87.5	87.5	88.8888888888889	85.7142857142857	2.67549808799858	0.226977427362506	2.68446992472855	0.191885581988269	2.28821087272549	0.0765349124846041
1000007	Yes	Yes	Yes	I don't remember	No	Yes	Yes	Yes	No	I don't remember	35	Female	High School	100	100	100	100	100	100	100	100	100	3.70675654937154	-0.0845532361670617	3.02784775405211	-0.130929749925416	3.05845261070857	-0.0639925126687638
1000008	Yes	Yes	No	No	No	Yes	Yes	No	No	No	30	Male	High School	81.25	76.4705882352941	86.6666666666667	93.75	88.8888888888889	100	68.75	62.5	75	1.83229390061913	-0.194624666327221	2.68587414153287	-0.122296721919086	0.993129114160457	-0.177925193115853
1000009	Yes	Yes	No	I don't remember	No	Yes	Yes	No	No	I don't remember	35	Female	Bachelor's degree (College)	81.25	85.7142857142857	77.7777777777778	81.25	88.8888888888889	71.4285714285714	81.25	80	81.8181818181818	1.83228019766453	0.151430425045877	1.78658917078021	0.327345763457243	1.7500791021103	-0.0334183174822356
1000010	I'm not sure	No	Yes	No	No	I'm not sure	No	Yes	No	No	59	Male	High School	84.375	77.7777777777778	86.9565217391304	75	75	75	93.75	80	100	1.88904790535503	-0.179814278891126	1.34897950039216	0	2.53224286315781	-0.424500198005992
1000011	No	Yes	Yes	No	Yes	No	Yes	Yes	Yes	No	30	Male	Master's degree (Graduate school)	87.5	94.1176470588235	80	81.25	88.8888888888889	71.4285714285714	93.75	100	87.5	2.40634770493471	0.361552618894442	1.78658917078021	0.327345763457243	2.68446992472855	0.191885581988269
1000012	Yes	Yes	No	No	No	Yes	Yes	No	No	No	34	Male	High School	87.5	93.75	81.25	87.5	100	77.7777777777778	87.5	88.8888888888889	85.7142857142857	2.42126710337142	0.323486992666835	2.22994346647191	0.350262059449568	2.28821087272549	0.0765349124846041
1000015	Yes	Yes	Yes	I don't remember	No	Yes	Yes	Yes	No	I don't remember	37	Male	High School	78.125	69.2307692307692	84.2105263157895	87.5	66.6666666666667	100	68.75	71.4285714285714	66.6666666666667	1.50555019103589	-0.250372872144589	2.07558092624693	-0.607063163828007	0.99667612122832	0.0676107613187029
1000016	Yes	No	No	No	No	Yes	No	No	No	No	35	Male	Master's degree (Graduate school)	40.625	53.3333333333333	29.4117647058824	31.25	42.8571428571429	22.2222222222222	50	62.5	37.5	-0.457743351221959	0.312523409518108	-0.944722043579092	0.292348651996841	0	0.318639363964375
1000017	Yes	Yes	No	I don't remember	No	Yes	Yes	No	No	I don't remember	28	Male	High School	81.25	100	66.6666666666667	87.5	100	71.4285714285714	75	100	63.6363636363636	2.23347039003465	0.686007895721866	2.15916763995591	0.513634998045094	1.63030726106165	0.466397935013778
1000018	Yes	Yes	Yes	I don't remember	Yes	Yes	Yes	Yes	Yes	I don't remember	28	Female	Bachelor's degree (College)	75	73.3333333333333	76.4705882352941	81.25	83.3333333333333	80	68.75	66.6666666666667	71.4285714285714	1.34444800719243	-0.0492982803861277	1.80904279967462	0.0629001662643935	0.996676121228321	-0.0676107613187028
1000019	Yes	I don't know	No	No	No	Yes	I don't know	Yes	No	No	52	Male	High School	53.125	50	56.25	50	50	50	56.25	50	60	0.157310684610171	-0.0786553423050853	0	0	0.2533471031358	-0.1266735515679
1000021	Yes	No	No	Yes	No	Yes	No	No	No	Yes	31	Male	High School	59.375	80	41.1764705882353	62.5	75	50	56.25	85.7142857142857	33.3333333333333	0.618613402632547	0.53231453225664	0.674489750196082	0.337244875098041	0.636843224582684	0.7491489115868
1000022	Yes	I don't know	No	No	Yes	Yes	I don't know	No	Yes	No	34	Female	Bachelor's degree (College)	68.75	76.4705882352941	60	68.75	75	62.5	68.75	77.7777777777778	57.1428571428571	0.974869387118143	0.234087590423272	0.993129114160457	0.177925193115853	0.944722043579092	0.292348651996841
1000023	Yes	Yes	Yes	No	Yes	Yes	Yes	Yes	Yes	No	30	Male	Master's degree (Graduate school)	56.25	69.2307692307692	47.3684210526316	62.5	83.3333333333333	50	50	57.1428571428571	44.4444444444444	0.436390410997515	0.284207017874598	0.967421566101701	0.483710783050851	0.040302070910843	0.159861334337284
1000024	Yes	Yes	I'm not sure	No	No	Yes	Yes	I'm not sure	No	No	58	Female	Bachelor's degree (College)	84.375	88.2352941176471	80	87.5	88.8888888888889	85.7142857142857	81.25	87.5	75	2.02845266632873	0.172605099591452	2.28821087272549	0.0765349124846041	1.82483913057209	0.237929815089963
1000025	Yes	Yes	No	No	Yes	Yes	I don't know	No	Yes	No	25	Male	High School	65.625	64.2857142857143	66.6666666666667	75	88.8888888888889	57.1428571428571	56.25	20	72.7272727272727	0.796833656096027	-0.0323104712474438	1.40065271864005	0.520313989527322	-0.237035886989677	-0.723103290078076
1000026	Yes	Yes	No	No	No	Yes	Yes	No	No	No	61	Male	Bachelor's degree (College)	90.625	88.8888888888889	91.304347826087	93.75	100	91.6666666666667	87.5	80	90.9090909090909	2.58037773278595	-0.069548517545628	2.53334350747665	-0.116322373362315	2.17679896969185	-0.246778251273011
1000028	I'm not sure	I don't know	Yes	Yes	No	I'm not sure	I don't know	Yes	No	Yes	28	Male	Bachelor's degree (College)	81.25	87.5	75	81.25	100	66.6666666666667	81.25	77.7777777777778	85.7142857142857	1.82483913057209	0.237929815089963	1.89596109198098	0.517253246695032	1.83228019766453	-0.151430425045877
1000030	Yes	I don't know	Yes	No	No	Yes	Yes	Yes	No	No	25	Male	Bachelor's degree (College)	68.75	78.9473684210526	53.8461538461538	81.25	76.9230769230769	100	56.25	83.3333333333333	40	0.901154995649939	0.354018882535331	1.70373748347783	-0.115552824362786	0.714074462965902	0.610384334618751
1000031	Yes	Yes	No	No	No	No	Yes	No	No	No	21	Female	Bachelor's degree (College)	87.5	92.3076923076923	84.2105263157895	100	100	100	75	85.7142857142857	66.6666666666667	2.42922483993538	0.211464452305157	3.02784775405211	-0.130929749925416	1.4982978231736	0.318421612291342
1000032	Yes	Yes	No	Yes	No	Yes	Yes	No	No	Yes	34	Female	Bachelor's degree (College)	93.75	100	88.2352941176471	100	100	100	87.5	100	75	3.02074606857173	0.323541601530048	3.05845261070857	-0.0639925126687638	2.20861029454863	0.429815397078232
1000033	Yes	Yes	No	No	No	Yes	Yes	No	No	No	34	Male	Master's degree (Graduate school)	90.625	78.5714285714286	100	100	100	100	81.25	40	100	2.70614443279893	-0.561433608656091	3.05845261070857	0.0639925126687639	1.4372745264491	-0.971984366360349
1000034	Yes	Yes	No	No	No	Yes	Yes	No	No	No	66	Female	Bachelor's degree (College)	93.75	93.3333333333333	94.1176470588235	100	100	100	87.5	88.8888888888889	85.7142857142857	3.06581241740582	-0.0318202626588869	3.02784775405211	-0.130929749925416	2.28821087272549	0.0765349124846041
1000036	Yes	I don't know	No	I don't remember	No	Yes	I don't know	No	No	I don't remember	49	Female	Bachelor's degree (College)	93.75	88.2352941176471	100	93.75	83.3333333333333	100	93.75	90.9090909090909	100	3.02074606857173	-0.323541601530048	2.61227519305317	-0.338716030424885	2.61672930166354	0.0268130852871679
1000039	Yes	No	No	No	No	Yes	No	No	No	No	33	Male	Bachelor's degree (College)	81.25	92.3076923076923	73.6842105263158	87.5	100	80	75	85.7142857142857	66.6666666666667	2.05971687305255	0.396218435746573	2.22461536067355	0.270686446763862	1.4982978231736	0.318421612291342
1000041	I'm not sure	Yes	Yes	No	No	I'm not sure	I don't know	Yes	No	No	36	Male	High School	84.375	85.7142857142857	83.3333333333333	81.25	88.8888888888889	71.4285714285714	87.5	80	90.9090909090909	2.03499208997984	0.0500744788882201	1.78658917078021	0.327345763457243	2.17679896969185	-0.246778251273011
1000042	Yes	Yes	No	Yes	No	Yes	Yes	No	No	Yes	38	Male	Bachelor's degree (College)	68.75	55.5555555555556	73.9130434782609	87.5	100	83.3333333333333	50	20	63.6363636363636	0.780377188800967	-0.250478295518621	2.11777094647771	0.0914639071371532	-0.49286553805587	-0.59518846454498
1000043	Yes	Yes	Yes	No	No	Yes	Yes	Yes	No	No	40	Female	High School	96.875	100	93.3333333333333	100	100	100	93.75	100	87.5	3.39059590637746	0.194212007144703	3.05845261070857	0.0639925126687639	2.68446992472855	0.191885581988269
1000044	Yes	Yes	No	No	No	Yes	Yes	No	No	No	45	Female	Bachelor's degree (College)	87.5	87.5	87.5	93.75	100	88.8888888888889	81.25	77.7777777777778	85.7142857142857	2.30069876075202	0	2.68587414153287	0.122296721919086	1.83228019766453	-0.151430425045877
1000045	Yes	I don't know	Yes	No	No	I'm not sure	I don't know	Yes	No	No	40	Female	Bachelor's degree (College)	75	83.3333333333333	64.2857142857143	68.75	90	33.3333333333333	81.25	75	87.5	1.33352792290227	0.300657604650566	0.850824266249143	0.856139432420029	1.82483913057209	-0.237929815089963
1000046	Yes	Yes	No	I don't remember	Yes	Yes	Yes	No	Yes	I don't remember	45	Female	Master's degree (Graduate school)	96.875	94.7368421052632	100	93.75	92.3076923076923	100	100	100	100	3.38868129715698	-0.0744843899402181	2.39349843837455	0.229327653085573	3.02784775405211	-0.130929749925416
1000048	Yes	Yes	No	No	No	Yes	I don't know	No	No	No	39	Female	Master's degree (Graduate school)	100	100	100	100	100	100	100	100	100	3.72342459614934	-0.0277976622587577	3.05845261070857	-0.0639925126687638	3.06824108870509	0
1000050	Yes	Yes	Yes	No	No	Yes	Yes	Yes	No	No	54	Male	High School	96.875	93.3333333333333	100	93.75	83.3333333333333	100	100	100	100	3.39059590637745	-0.194212007144702	2.61227519305317	-0.338716030424885	3.05845261070857	0.0639925126687639
1000051	Yes	Yes	No	I don't remember	No	Yes	I don't know	No	No	No	39	Male	Master's degree (Graduate school)	90.625	93.75	87.5	87.5	90	83.3333333333333	93.75	100	90	2.68446992472855	0.191885581988269	2.2489731316463	0.15706499972145	2.66454569264524	0.050721280778019
1000052	Yes	Yes	No	Yes	No	Yes	No	No	No	Yes	62	Male	High School	65.625	76.4705882352941	53.3333333333333	81.25	83.3333333333333	80	50	72.7272727272727	0	0.805174017889472	0.318935275037607	1.80904279967462	0.0629001662643935	-0.676966218961364	0.943068456063919
1000054	Yes	Yes	Yes	No	No	Yes	Yes	Yes	No	No	28	Female	Master's degree (Graduate school)	87.5	82.3529411764706	93.3333333333333	87.5	87.5	87.5	87.5	77.7777777777778	100	2.4299854376913	-0.286093227198377	2.30069876075202	0	2.22994346647191	-0.350262059449568
1000055	Yes	I don't know	No	Yes	I'm not sure	Yes	I don't know	No	I'm not sure	Yes	30	Male	High School	93.75	100	89.4736842105263	93.75	100	90	93.75	100	88.8888888888889	3.02094455878393	0.258352759126743	2.66454569264524	0.050721280778019	2.68587414153287	0.122296721919086
1000056	Yes	I don't know	No	No	No	Yes	I don't know	No	No	No	59	Female	High School	81.25	94.1176470588235	66.6666666666667	100	100	100	62.5	87.5	37.5	1.99545377065726	0.566999586033171	3.05845261070857	0.0639925126687639	0.831710016411633	0.734494372170192
1000058	Yes	Yes	Yes	No	No	Yes	Yes	Yes	No	No	55	Female	High School	53.125	66.6666666666667	47.8260869565217	56.25	75	50	50	60	45.4545454545455	0.376208384447356	0.242623107071779	0.674489750196082	0.337244875098041	0.139161808814371	0.183766198728614
1000060	No	Yes	No	No	No	No	No	No	No	No	29	Male	Bachelor's degree (College)	84.375	87.5	81.25	93.75	100	88.8888888888889	75	77.7777777777778	71.4285714285714	2.03749593939488	0.131601410678566	2.68587414153287	0.122296721919086	1.33065849571925	0.0993804259267621
1000061	Yes	No	Yes	No	No	Yes	No	Yes	No	No	50	Male	High School	96.875	94.4444444444444	100	100	100	100	93.75	87.5	100	3.39596190876224	-0.10476213635807	3.02784775405211	0.130929749925417	2.68446992472855	-0.191885581988269
1000062	Yes	Yes	Yes	No	No	Yes	Yes	Yes	No	No	54	Female	Bachelor's degree (College)	81.25	94.7368421052632	61.5384615384615	100	100	100	62.5	83.3333333333333	50	1.91323749075946	0.663237513258538	2.73624660462041	0.400701736208502	0.967421566101701	0.483710783050851
1000064	Yes	No	No	No	Yes	Yes	No	No	Yes	No	39	Male	Bachelor's degree (College)	84.375	86.6666666666667	82.3529411764706	87.5	85.7142857142857	88.8888888888889	81.25	87.5	75	2.03967110828406	0.0909360624947574	2.28821087272549	-0.0765349124846039	1.82483913057209	0.237929815089963
1000065	Yes	Yes	Yes	No	No	Yes	Yes	Yes	No	No	38	Female	Bachelor's degree (College)	68.75	64.2857142857143	72.2222222222222	56.25	44.4444444444444	71.4285714285714	81.25	100	72.7272727272727	0.955562154650348	-0.111674720524604	0.426238523051001	-0.352829560407363	1.88613691212784	0.338483109480682
1000066	Yes	I don't know	No	No	Yes	Yes	No	No	Yes	No	27	Female	Master's degree (Graduate school)	84.375	93.3333333333333	76.4705882352941	100	100	100	68.75	88.8888888888889	42.8571428571429	2.22260823002637	0.389781831030841	3.02784775405211	-0.130929749925416	1.04062797905464	0.700326359320027
1000067	Yes	Yes	Yes	No	No	Yes	Yes	Yes	No	No	52	Female	High School	78.125	100	56.25	81.25	100	50	75	100	60	2.02004255203182	0.85271059140574	1.64485362695147	0.822426813475736	1.63634123023644	0.564823511982419
1000070	Yes	Yes	Yes	No	No	Yes	No	Yes	No	No	43	Female	Master's degree (Graduate school)	62.5	76.4705882352941	46.6666666666667	68.75	87.5	50	56.25	66.6666666666667	42.8571428571429	0.637870550075214	0.402587008944736	1.15034938037601	0.575174690188004	0.250714929502752	0.305369834544081
1000071	Yes	Yes	No	No	No	No	Yes	No	No	No	20	Male	High School	90.625	100	84.2105263157895	93.75	100	90	87.5	100	77.7777777777778	2.77197300618124	0.382838535428086	2.66454569264524	0.050721280778019	2.22994346647191	0.350262059449568
1000072	Yes	I don't know	No	No	No	Yes	I don't know	No	No	I don't remember	30	Female	High School	56.25	64.7058823529412	46.6666666666667	50	55.5555555555556	42.8571428571429	62.5	75	50	0.293740209921425	0.230521838867841	-0.040302070910843	0.159861334337284	0.674489750196082	0.337244875098041
1000073	Yes	Yes	Yes	No	Yes	Yes	No	Yes	Yes	No	38	Male	High School	81.25	92.8571428571429	72.2222222222222	81.25	100	57.1428571428571	81.25	80	81.8181818181818	2.0546895905353	0.437888997417872	1.77323118781576	0.706603224115173	1.7500791021103	-0.0334183174822356
1000074	No	Yes	Yes	No	No	No	Yes	Yes	No	No	39	Female	High School	40.625	66.6666666666667	30.4347826086957	43.75	50	41.6666666666667	37.5	80	18.1818181818182	-0.0812089145758719	0.471331756583393	-0.210428394247925	0.105214197123962	-0.0668366349644709	0.87503955105515
1000075	Yes	I don't know	Yes	I don't remember	No	Yes	I don't know	Yes	No	I don't remember	48	Female	Bachelor's degree (College)	81.25	76.4705882352941	86.6666666666667	93.75	88.8888888888889	100	68.75	62.5	75	1.83229390061913	-0.194624666327221	2.68587414153287	-0.122296721919086	0.993129114160457	-0.177925193115853
1000076	Yes	I don't know	No	No	No	No	I don't know	No	No	No	32	Female	High School	68.75	75	62.5	75	71.4285714285714	77.7777777777778	62.5	77.7777777777778	42.8571428571429	0.993129114160457	0.177925193115853	1.33065849571925	-0.0993804259267621	0.584697303993682	0.472361021789546
1000077	Yes	Yes	Yes	No	No	Yes	Yes	Yes	No	No	34	Male	Master's degree (Graduate school)	84.375	100	64.2857142857143	93.75	100	83.3333333333333	75	100	50	2.28061218185613	0.774199734127494	2.61227519305317	0.338716030424886	1.53412054435255	0.767060272176273
1000079	Yes	Yes	No	No	No	Yes	Yes	No	No	No	26	Female	High School	93.75	100	89.4736842105263	100	100	100	87.5	100	77.7777777777778	3.02094455878393	0.258352759126743	3.02784775405211	-0.130929749925416	2.22994346647191	0.350262059449568
1000080	Yes	Yes	Yes	I don't remember	No	Yes	Yes	Yes	No	I don't remember	29	Female	Master's degree (Graduate school)	90.625	86.6666666666667	94.1176470588235	100	100	100	81.25	75	87.5	2.67549808799858	-0.226977427362506	3.05845261070857	-0.0639925126687638	1.82483913057209	-0.237929815089963
1000082	Yes	Yes	No	No	No	Yes	Yes	No	No	No	38	Female	High School	87.5	86.6666666666667	88.2352941176471	100	100	100	75	77.7777777777778	71.4285714285714	2.2976030493926	-0.0380299080595162	3.02784775405211	-0.130929749925416	1.33065849571925	0.0993804259267621
1000084	Yes	Yes	No	No	No	Yes	Yes	No	No	No	43	Female	High School	65.625	76.4705882352941	53.3333333333333	68.75	66.6666666666667	70	62.5	81.8181818181818	20	0.805174017889472	0.318935275037607	0.955127812003498	-0.0468366067062916	0.0668366349644709	0.87503955105515
1000086	Yes	I don't know	No	No	No	Yes	I don't know	No	No	No	29	Male	High School	93.75	88.2352941176471	100	93.75	87.5	100	93.75	88.8888888888889	100	3.02074606857173	-0.323541601530048	2.68446992472855	-0.191885581988269	2.68587414153287	-0.122296721919086
1000090	Yes	Yes	I'm not sure	No	No	Yes	Yes	I'm not sure	No	No	58	Female	Master's degree (Graduate school)	90.625	77.7777777777778	95.6521739130435	93.75	100	91.6666666666667	87.5	60	100	2.47638498029612	-0.473482816361671	2.53334350747665	-0.116322373362315	1.9439687327207	-0.718637263224549
1000092	Yes	Yes	I'm not sure	No	I'm not sure	Yes	Yes	I'm not sure	I'm not sure	No	65	Female	Master's degree (Graduate school)	93.75	87.5	100	93.75	85.7142857142857	100	93.75	88.8888888888889	100	3.01308124779766	-0.356191243522822	2.66078934190119	-0.262824147072454	2.68587414153287	-0.122296721919086
1000094	Yes	Yes	No	I don't remember	No	Yes	Yes	No	No	I don't remember	22	Male	High School	90.625	94.7368421052632	84.6153846153846	100	100	100	81.25	83.3333333333333	80	2.63993249142447	0.299890012926034	2.73624660462041	0.400701736208502	1.80904279967462	0.0629001662643935
1000095	No	No	Yes	I don't remember	I'm not sure	No	No	Yes	I'm not sure	I don't remember	31	Male	High School	65.625	69.2307692307692	63.1578947368421	62.5	66.6666666666667	60	68.75	71.4285714285714	66.6666666666667	0.838440363745178	0.0831820415007662	0.684074402431257	0.0886900980798288	0.99667612122832	0.0676107613187029
1000100	Yes	I don't know	No	No	No	Yes	No	No	No	I don't remember	24	Male	Bachelor's degree (College)	96.875	100	93.3333333333333	93.75	100	90	100	100	100	3.39059590637746	0.194212007144703	2.66454569264524	0.050721280778019	2.9721731951295	0.204535032020148
1000103	Yes	Yes	Yes	No	No	Yes	Yes	Yes	No	No	34	Female	Master's degree (Graduate school)	56.25	38.4615384615385	68.4210526315789	62.5	50	70	50	28.5714285714286	66.6666666666667	0.186124421209756	-0.386443442726072	0.524400512708041	-0.26220025635402	-0.135221522637406	-0.49833806061416
1000104	Yes	Yes	Yes	No	No	Yes	Yes	Yes	No	No	26	Male	Bachelor's degree (College)	93.75	94.1176470588235	93.3333333333333	100	100	100	87.5	87.5	87.5	3.06581241740582	0.0318202626588869	3.05845261070857	0.0639925126687639	2.30069876075202	0
1000105	Yes	Yes	No	I don't remember	Yes	Yes	Yes	No	I'm not sure	I don't remember	28	Female	Bachelor's degree (College)	71.875	92.8571428571429	55.5555555555556	75	88.8888888888889	57.1428571428571	68.75	100	54.5454545454545	1.60494409156738	0.66276174690183	1.40065271864005	0.520313989527322	1.39573685986603	0.583683135611586
1000106	Yes	Yes	No	No	No	Yes	Yes	No	No	No	30	Male	Bachelor's degree (College)	90.625	100	86.9565217391304	100	100	100	81.25	100	72.7272727272727	2.71755704959169	0.234440293227206	2.88201377649825	-0.290657507873119	1.88613691212784	0.338483109480682
1000110	Yes	Yes	Yes	I don't remember	I'm not sure	Yes	I don't know	Yes	I'm not sure	I don't remember	23	Male	High School	90.625	89.4736842105263	92.3076923076923	93.75	92.3076923076923	100	87.5	83.3333333333333	90	2.67819639253807	-0.0869786760038141	2.39349843837455	0.229327653085573	2.2489731316463	-0.15706499972145
1000112	Yes	Yes	No	I don't remember	No	Yes	Yes	No	No	No	25	Female	Bachelor's degree (College)	75	80	70.5882352941177	75	85.7142857142857	66.6666666666667	75	75	75	1.383016318702	0.150113074221913	1.4982978231736	0.318421612291342	1.34897950039216	0
1000113	Yes	Yes	No	No	No	Yes	Yes	No	No	No	41	Female	High School	84.375	92.8571428571429	77.7777777777778	87.5	88.8888888888889	85.7142857142857	81.25	100	72.7272727272727	2.22994346647191	0.350262059449568	2.28821087272549	0.0765349124846041	1.88613691212784	0.338483109480682
1000116	Yes	Yes	Yes	No	I'm not sure	No	Yes	Yes	I'm not sure	No	22	Male	Bachelor's degree (College)	81.25	82.3529411764706	80	81.25	83.3333333333333	80	81.25	81.8181818181818	80	1.77052072522019	0.0436391290371781	1.80904279967462	0.0629001662643935	1.7500791021103	0.0334183174822353
1000117	Yes	Yes	No	No	No	Yes	Yes	I'm not sure	No	No	47	Female	High School	62.5	100	29.4117647058824	68.75	100	37.5	56.25	100	22.2222222222222	1.29251955068683	1.1876548604725	1.21548118038817	0.926379954158461	0.700524118899135	1.11497173323595
1000119	Yes	Yes	I'm not sure	No	No	Yes	I don't know	I'm not sure	No	I don't remember	26	Female	High School	87.5	92.3076923076923	84.2105263157895	87.5	100	80	87.5	85.7142857142857	88.8888888888889	2.42922483993538	0.211464452305157	2.22461536067355	0.270686446763862	2.28821087272549	-0.0765349124846039
1000121	No	No	No	No	No	No	I don't know	No	No	No	34	Female	Bachelor's degree (College)	75	100	55.5555555555556	81.25	100	57.1428571428571	68.75	100	54.5454545454545	1.94245338962105	0.831516395928664	1.77323118781576	0.706603224115173	1.39573685986603	0.583683135611586
1000124	Yes	I don't know	No	No	No	I'm not sure	I don't know	No	No	No	35	Male	Master's degree (Graduate school)	100	100	100	100	100	100	100	100	100	3.7254637348433	0	3.05845261070857	-0.0639925126687638	3.05845261070857	0.0639925126687639
1000125	Yes	Yes	Yes	Yes	No	Yes	Yes	Yes	No	No	47	Male	Bachelor's degree (College)	87.5	83.3333333333333	92.8571428571429	81.25	70	100	93.75	100	87.5	2.43265535878722	-0.24890611329191	1.90739463980868	-0.429296807196299	2.68446992472855	0.191885581988269
1000126	I'm not sure	I don't know	Yes	I don't remember	No	No	No	Yes	No	I don't remember	36	Female	Bachelor's degree (College)	65.625	84.2105263157895	38.4615384615385	81.25	92.3076923076923	33.3333333333333	50	66.6666666666667	40	0.709766735541341	0.648264599891864	0.99534957297739	0.928402085784152	0.177380196159658	0.342037201215629
1000131	Yes	Yes	Yes	No	No	Yes	Yes	Yes	No	No	34	Female	High School	96.875	100	93.75	100	100	100	93.75	100	90	3.3968524117742	0.164305661534553	3.02784775405211	0.130929749925417	2.66454569264524	0.050721280778019
1000132	Yes	I don't know	No	No	No	Yes	I don't know	No	No	No	53	Female	High School	90.625	88.2352941176471	93.3333333333333	87.5	83.3333333333333	90	93.75	90.9090909090909	100	2.68791737879984	-0.157127256644103	2.2489731316463	-0.15706499972145	2.61672930166354	0.0268130852871679
1000133	Yes	Yes	No	No	No	Yes	Yes	No	No	No	28	Female	Bachelor's degree (College)	78.125	86.6666666666667	70.5882352941177	75	87.5	62.5	81.25	85.7142857142857	77.7777777777778	1.65216670176587	0.284688265753849	1.46898874434038	0.415855008205816	1.83228019766453	0.151430425045877
1000136	Yes	Yes	Yes	No	No	Yes	Yes	Yes	No	No	32	Female	Bachelor's degree (College)	59.375	70.5882352941177	46.6666666666667	68.75	77.7777777777778	57.1428571428571	50	62.5	37.5	0.457743351221959	0.312523409518108	0.944722043579092	0.292348651996841	0	0.318639363964375
1000138	I'm not sure	No	Yes	No	No	I'm not sure	No	Yes	No	No	53	Female	Master's degree (Graduate school)	59.375	88.8888888888889	47.8260869565217	62.5	75	58.3333333333333	56.25	100	36.3636363636364	1.16612143399925	0.637579631847725	0.884918144444007	0.232030677974078	0.932795870027556	0.815153630530823
1000139	Yes	Yes	Yes	No	No	Yes	Yes	Yes	No	No	30	Male	High School	90.625	94.1176470588235	86.6666666666667	93.75	100	85.7142857142857	87.5	87.5	87.5	2.67549808799858	0.226977427362506	2.66078934190119	0.262824147072454	2.30069876075202	0
1000140	Yes	Yes	Yes	No	No	Yes	Yes	Yes	No	No	27	Male	Bachelor's degree (College)	75	81.25	68.75	87.5	100	77.7777777777778	62.5	66.6666666666667	57.1428571428571	1.37592297013355	0.199185073952103	2.22994346647191	0.350262059449568	0.610739669088162	0.125357464751376
1000146	No	No	No	No	No	No	No	No	No	No	26	Female	Bachelor's degree (College)	81.25	100	64.7058823529412	93.75	100	90	68.75	100	28.5714285714286	2.21130657964447	0.72826134599368	2.66454569264524	0.050721280778019	1.02726999609019	1.07958381997796
1000148	Yes	Yes	Yes	No	No	Yes	Yes	Yes	No	I don't remember	24	Male	Bachelor's degree (College)	93.75	88.2352941176471	100	100	100	100	87.5	81.8181818181818	100	3.02074606857173	-0.323541601530048	3.02784775405211	-0.130929749925416	2.19000943408199	-0.186546848503608
1000149	Yes	Yes	Yes	I don't remember	No	Yes	Yes	Yes	No	I don't remember	33	Male	Bachelor's degree (College)	90.625	93.3333333333333	88.2352941176471	93.75	87.5	100	87.5	100	77.7777777777778	2.68791737879984	0.157127256644103	2.68446992472855	-0.191885581988269	2.22994346647191	0.350262059449568
1000151	Yes	Yes	No	I don't remember	Yes	Yes	Yes	No	Yes	I don't remember	40	Male	Bachelor's degree (College)	46.875	46.1538461538462	47.3684210526316	50	50	50	43.75	42.8571428571429	44.4444444444444	-0.16257042766548	-0.0152734014568992	0	0	-0.319722668674567	-0.0201510354554214
1000153	I'm not sure	Yes	No	I don't remember	No	I'm not sure	Yes	No	No	I don't remember	40	Male	Bachelor's degree (College)	68.75	64.2857142857143	72.2222222222222	62.5	66.6666666666667	57.1428571428571	75	60	81.8181818181818	0.955562154650348	-0.111674720524604	0.610739669088162	0.125357464751376	1.16180497167319	-0.327555382700793
1000154	Yes	I don't know	No	No	No	Yes	I don't know	No	No	No	31	Male	Bachelor's degree (College)	96.875	88.8888888888889	100	100	100	100	93.75	80	100	3.23972654943049	-0.399222925867896	2.88201377649825	-0.290657507873119	2.53224286315781	-0.424500198005992
1000156	Yes	Yes	Yes	No	No	Yes	No	Yes	No	No	38	Male	Master's degree (Graduate school)	84.375	93.75	75	100	100	100	68.75	88.8888888888889	42.8571428571429	2.20861029454863	0.429815397078232	3.05845261070857	-0.0639925126687638	1.04062797905464	0.700326359320027
1000157	Yes	Yes	No	No	No	Yes	Yes	No	No	No	36	Female	Bachelor's degree (College)	90.625	94.4444444444444	85.7142857142857	93.75	100	83.3333333333333	87.5	87.5	87.5	2.66078934190119	0.262824147072454	2.61227519305317	0.338716030424886	2.30069876075202	0
1000158	Yes	Yes	I'm not sure	I don't remember	No	Yes	Yes	I'm not sure	No	I don't remember	30	Female	Master's degree (Graduate school)	59.375	73.6842105263158	38.4615384615385	87.5	84.6153846153846	100	31.25	50	20	0.340258768658508	0.463510616450447	1.9874977988879	0.0263273333422501	-0.841621233572914	0.420810616786457
1000159	Yes	Yes	Yes	No	No	Yes	Yes	Yes	No	No	45	Male	High School	87.5	84.6153846153846	89.4736842105263	87.5	83.3333333333333	90	87.5	85.7142857142857	88.8888888888889	2.27219575305142	-0.116021643739509	2.2489731316463	-0.15706499972145	2.28821087272549	-0.0765349124846039
1000160	Yes	Yes	No	I don't remember	No	Yes	Yes	No	No	I don't remember	38	Male	Master's degree (Graduate school)	90.625	93.3333333333333	88.2352941176471	93.75	100	88.8888888888889	87.5	87.5	87.5	2.68791737879984	0.157127256644103	2.68587414153287	0.122296721919086	2.30069876075202	0
1000161	Yes	Yes	Yes	No	No	Yes	Yes	No	No	No	21	Male	High School	84.375	78.5714285714286	88.8888888888889	81.25	77.7777777777778	85.7142857142857	87.5	80	90.9090909090909	2.01227895659072	-0.214500870551987	1.83228019766453	-0.151430425045877	2.17679896969185	-0.246778251273011
1000162	Yes	Yes	No	No	No	Yes	Yes	No	No	No	32	Female	High School	62.5	80	47.0588235294118	62.5	83.3333333333333	50	62.5	77.7777777777778	42.8571428571429	0.767829959764642	0.457706253690593	0.967421566101701	0.483710783050851	0.584697303993682	0.472361021789546
1000163	Yes	Yes	No	No	No	Yes	Yes	No	No	No	59	Male	Bachelor's degree (College)	96.875	100	93.75	100	100	100	93.75	100	90	3.3968524117742	0.164305661534553	3.02784775405211	0.130929749925417	2.66454569264524	0.050721280778019
1000167	Yes	Yes	Yes	No	No	Yes	I don't know	Yes	No	No	32	Male	High School	71.875	76.9230769230769	68.4210526315789	81.25	83.3333333333333	80	62.5	71.4285714285714	55.5555555555556	1.21582157070708	0.12840513202259	1.80904279967462	0.0629001662643935	0.705659120814725	0.213119261525501
1000168	Yes	Yes	No	I don't remember	No	Yes	Yes	No	No	I don't remember	31	Female	Bachelor's degree (College)	75	82.3529411764706	66.6666666666667	93.75	100	85.7142857142857	56.25	62.5	50	1.35962679094273	0.249086096175907	2.66078934190119	0.262824147072454	0.318639363964375	0.159319681982188
1000169	Yes	Yes	No	No	No	Yes	Yes	No	No	No	18	Male	High School	75	78.5714285714286	72.2222222222222	75	88.8888888888889	57.1428571428571	75	60	81.8181818181818	1.38109440559315	0.101091404946798	1.40065271864005	0.520313989527322	1.16180497167319	-0.327555382700793
1000171	No	I don't know	Yes	No	No	No	No	Yes	No	No	34	Male	Bachelor's degree (College)	90.625	94.1176470588235	86.6666666666667	93.75	100	85.7142857142857	87.5	87.5	87.5	2.67549808799858	0.226977427362506	2.66078934190119	0.262824147072454	2.30069876075202	0
1000175	Yes	I don't know	No	No	No	I'm not sure	I don't know	No	No	No	35	Male	High School	62.5	76.9230769230769	52.6315789473684	62.5	83.3333333333333	50	62.5	71.4285714285714	55.5555555555556	0.80232772975197	0.335152052500144	0.967421566101701	0.483710783050851	0.705659120814725	0.213119261525501
1000176	Yes	Yes	I'm not sure	I don't remember	No	Yes	Yes	I'm not sure	No	I don't remember	29	Male	Bachelor's degree (College)	87.5	93.3333333333333	82.3529411764706	93.75	100	88.8888888888889	81.25	87.5	75	2.4299854376913	0.286093227198377	2.68587414153287	0.122296721919086	1.82483913057209	0.237929815089963
1000178	Yes	Yes	No	No	No	Yes	Yes	No	No	No	27	Female	Master's degree (Graduate school)	68.75	53.3333333333333	82.3529411764706	75	50	90	62.5	55.5555555555556	71.4285714285714	1.0125512255544	-0.422623878870071	1.2815515655446	-0.6407757827723	0.705659120814725	-0.213119261525501
1000179	Yes	Yes	No	No	No	Yes	Yes	No	No	No	36	Male	High School	84.375	81.25	87.5	87.5	90	83.3333333333333	81.25	66.6666666666667	90	2.03749593939488	-0.131601410678566	2.2489731316463	0.15706499972145	1.71227886484006	-0.425412133124572
1000180	No	No	No	No	No	No	No	No	No	No	41	Male	High School	84.375	94.1176470588235	73.3333333333333	87.5	100	80	81.25	90.9090909090909	60	2.18765219457189	0.470900374075855	2.22461536067355	0.270686446763862	1.58852483925474	0.540915316491568
1000181	Yes	Yes	No	I don't remember	No	Yes	I don't know	No	No	I don't remember	32	Male	Bachelor's degree (College)	68.75	66.6666666666667	70.5882352941177	75	87.5	62.5	62.5	42.8571428571429	77.7777777777778	0.972122384424545	-0.0553338929168153	1.46898874434038	0.415855008205816	0.584697303993682	-0.472361021789546
1000184	Yes	No	Yes	I don't remember	No	Yes	No	Yes	No	I don't remember	49	Male	Master's degree (Graduate school)	78.125	70.5882352941177	86.6666666666667	81.25	77.7777777777778	85.7142857142857	75	62.5	87.5	1.65216670176587	-0.284688265753849	1.83228019766453	-0.151430425045877	1.46898874434038	-0.415855008205816
1000185	Yes	Yes	Yes	No	No	Yes	Yes	Yes	No	No	34	Female	Master's degree (Graduate school)	68.75	78.5714285714286	61.1111111111111	75	77.7777777777778	71.4285714285714	62.5	80	54.5454545454545	1.07385475480588	0.254711230340433	1.33065849571925	0.0993804259267621	0.955806527894342	0.363717969625743
1000186	Yes	Yes	Yes	No	No	Yes	Yes	Yes	No	No	63	Male	Bachelor's degree (College)	78.125	77.7777777777778	78.2608695652174	81.25	100	75	75	60	81.8181818181818	1.5457434853091	-0.00816206886816073	1.82483913057209	0.237929815089963	1.16180497167319	-0.327555382700793
1000187	Yes	I don't know	Yes	I don't remember	No	Yes	I don't know	Yes	No	I don't remember	29	Female	High School	53.125	58.8235294117647	46.6666666666667	62.5	77.7777777777778	42.8571428571429	43.75	37.5	50	0.139356097033238	0.153329782423748	0.584697303993682	0.472361021789546	-0.318639363964375	-0.159319681982188
2000001	Yes	I don't know	No	No	No	Yes	Yes	No	No	No	38	Male	Bachelor's degree (College)	96.875	100	94.4444444444444	100	100	100	93.75	100	90.9090909090909	3.39596190876224	0.10476213635807	3.05845261070857	0.0639925126687639	2.61672930166354	-0.0268130852871679
2000002	Yes	Yes	Yes	No	No	Yes	Yes	Yes	No	No	34	Male	High School	96.875	100	94.1176470588235	100	100	100	93.75	100	85.7142857142857	3.39864110717771	0.134594082227058	3.02784775405211	-0.130929749925416	2.66078934190119	0.262824147072454
2000003	I'm not sure	I don't know	No	No	No	I'm not sure	I don't know	No	No	No	39	Male	Bachelor's degree (College)	78.125	68.75	87.5	75	60	100	81.25	83.3333333333333	80	1.63912579149068	-0.330786484630669	1.63634123023644	-0.564823511982419	1.80904279967462	0.0629001662643935
2000006	No	I don't know	No	No	No	Yes	No	No	No	No	29	Male	Bachelor's degree (College)	40.625	64.7058823529412	13.3333333333333	37.5	62.5	12.5	43.75	66.6666666666667	14.2857142857143	-0.733379672808232	0.74408178023267	-0.831710016411633	0.734494372170192	-0.636843224582684	0.7491489115868
2000008	Yes	Yes	No	No	No	Yes	Yes	No	No	No	51	Female	High School	96.875	100	93.3333333333333	100	100	100	93.75	100	87.5	3.39059590637746	0.194212007144703	3.05845261070857	0.0639925126687639	2.68446992472855	0.191885581988269
2000009	Yes	Yes	Yes	No	No	Yes	Yes	Yes	No	No	23	Female	Bachelor's degree (College)	71.875	64.2857142857143	77.7777777777778	75	66.6666666666667	85.7142857142857	68.75	60	72.7272727272727	1.13081603058696	-0.199301658492909	1.4982978231736	-0.318421612291342	0.857932449719037	-0.175619121723719
2000010	Yes	No	No	No	No	Yes	No	No	No	No	43	Female	Bachelor's degree (College)	87.5	88.8888888888889	86.9565217391304	100	100	100	75	80	72.7272727272727	2.34497858041599	0.0481510586393554	2.88201377649825	-0.290657507873119	1.44620658015615	0.118517943494839
2000012	Yes	I don't know	No	No	No	Yes	I don't know	No	No	No	22	Male	High School	100	100	100	100	100	100	100	100	100	3.7254637348433	0	3.05845261070857	-0.0639925126687638	3.05845261070857	0.0639925126687639
2000014	Yes	Yes	Yes	No	No	Yes	Yes	Yes	No	No	26	Female	High School	56.25	73.6842105263158	30.7692307692308	75	76.9230769230769	66.6666666666667	37.5	66.6666666666667	20	0.131237777406346	0.568021112076528	1.16704321667159	0.152794309040336	-0.410893934277457	0.636174266434186
2000016	Yes	Yes	No	No	No	Yes	Yes	No	No	No	34	Male	Bachelor's degree (College)	56.25	60	52.9411764705882	50	71.4285714285714	33.3333333333333	62.5	50	75	0.327138376944072	0.0897779146637635	0.135221522637406	0.49833806061416	0.674489750196082	-0.337244875098041
2000017	Yes	No	No	No	No	Yes	I don't know	No	No	No	55	Male	Bachelor's degree (College)	84.375	92.8571428571429	77.7777777777778	93.75	100	85.7142857142857	75	80	72.7272727272727	2.22994346647191	0.350262059449568	2.66078934190119	0.262824147072454	1.44620658015615	0.118517943494839
2000018	Yes	Yes	No	No	No	Yes	Yes	No	No	No	31	Male	High School	65.625	73.3333333333333	58.8235294117647	68.75	83.3333333333333	60	62.5	66.6666666666667	57.1428571428571	0.845933554150455	0.19995894613486	1.2207686692375	0.357037231482951	0.610739669088162	0.125357464751376
2000020	Yes	Yes	No	No	No	Yes	Yes	No	No	No	34	Male	Bachelor's degree (College)	87.5	82.3529411764706	93.3333333333333	93.75	83.3333333333333	100	81.25	81.8181818181818	80	2.4299854376913	-0.286093227198377	2.61227519305317	-0.338716030424885	1.7500791021103	0.0334183174822353
2000021	Yes	Yes	No	No	No	Yes	Yes	No	No	No	48	Female	Bachelor's degree (College)	90.625	93.3333333333333	88.2352941176471	93.75	100	87.5	87.5	85.7142857142857	88.8888888888889	2.68791737879984	0.157127256644103	2.68446992472855	0.191885581988269	2.28821087272549	-0.0765349124846039
2000025	No	No	No	No	I'm not sure	I'm not sure	No	No	I'm not sure	No	30	Male	Bachelor's degree (College)	90.625	78.5714285714286	100	87.5	77.7777777777778	100	93.75	80	100	2.70614443279893	-0.561433608656091	2.22994346647191	-0.350262059449568	2.53224286315781	-0.424500198005992
2000030	Yes	Yes	No	No	No	Yes	Yes	No	No	No	61	Female	High School	90.625	89.4736842105263	92.3076923076923	93.75	92.3076923076923	100	87.5	83.3333333333333	90	2.67819639253807	-0.0869786760038141	2.39349843837455	0.229327653085573	2.2489731316463	-0.15706499972145
2000031	Yes	No	No	I don't remember	No	Yes	No	No	No	I don't remember	28	Male	High School	93.75	100	89.4736842105263	100	100	100	87.5	100	77.7777777777778	3.02094455878393	0.258352759126743	3.02784775405211	-0.130929749925416	2.22994346647191	0.350262059449568
2000032	Yes	Yes	No	No	No	Yes	Yes	No	No	No	35	Male	Master's degree (Graduate school)	93.75	86.6666666666667	100	100	100	100	87.5	75	100	3.00028157697021	-0.389369171848322	3.05845261070857	-0.0639925126687638	2.20861029454863	-0.429815397078232
2000033	Yes	Yes	Yes	No	No	Yes	Yes	Yes	No	No	39	Male	Bachelor's degree (College)	71.875	85.7142857142857	61.1111111111111	87.5	100	71.4285714285714	56.25	60	54.5454545454545	1.34978667094065	0.392677188407817	2.15916763995591	0.513634998045094	0.367532397457228	0.0695809044071858
2000035	Yes	No	Yes	No	No	Yes	No	Yes	No	No	51	Female	High School	90.625	100	81.25	100	100	100	81.25	100	70	2.74987842644053	0.487792654201388	3.02784775405211	0.130929749925417	1.90739463980868	0.429296807196299
2000036	Yes	Yes	No	No	No	Yes	Yes	No	No	No	31	Male	Bachelor's degree (College)	78.125	82.3529411764706	73.3333333333333	81.25	83.3333333333333	80	75	81.8181818181818	60	1.55182521485736	0.152986884218591	1.80904279967462	0.0629001662643935	1.16180497167318	0.327555382700793
2000042	Yes	Yes	No	No	No	Yes	Yes	Yes	No	No	27	Male	High School	81.25	100	73.9130434782609	75	100	66.6666666666667	87.5	100	81.8181818181818	2.23388570794216	0.476275964051973	1.58107667967147	0.359811040540275	2.19000943408199	0.186546848503608
2000045	Yes	Yes	Yes	No	No	Yes	Yes	Yes	No	No	57	Female	Bachelor's degree (College)	65.625	83.3333333333333	42.8571428571429	68.75	80	50	62.5	87.5	37.5	0.787409196308996	0.573716967947203	0.841621233572914	0.420810616786457	0.831710016411633	0.734494372170192
2000046	Yes	Yes	Yes	No	No	Yes	I don't know	Yes	No	No	36	Female	High School	71.875	84.2105263157895	53.8461538461538	81.25	84.6153846153846	66.6666666666667	62.5	83.3333333333333	50	1.09970658295217	0.453294676186447	1.45080353208166	0.294674466745372	0.967421566101701	0.483710783050851
2000047	Yes	Yes	No	No	No	Yes	Yes	No	No	No	43	Female	Bachelor's degree (College)	59.375	76.9230769230769	47.3684210526316	62.5	83.3333333333333	50	56.25	71.4285714285714	44.4444444444444	0.670304105000289	0.401163864875985	0.967421566101701	0.483710783050851	0.426238523051001	0.352829560407363
2000054	Yes	Yes	Yes	No	No	Yes	Yes	Yes	No	No	41	Male	High School	96.875	94.1176470588235	100	100	100	100	93.75	88.8888888888889	100	3.39864110717771	-0.134594082227058	3.06824108870509	0	2.68587414153287	-0.122296721919086
2000055	Yes	Yes	No	No	No	Yes	Yes	No	I'm not sure	No	32	Female	Bachelor's degree (College)	100	100	100	100	100	100	100	100	100	3.70675654937154	-0.0845532361670617	3.02784775405211	-0.130929749925416	3.05845261070857	-0.0639925126687638
2000064	Yes	Yes	No	No	No	Yes	Yes	No	No	No	25	Male	Master's degree (Graduate school)	71.875	80	64.7058823529412	68.75	71.4285714285714	66.6666666666667	75	87.5	62.5	1.21901317740147	0.23211464487218	0.99667612122832	0.0676107613187029	1.46898874434038	0.415855008205816
2000065	Yes	Yes	Yes	I don't remember	No	Yes	I don't know	Yes	No	I don't remember	25	Male	Bachelor's degree (College)	65.625	85.7142857142857	50	68.75	88.8888888888889	42.8571428571429	62.5	80	54.5454545454545	1.06757052387814	0.533785261939071	1.04062797905464	0.700326359320027	0.955806527894342	0.363717969625743
2000069	No	No	No	No	No	I'm not sure	I don't know	No	No	No	48	Female	High School	50	73.3333333333333	29.4117647058824	31.25	62.5	0	68.75	85.7142857142857	55.5555555555556	0.0815306380809999	0.582160404169588	-1.21548118038817	0.926379954158461	1.20728082276	0.46393011249814
2000072	Yes	Yes	Yes	I don't remember	I'm not sure	Yes	Yes	Yes	I'm not sure	I don't remember	55	Female	Bachelor's degree (College)	78.125	64.7058823529412	93.3333333333333	87.5	77.7777777777778	100	68.75	50	87.5	1.87847788987258	-0.561847001107735	2.22994346647191	-0.350262059449568	1.15034938037601	-0.575174690188004
2000073	Yes	Yes	Yes	I don't remember	No	Yes	Yes	Yes	No	I don't remember	67	Male	High School	81.25	85.7142857142857	77.7777777777778	81.25	88.8888888888889	71.4285714285714	81.25	80	81.8181818181818	1.83228019766453	0.151430425045877	1.78658917078021	0.327345763457243	1.7500791021103	-0.0334183174822356
2000075	Yes	I don't know	I'm not sure	No	No	Yes	I don't know	I'm not sure	No	No	48	Female	Bachelor's degree (College)	78.125	70.5882352941177	86.6666666666667	93.75	88.8888888888889	100	62.5	50	75	1.65216670176587	-0.284688265753849	2.68587414153287	-0.122296721919086	0.674489750196082	-0.337244875098041
2000076	Yes	Yes	Yes	No	No	Yes	Yes	Yes	No	No	47	Female	Bachelor's degree (College)	90.625	100	81.25	100	100	100	81.25	100	57.1428571428571	2.74987842644053	0.487792654201388	3.05845261070857	-0.0639925126687638	1.77323118781576	0.706603224115173
2000077	Yes	No	No	Yes	No	Yes	No	No	No	Yes	36	Female	High School	71.875	83.3333333333333	57.1428571428571	75	80	66.6666666666667	68.75	87.5	50	1.14743393589441	0.393704598154498	1.27234853286837	0.205446967138728	1.15034938037601	0.575174690188004
2000078	Yes	Yes	No	No	No	Yes	Yes	No	No	No	35	Male	Bachelor's degree (College)	100	100	100	100	100	100	100	100	100	3.70675654937153	0.0845532361670613	2.73624660462041	0.400701736208502	3.02784775405211	-0.130929749925416
2000082	Yes	I don't know	No	I don't remember	No	Yes	No	No	No	No	34	Male	Master's degree (Graduate school)	37.5	60	17.6470588235294	31.25	66.6666666666667	10	43.75	55.5555555555556	28.5714285714286	-0.675552388511471	0.591123297391535	-0.850824266249143	0.856139432420029	-0.426238523051001	0.352829560407363
2000084	Yes	No	No	I don't remember	Yes	Yes	Yes	No	Yes	I don't remember	28	Male	High School	65.625	58.8235294117647	73.3333333333333	81.25	83.3333333333333	80	50	45.4545454545455	60	0.845933554150455	-0.19995894613486	1.80904279967462	0.0629001662643935	0.139161808814372	-0.183766198728614
2000085	Yes	Yes	Yes	No	No	Yes	Yes	Yes	No	No	61	Female	High School	71.875	66.6666666666667	76.4705882352941	68.75	75	62.5	75	57.1428571428571	88.8888888888889	1.1522495832778	-0.145397492343443	0.993129114160457	0.177925193115853	1.40065271864005	-0.520313989527322
2000086	Yes	Yes	No	No	No	Yes	Yes	No	No	No	27	Female	Bachelor's degree (College)	84.375	94.1176470588235	73.3333333333333	87.5	100	75	81.25	88.8888888888889	71.4285714285714	2.18765219457189	0.470900374075855	2.20861029454863	0.429815397078232	1.78658917078021	0.327345763457243
2000089	Yes	Yes	No	No	No	Yes	Yes	No	No	No	43	Male	High School	50	85.7142857142857	22.2222222222222	56.25	88.8888888888889	14.2857142857143	43.75	80	27.2727272727273	0.302860850091754	0.916140098832264	0.153069824969208	1.14410543636275	0.237035886989677	0.723103290078076
2000098	Yes	Yes	Yes	No	No	Yes	Yes	Yes	No	No	38	Male	Bachelor's degree (College)	81.25	80	82.3529411764706	87.5	83.3333333333333	90	75	77.7777777777778	71.4285714285714	1.77052072522018	-0.0436391290371783	2.2489731316463	-0.15706499972145	1.33065849571925	0.0993804259267621
2000100	Yes	Yes	I'm not sure	No	No	Yes	Yes	I'm not sure	No	No	42	Male	High School	87.5	88.2352941176471	86.6666666666667	93.75	100	90	81.25	81.8181818181818	80	2.2976030493926	0.0380299080595162	2.66454569264524	0.050721280778019	1.7500791021103	0.0334183174822353
2000101	Yes	Yes	No	No	No	Yes	Yes	No	No	No	44	Male	Bachelor's degree (College)	75	93.3333333333333	58.8235294117647	81.25	100	62.5	68.75	85.7142857142857	55.5555555555556	1.72409377698439	0.639039057551829	1.85275990831692	0.607740590194085	1.20728082276	0.46393011249814
2000102	Yes	No	No	No	No	Yes	No	No	No	No	46	Male	High School	78.125	82.3529411764706	73.3333333333333	75	87.5	62.5	81.25	77.7777777777778	85.7142857142857	1.55182521485736	0.152986884218591	1.46898874434038	0.415855008205816	1.83228019766453	-0.151430425045877
2000113	Yes	Yes	No	No	No	Yes	Yes	No	No	No	32	Female	Ph.D. (Graduate school)	87.5	78.5714285714286	94.4444444444444	93.75	88.8888888888889	100	81.25	60	90.9090909090909	2.38485742576642	-0.400790105139838	2.68587414153287	-0.122296721919086	1.58852483925474	-0.540915316491568
2000114	Yes	Yes	No	No	No	Yes	Yes	No	No	No	22	Female	Bachelor's degree (College)	84.375	86.6666666666667	82.3529411764706	87.5	83.3333333333333	90	81.25	88.8888888888889	71.4285714285714	2.03967110828406	0.0909360624947574	2.2489731316463	-0.15706499972145	1.78658917078021	0.327345763457243
2000122	Yes	Yes	Yes	No	No	Yes	Yes	Yes	No	No	20	Male	Bachelor's degree (College)	78.125	100	69.5652173913043	75	100	66.6666666666667	81.25	100	72.7272727272727	2.10515503189438	0.54064130207586	1.58107667967147	0.359811040540275	1.88613691212784	0.338483109480682
2000124	Yes	Yes	No	No	No	Yes	Yes	No	No	No	36	Male	Bachelor's degree (College)	71.875	87.5	56.25	87.5	100	77.7777777777778	56.25	77.7777777777778	28.5714285714286	1.30766006498618	0.496519347882919	2.22994346647191	0.350262059449568	0.198760851853524	0.665329247859625
2000125	Yes	Yes	No	I don't remember	No	Yes	Yes	No	No	I don't remember	38	Male	High School	75	66.6666666666667	85.7142857142857	81.25	70	100	68.75	62.5	75	1.4982978231736	-0.318421612291342	1.90739463980868	-0.429296807196299	0.993129114160457	-0.177925193115853
2000127	Yes	Yes	No	No	No	Yes	Yes	No	No	No	42	Male	High School	87.5	92.3076923076923	84.2105263157895	87.5	83.3333333333333	90	87.5	100	77.7777777777778	2.42922483993538	0.211464452305157	2.2489731316463	-0.15706499972145	2.22994346647191	0.350262059449568
2000128	Yes	Yes	I'm not sure	Yes	No	No	Yes	I'm not sure	No	Yes	27	Male	High School	84.375	86.6666666666667	82.3529411764706	100	100	100	68.75	75	62.5	2.03967110828406	0.0909360624947574	3.05845261070857	-0.0639925126687638	0.993129114160457	0.177925193115853
2000129	Yes	No	No	No	No	Yes	No	No	No	No	28	Female	High School	68.75	85.7142857142857	55.5555555555556	87.5	88.8888888888889	85.7142857142857	50	80	36.3636363636364	1.20728082276	0.46393011249814	2.28821087272549	0.0765349124846041	0.492865538055869	0.595188464544979
2000141	Yes	No	Yes	No	No	Yes	No	Yes	No	No	25	Male	High School	78.125	94.4444444444444	57.1428571428571	81.25	100	50	75	87.5	62.5	1.77323118781576	0.706603224115173	1.64485362695147	0.822426813475736	1.46898874434038	0.415855008205816
2000142	Yes	I don't know	Yes	No	No	Yes	I don't know	Yes	No	No	18	Female	High School	81.25	100	53.8461538461538	93.75	100	66.6666666666667	68.75	100	50	2.03449012614247	0.920686447781595	2.19955233781416	0.669048869611624	1.38299412710064	0.691497063550319
2000143	Yes	Yes	I'm not sure	No	No	Yes	Yes	I'm not sure	No	No	36	Male	Master's degree (Graduate school)	100	100	100	100	100	100	100	100	100	3.70675654937154	-0.0845532361670617	3.02784775405211	-0.130929749925416	3.05845261070857	-0.0639925126687638
2000144	Yes	I don't know	Yes	I don't remember	No	I'm not sure	I don't know	Yes	No	I don't remember	24	Male	Bachelor's degree (College)	90.625	100	82.3529411764706	87.5	100	77.7777777777778	93.75	100	87.5	2.76281412746318	0.452507572084322	2.22994346647191	0.350262059449568	2.68446992472855	0.191885581988269
2000145	Yes	I don't know	Yes	No	No	Yes	I don't know	Yes	No	No	26	Female	High School	81.25	92.8571428571429	72.2222222222222	75	88.8888888888889	57.1428571428571	87.5	100	81.8181818181818	2.0546895905353	0.437888997417872	1.40065271864005	0.520313989527322	2.19000943408199	0.186546848503608
2000146	Yes	I don't know	No	No	No	Yes	Yes	No	No	No	24	Female	Bachelor's degree (College)	87.5	100	76.4705882352941	93.75	100	90	81.25	100	57.1428571428571	2.55543691979826	0.556196175916785	2.66454569264524	0.050721280778019	1.77323118781576	0.706603224115173
2000147	Yes	Yes	No	No	No	Yes	Yes	No	No	No	38	Female	Bachelor's degree (College)	71.875	75	68.75	81.25	90	66.6666666666667	62.5	50	70	1.16326616131075	0.0928566695407061	1.71227886484006	0.425412133124572	0.524400512708041	-0.26220025635402
2000148	Yes	Yes	No	No	No	I'm not sure	I don't know	No	No	No	41	Male	Master's degree (Graduate school)	68.75	70.5882352941177	66.6666666666667	56.25	50	60	81.25	81.8181818181818	80	0.972122384424545	0.0553338929168153	0.2533471031358	-0.1266735515679	1.7500791021103	0.0334183174822353
2000157	Yes			I don't remember	I'm not sure	Yes	Yes	Yes	I'm not sure	I don't remember	55	Male	High School	65.625	72.2222222222222	57.1428571428571	81.25	90	66.6666666666667	50	50	50	0.769468167642483	0.204721714028537	1.71227886484006	0.425412133124572	0	0
2000160	Yes	Yes	Yes	No	No	Yes	Yes	Yes	No	No	25	Female	Bachelor's degree (College)	90.625	93.3333333333333	88.2352941176471	87.5	100	77.7777777777778	93.75	87.5	100	2.68791737879984	0.157127256644103	2.22994346647191	0.350262059449568	2.68446992472855	-0.191885581988269
2000163	Yes	Yes	Yes	No	No	Yes	Yes	Yes	No	No	58	Male	Bachelor's degree (College)	75	68.75	81.25	81.25	70	100	68.75	66.6666666666667	70	1.37592297013355	-0.199185073952103	1.90739463980868	-0.429296807196299	0.955127812003498	-0.0468366067062916
2000172	Yes	No	No	I don't remember	No	Yes	No	No	No	I don't remember	28	Male	Bachelor's degree (College)	68.75	75	62.5	81.25	100	66.6666666666667	56.25	55.5555555555556	57.1428571428571	0.993129114160457	0.177925193115853	1.89596109198098	0.517253246695032	0.319722668674567	-0.0201510354554214
2000173	Yes	Yes	Yes	I don't remember	No	Yes	Yes	Yes	No	I don't remember	22	Male	High School	87.5	88.8888888888889	85.7142857142857	87.5	90	83.3333333333333	87.5	87.5	87.5	2.28821087272549	0.0765349124846041	2.2489731316463	0.15706499972145	2.30069876075202	0
2000176	Yes	Yes	Yes	I don't remember	No	Yes	Yes	Yes	No	I don't remember	43	Male	Bachelor's degree (College)	71.875	93.3333333333333	52.9411764705882	75	85.7142857142857	66.6666666666667	68.75	100	37.5	1.5748772198523	0.713647336117876	1.4982978231736	0.318421612291342	1.21548118038817	0.926379954158461
2000177	Yes	I don't know	No	No	No	Yes	I don't know	No	No	No	27	Female	Bachelor's degree (College)	93.75	100	88.8888888888889	93.75	100	85.7142857142857	93.75	100	90.9090909090909	3.02338343958654	0.29105137094592	2.66078934190119	0.262824147072454	2.61672930166354	-0.0268130852871679
2000178	Yes	Yes	Yes	No	No	Yes	Yes	Yes	No	No	54	Male	Bachelor's degree (College)	81.25	73.3333333333333	88.2352941176471	87.5	83.3333333333333	90	75	66.6666666666667	85.7142857142857	1.80975715596591	-0.281952854772865	2.2489731316463	-0.15706499972145	1.4982978231736	-0.318421612291342
3000002	I'm not sure	I don't know	No	No	No	Yes	I don't know	No	No	No	33	Male	Bachelor's degree (College)	65.625	66.6666666666667	64.7058823529412	62.5	66.6666666666667	60	68.75	66.6666666666667	71.4285714285714	0.808119243124011	0.0266676777334517	0.684074402431257	0.0886900980798288	0.996676121228321	-0.0676107613187028
3000006	Yes	Yes	No	I don't remember	No	Yes	Yes	No	No	I don't remember	36	Male	Bachelor's degree (College)	100	100	100	100	100	100	100	100	100	3.72342459614934	0.027797662258758	3.06824108870509	0	3.05845261070857	0.0639925126687639
3000007	Yes	Yes	Yes	No	No	Yes	Yes	Yes	No	No	47	Male	Master's degree (Graduate school)	93.75	92.3076923076923	94.7368421052632	100	100	100	87.5	85.7142857142857	88.8888888888889	3.04593313091112	-0.096889693182711	3.02784775405211	-0.130929749925416	2.28821087272549	-0.0765349124846039
3000010	Yes	Yes	No	Yes	No	Yes	Yes	No	No	Yes	26	Male	Bachelor's degree (College)	93.75	88.8888888888889	95.6521739130435	100	100	100	87.5	80	90.9090909090909	2.93231565535708	-0.24551747883119	2.88201377649825	-0.290657507873119	2.17679896969185	-0.246778251273011
3000013	Yes	Yes	No	No	No	Yes	Yes	No	No	No	48	Female	High School	68.75	77.7777777777778	57.1428571428571	81.25	90	66.6666666666667	56.25	62.5	50	0.944722043579092	0.292348651996841	1.71227886484006	0.425412133124572	0.318639363964375	0.159319681982188
3000017	Yes	Yes	No	No	No	Yes	Yes	No	No	No	30	Male	Bachelor's degree (College)	96.875	100	94.4444444444444	100	100	100	93.75	100	90.9090909090909	3.39596190876224	0.10476213635807	3.05845261070857	0.0639925126687639	2.61672930166354	-0.0268130852871679
3000020	Yes	No	Yes	No	No	Yes	Yes	Yes	No	No	30	Male	Bachelor's degree (College)	68.75	70.5882352941177	66.6666666666667	62.5	66.6666666666667	60	75	72.7272727272727	80	0.972122384424545	0.0553338929168153	0.684074402431257	0.0886900980798288	1.44620658015615	-0.118517943494839
3000023	Yes	I don't know	No	I don't remember	No	Yes	No	No	No	I don't remember	45	Female	Bachelor's degree (College)	96.875	100	94.7368421052632	93.75	100	90	100	100	100	3.38868129715698	0.0744843899402183	2.66454569264524	0.050721280778019	3.05845261070857	-0.0639925126687638
3000024	Yes	I don't know	Yes	No	No	Yes	I don't know	Yes	No	No	27	Male	High School	87.5	88.2352941176471	86.6666666666667	93.75	88.8888888888889	100	81.25	87.5	75	2.2976030493926	0.0380299080595162	2.68587414153287	-0.122296721919086	1.82483913057209	0.237929815089963
3000027	Yes	No	No	I don't remember	No	Yes	No	No	No	I don't remember	27	Female	High School	84.375	94.1176470588235	73.3333333333333	93.75	100	85.7142857142857	75	87.5	62.5	2.18765219457189	0.470900374075855	2.66078934190119	0.262824147072454	1.46898874434038	0.415855008205816
3000028	Yes	Yes	No	No	No	Yes	Yes	No	No	No	49	Female	High School	87.5	81.25	93.75	87.5	71.4285714285714	100	87.5	88.8888888888889	85.7142857142857	2.42126710337142	-0.323486992666835	2.15916763995591	-0.513634998045093	2.28821087272549	0.0765349124846041
3000029	Yes	Yes	Yes	No	No	Yes	Yes	Yes	No	No	29	Female	Bachelor's degree (College)	90.625	100	78.5714285714286	100	100	100	81.25	100	62.5	2.70614443279893	0.561433608656091	3.02784775405211	0.130929749925417	1.85275990831692	0.607740590194085
3000030	Yes	Yes	Yes	I don't remember	No	Yes	Yes	Yes	No	I don't remember	47	Other	High School	71.875	78.9473684210526	61.5384615384615	87.5	84.6153846153846	100	56.25	66.6666666666667	50	1.09797761248149	0.255607574119553	1.9874977988879	0.0263273333422501	0.430727299295457	0.215363649647729
3000034	Yes	Yes	No	No	Yes	Yes	I don't know	No	Yes	No	29	Male	High School	68.75	60	76.4705882352941	81.25	83.3333333333333	80	56.25	44.4444444444444	71.4285714285714	0.974869387118143	-0.234087590423272	1.80904279967462	0.0629001662643935	0.426238523051001	-0.352829560407363
3000035	Yes	Yes	No	No	No	Yes	Yes	No	No	No	40	Female	Bachelor's degree (College)	68.75	81.25	56.25	75	90	50	62.5	66.6666666666667	60	1.04445724362905	0.364917937204353	1.2815515655446	0.6407757827723	0.684074402431257	0.0886900980798288
3000037	Yes	I don't know	Yes	No	No	Yes	I don't know	Yes	No	No	44	Male	High School	81.25	86.6666666666667	76.4705882352941	93.75	100	87.5	68.75	71.4285714285714	66.6666666666667	1.83229390061913	0.194624666327221	2.68446992472855	0.191885581988269	0.99667612122832	0.0676107613187029
3000038	Yes	Yes	I'm not sure	No	No	Yes	I don't know	I'm not sure	No	No	24	Female	High School	68.75	64.7058823529412	73.3333333333333	62.5	62.5	62.5	75	66.6666666666667	85.7142857142857	1.00031766703864	-0.122766889690767	0.63727872792875	0	1.4982978231736	-0.318421612291342
3000040	I'm not sure	Yes	No	No	No	I'm not sure	I don't know	No	No	No	42	Female	Master's degree (Graduate school)	37.5	52.9411764705882	20	43.75	55.5555555555556	28.5714285714286	31.25	50	12.5	-0.767829959764642	0.457706253690593	-0.426238523051001	0.352829560407363	-1.15034938037601	0.575174690188004
3000042	Yes	Yes	Yes	I don't remember	No	Yes	I don't know	Yes	No	I don't remember	50	Female	Bachelor's degree (College)	68.75	55.5555555555556	73.9130434782609	75	50	83.3333333333333	62.5	60	63.6363636363636	0.780377188800967	-0.250478295518621	0.967421566101701	-0.483710783050851	0.602102798652844	-0.0477042961906225
3000044	Yes	Yes	No	I don't remember	No	Yes	I don't know	No	No	I don't remember	46	Male	Bachelor's degree (College)	87.5	100	75	87.5	100	77.7777777777778	87.5	100	71.4285714285714	2.53722161761773	0.594121058612785	2.22994346647191	0.350262059449568	2.15916763995591	0.513634998045094
3000045	Yes	Yes	Yes	No	Yes	Yes	Yes	Yes	No	No	33	Male	High School	65.625	61.1111111111111	71.4285714285714	50	50	50	81.25	75	87.5	0.848164968995371	-0.141866337435178	0	0	1.82483913057209	-0.237929815089963
3000046	Yes	Yes	Yes	I don't remember	I'm not sure	Yes	Yes	Yes	I'm not sure	I don't remember	35	Male	Bachelor's degree (College)	78.125	84.2105263157895	69.2307692307692	93.75	92.3076923076923	100	62.5	66.6666666666667	60	1.50555019103589	0.250372872144589	2.39349843837455	0.229327653085573	0.684074402431257	0.0886900980798288
3000047	Yes	Yes	No	No	No	Yes	Yes	No	No	No	35	Male	High School	100	100	100	100	100	100	100	100	100	3.70675654937154	-0.0845532361670617	3.02784775405211	-0.130929749925416	3.05845261070857	-0.0639925126687638
3000048	Yes	Yes	No	I don't remember	No	Yes	Yes	No	No	I don't remember	32	Male	Bachelor's degree (College)	93.75	86.6666666666667	100	100	100	100	87.5	75	100	3.00028157697021	-0.389369171848322	3.05845261070857	-0.0639925126687638	2.20861029454863	-0.429815397078232
3000049	Yes	No	No	No	No	Yes	No	No	No	No	27	Male	High School	87.5	92.8571428571429	83.3333333333333	100	100	100	75	80	72.7272727272727	2.43265535878722	0.24890611329191	3.05845261070857	0.0639925126687639	1.44620658015615	0.118517943494839
3000050	Yes	Yes	Yes	No	No	I'm not sure	No	Yes	No	No	47	Male	High School	62.5	66.6666666666667	58.8235294117647	62.5	66.6666666666667	60	62.5	66.6666666666667	57.1428571428571	0.653735130235824	0.103859734177545	0.684074402431257	0.0886900980798288	0.610739669088162	0.125357464751376
3000053	Yes	I don't know	No	I don't remember	No	Yes	No	No	No	I don't remember	35	Female	Bachelor's degree (College)	50	73.3333333333333	29.4117647058824	62.5	87.5	37.5	37.5	57.1428571428571	22.2222222222222	0.0815306380809999	0.582160404169588	0.831710016411633	0.734494372170192	-0.584697303993682	0.472361021789546
3000056	Yes	Yes	Yes	No	No	Yes	Yes	Yes	No	No	34	Male	Bachelor's degree (College)	87.5	100	73.3333333333333	93.75	100	85.7142857142857	81.25	100	62.5	2.51243568354352	0.633292118561671	2.66078934190119	0.262824147072454	1.85275990831692	0.607740590194085
3000058	Yes	Yes	No	No	No	Yes	Yes	No	No	No	35	Male	High School	100	100	100	100	100	100	100	100	100	3.61230501860619	-0.212933691280046	2.88201377649825	-0.290657507873119	2.9721731951295	-0.204535032020149
3000063	Yes	Yes	Yes	No	No	Yes	Yes	Yes	No	No	24	Male	Bachelor's degree (College)	93.75	92.3076923076923	94.7368421052632	100	100	100	87.5	85.7142857142857	88.8888888888889	3.04593313091112	-0.096889693182711	3.02784775405211	-0.130929749925416	2.28821087272549	-0.0765349124846039
3000064	Yes	I don't know	No	No	No	Yes	No	No	No	No	44	Female	Bachelor's degree (College)	75	93.3333333333333	58.8235294117647	81.25	85.7142857142857	77.7777777777778	68.75	100	37.5	1.72409377698439	0.639039057551829	1.83228019766453	0.151430425045877	1.21548118038817	0.926379954158461
3000066	I'm not sure	Yes	Yes	No	No	I'm not sure	No	Yes	No	No	35	Male	Ph.D. (Graduate school)	75	86.6666666666667	64.7058823529412	81.25	100	70	68.75	77.7777777777778	57.1428571428571	1.48816356046534	0.366689836404116	1.90739463980868	0.429296807196299	0.944722043579092	0.292348651996841
3000069	Yes	Yes	No	I don't remember	No	Yes	Yes	No	I'm not sure	I don't remember	41	Male	Bachelor's degree (College)	75	86.6666666666667	64.7058823529412	87.5	100	75	62.5	71.4285714285714	55.5555555555556	1.48816356046534	0.366689836404116	2.20861029454863	0.429815397078232	0.705659120814725	0.213119261525501
3000070	Yes	Yes	No	No	No	Yes	I don't know	No	No	No	24	Female	Bachelor's degree (College)	78.125	76.4705882352941	80	81.25	75	87.5	75	77.7777777777778	71.4285714285714	1.56314351755526	-0.0600494747952856	1.82483913057209	-0.237929815089963	1.33065849571925	0.0993804259267621
3000071	No	No	Yes	No	No	No	No	Yes	No	No	63	Male	High School	93.75	100	89.4736842105263	93.75	100	90	93.75	100	88.8888888888889	3.02094455878393	0.258352759126743	2.66454569264524	0.050721280778019	2.68587414153287	0.122296721919086
3000073	Yes	Yes	No	No	No	Yes	Yes	No	No	No	35	Male	High School	62.5	64.2857142857143	61.1111111111111	75	66.6666666666667	85.7142857142857	50	60	45.4545454545455	0.648322503863078	0.0419451048690307	1.4982978231736	-0.318421612291342	0.139161808814371	0.183766198728614
3000075	Yes	Yes	Yes	No	No	I'm not sure	I don't know	Yes	No	No	67	Male	Bachelor's degree (College)	65.625	76.4705882352941	53.3333333333333	81.25	88.8888888888889	71.4285714285714	50	62.5	37.5	0.805174017889472	0.318935275037607	1.78658917078021	0.327345763457243	0	0.318639363964375
3000076	Yes	Yes	Yes	No	No	Yes	Yes	Yes	No	No	61	Female	High School	96.875	93.75	100	100	100	100	93.75	88.8888888888889	100	3.3968524117742	-0.164305661534553	3.05845261070857	-0.0639925126687638	2.68587414153287	-0.122296721919086
3000077	Yes	I don't know	No	No	No	Yes	Yes	No	No	No	60	Male	Bachelor's degree (College)	78.125	77.7777777777778	78.5714285714286	100	100	100	56.25	50	62.5	1.55634828152976	-0.0134644669784937	3.02784775405211	0.130929749925417	0.318639363964375	-0.159319681982188
3000078	Yes	Yes	No	No	No	Yes	Yes	No	No	No	60	Female	Ph.D. (Graduate school)	100	100	100	100	100	100	100	100	100	3.70675654937153	0.0845532361670613	2.73624660462041	0.400701736208502	3.02784775405211	-0.130929749925416
3000080	Yes	Yes	Yes	No	No	Yes	No	Yes	No	No	45	Female	Bachelor's degree (College)	68.75	73.3333333333333	64.7058823529412	68.75	71.4285714285714	66.6666666666667	68.75	75	62.5	1.00031766703864	0.122766889690767	0.99667612122832	0.0676107613187029	0.993129114160457	0.177925193115853
3000082	Yes	I don't know	No	No	No	Yes	I don't know	No	No	No	29	Female	Bachelor's degree (College)	65.625	86.6666666666667	47.0588235294118	81.25	83.3333333333333	80	50	88.8888888888889	0	1.03698034282851	0.592281445222529	1.80904279967462	0.0629001662643935	-0.244593443838173	1.34293707076644
3000084	Yes	No	Yes	Yes	No	Yes	Yes	No	No	No	32	Female	Bachelor's degree (College)	53.125	64.7058823529412	40	37.5	50	30	68.75	72.7272727272727	60	0.124044840692754	0.315369523482177	-0.524400512708041	0.26220025635402	0.857932449719037	0.175619121723719
3000088	Yes	Yes	Yes	No	No	Yes	Yes	Yes	No	No	21	Female	High School	78.125	82.3529411764706	73.3333333333333	93.75	88.8888888888889	100	62.5	75	50	1.55182521485736	0.152986884218591	2.68587414153287	-0.122296721919086	0.674489750196082	0.337244875098041
3000089	Yes	Yes	No	No	No	Yes	Yes	No	No	No	63	Male	Master's degree (Graduate school)	96.875	92.8571428571429	100	100	100	100	93.75	80	100	3.37973961774108	-0.224636016185017	3.05845261070857	0.0639925126687639	2.53224286315781	-0.424500198005992
3000090	Yes	I don't know	No	I don't remember	No	Yes	No	No	No	I don't remember	25	Male	Bachelor's degree (College)	71.875	100	60.8695652173913	68.75	100	58.3333333333333	75	100	63.6363636363636	1.86913988113101	0.658648877457545	1.36077777462393	0.469960493064042	1.63030726106165	0.466397935013778
3000091	Yes	Yes	No	No	No	Yes	Yes	No	No	No	42	Female	High School	90.625	100	80	93.75	100	85.7142857142857	87.5	100	75	2.73113119390634	0.523944363380258	2.66078934190119	0.262824147072454	2.20861029454863	0.429815397078232
3000092	I'm not sure	No	No	I don't remember	No	Yes	No	No	No	I don't remember	36	Female	High School	68.75	87.5	50	75	85.7142857142857	66.6666666666667	62.5	88.8888888888889	28.5714285714286	1.15034938037601	0.575174690188004	1.4982978231736	0.318421612291342	0.654691526914487	0.893294585390106
3000093	I'm not sure	I don't know	Yes	I don't remember	No	Yes	I don't know	Yes	No	I don't remember	30	Female	Bachelor's degree (College)	62.5	77.7777777777778	42.8571428571429	81.25	90	66.6666666666667	43.75	62.5	25	0.584697303993682	0.472361021789546	1.71227886484006	0.425412133124572	-0.355850386231707	0.496564557080228
3000094	Yes	I don't know	No	No	Yes	Yes	I don't know	No	Yes	No	32	Male	Ph.D. (Graduate school)	65.625	73.6842105263158	53.8461538461538	81.25	76.9230769230769	100	50	66.6666666666667	40	0.73019861606934	0.268540692745031	1.70373748347783	-0.115552824362786	0.177380196159658	0.342037201215629
3000095	Yes	Yes	No	No	No	Yes	Yes	No	No	No	45	Female	High School	81.25	84.6153846153846	78.9473684210526	81.25	100	70	81.25	71.4285714285714	88.8888888888889	1.8246726131465	0.107739926212951	1.90739463980868	0.429296807196299	1.78658917078021	-0.327345763457243
3000096	Yes	Yes	No	Yes	Yes	Yes	Yes	No	Yes	Yes	30	Male	Bachelor's degree (College)	90.625	93.3333333333333	88.2352941176471	100	100	100	81.25	87.5	75	2.68791737879984	0.157127256644103	3.05845261070857	-0.0639925126687638	1.82483913057209	0.237929815089963
3000102	Yes	Yes	Yes	No	No	Yes	I don't know	Yes	No	No	42	Male	Bachelor's degree (College)	93.75	94.1176470588235	93.3333333333333	93.75	100	87.5	93.75	88.8888888888889	100	3.06581241740582	0.0318202626588869	2.68446992472855	0.191885581988269	2.68587414153287	-0.122296721919086
3000103	Yes	Yes	No	I don't remember	No	Yes	Yes	No	No	I don't remember	43	Female	High School	93.75	92.3076923076923	94.7368421052632	93.75	100	90	93.75	85.7142857142857	100	3.04593313091112	-0.096889693182711	2.66454569264524	0.050721280778019	2.66078934190119	-0.262824147072454
3000104	Yes	Yes	Yes	No	No	Yes	Yes	Yes	No	No	39	Male	High School	87.5	88.2352941176471	86.6666666666667	93.75	88.8888888888889	100	81.25	87.5	75	2.2976030493926	0.0380299080595162	2.68587414153287	-0.122296721919086	1.82483913057209	0.237929815089963
3000105	Yes	I don't know	No	No	No	Yes	I don't know	No	No	No	40	Male	High School	75	92.8571428571429	61.1111111111111	75	88.8888888888889	57.1428571428571	75	100	63.6363636363636	1.74744993974803	0.591508822811507	1.40065271864005	0.520313989527322	1.63030726106165	0.466397935013778
3000106	Yes	Yes	No	No	No	Yes	Yes	No	No	No	37	Female	Bachelor's degree (College)	96.875	100	95.6521739130435	100	100	100	93.75	100	90.9090909090909	3.30489412453278	-0.0592282442433393	2.88201377649825	-0.290657507873119	2.61672930166354	-0.0268130852871679
3000107	Yes	No	No	No	Yes	Yes	I don't know	No	Yes	No	47	Male	Bachelor's degree (College)	96.875	94.1176470588235	100	100	100	100	93.75	87.5	100	3.39864110717771	-0.134594082227058	3.05845261070857	0.0639925126687639	2.68446992472855	-0.191885581988269
3000108	Yes	Yes	No	No	Yes	Yes	Yes	No	Yes	No	35	Female	Bachelor's degree (College)	81.25	87.5	75	81.25	85.7142857142857	77.7777777777778	81.25	88.8888888888889	71.4285714285714	1.82483913057209	0.237929815089963	1.83228019766453	0.151430425045877	1.78658917078021	0.327345763457243
3000109	I'm not sure	No	Yes	No	I'm not sure	I'm not sure	No	Yes	I'm not sure	No	34	Male	High School	81.25	88.8888888888889	71.4285714285714	87.5	90	83.3333333333333	75	87.5	62.5	1.78658917078021	0.327345763457243	2.2489731316463	0.15706499972145	1.46898874434038	0.415855008205816
3000110	Yes	Yes	Yes	No	No	Yes	Yes	Yes	No	No	40	Female	Bachelor's degree (College)	90.625	100	76.9230769230769	100	100	100	81.25	100	70	2.67424742822896	0.600807796738349	2.73624660462041	0.400701736208502	1.90739463980868	0.429296807196299
3000112	Yes	I don't know	Yes	No	No	Yes	I don't know	Yes	No	No	68	Female	Master's degree (Graduate school)	71.875	86.6666666666667	58.8235294117647	75	85.7142857142857	66.6666666666667	68.75	87.5	50	1.33377944757715	0.443881892848209	1.4982978231736	0.318421612291342	1.15034938037601	0.575174690188004
3000113	Yes	Yes	Yes	No	No	Yes	Yes	Yes	No	No	48	Female	Bachelor's degree (College)	56.25	50	61.1111111111111	56.25	44.4444444444444	71.4285714285714	56.25	60	54.5454545454545	0.282216147062508	-0.141108073531254	0.426238523051001	-0.352829560407363	0.367532397457228	0.0695809044071858
3000115	Yes	Yes	No	No	No	Yes	Yes	No	No	No	35	Male	High School	59.375	62.5	56.25	68.75	60	83.3333333333333	50	66.6666666666667	40	0.475950048574546	0.0806643396771022	1.2207686692375	-0.357037231482951	0.177380196159658	0.342037201215629
3000116	Yes	Yes	No	No	No	Yes	Yes	No	No	No	29	Female	High School	90.625	88.2352941176471	93.3333333333333	93.75	100	90	87.5	81.8181818181818	100	2.68791737879984	-0.157127256644103	2.66454569264524	0.050721280778019	2.19000943408199	-0.186546848503608
3000119	Yes	Yes	Yes	No	No	Yes	Yes	Yes	No	No	31	Female	Bachelor's degree (College)	71.875	61.5384615384615	78.9473684210526	87.5	83.3333333333333	90	56.25	42.8571428571429	66.6666666666667	1.09797761248149	-0.255607574119553	2.2489731316463	-0.15706499972145	0.250714929502752	-0.305369834544081
3000121	Yes	I don't know	No	No	No	Yes	I don't know	No	No	No	29	Female	High School	78.125	85.7142857142857	72.2222222222222	81.25	88.8888888888889	71.4285714285714	75	80	72.7272727272727	1.65702632172792	0.239057363014182	1.78658917078021	0.327345763457243	1.44620658015615	0.118517943494839
3000124	Yes	Yes	Yes	Yes	No	Yes	Yes	Yes	No	Yes	26	Male	Bachelor's degree (College)	90.625	87.5	93.75	93.75	85.7142857142857	100	87.5	88.8888888888889	85.7142857142857	2.68446992472855	-0.191885581988269	2.66078934190119	-0.262824147072454	2.28821087272549	0.0765349124846041
3000127	No	No	Yes	No	No	No	No	Yes	No	No	23	Male	High School	46.875	69.2307692307692	31.5789473684211	37.5	33.3333333333333	40	56.25	100	22.2222222222222	0.0228965700424054	0.490953938352153	-0.684074402431257	-0.0886900980798288	0.700524118899135	1.11497173323595
3000128	Yes	No	Yes	I don't remember	No	Yes	No	Yes	No	I don't remember	30	Male	Bachelor's degree (College)	96.875	93.3333333333333	100	100	100	100	93.75	87.5	100	3.39059590637745	-0.194212007144702	3.05845261070857	-0.0639925126687638	2.68446992472855	-0.191885581988269
3000130	Yes	Yes	No	I don't remember	No	Yes	I don't know	No	No	No	43	Female	High School	87.5	100	76.4705882352941	87.5	100	80	87.5	100	71.4285714285714	2.55543691979826	0.556196175916785	2.22461536067355	0.270686446763862	2.15916763995591	0.513634998045094
3000131	Yes	Yes	Yes	No	No	Yes	Yes	Yes	No	No	28	Male	Bachelor's degree (College)	84.375	87.5	81.25	87.5	80	100	81.25	100	70	2.03749593939488	0.131601410678566	2.22461536067355	-0.270686446763862	1.90739463980868	0.429296807196299
3000133	Yes	Yes	No	No	No	Yes	Yes	No	No	No	20	Male	High School	81.25	86.6666666666667	76.4705882352941	93.75	100	87.5	68.75	71.4285714285714	66.6666666666667	1.83229390061913	0.194624666327221	2.68446992472855	0.191885581988269	0.99667612122832	0.0676107613187029
3000137	Yes	I don't know	No	No	No	Yes	I don't know	No	No	No	42	Female	Bachelor's degree (College)	68.75	100	44.4444444444444	75	100	42.8571428571429	62.5	100	45.4545454545455	1.66303279185733	0.971226694810526	1.41320644823035	0.886615593907878	1.16736627122317	0.697868429933015
3000140	Yes	I don't know	Yes	No	No	Yes	No	Yes	No	No	45	Male	High School	87.5	93.75	81.25	87.5	100	77.7777777777778	87.5	88.8888888888889	85.7142857142857	2.42126710337142	0.323486992666835	2.22994346647191	0.350262059449568	2.28821087272549	0.0765349124846041
3000142	Yes	Yes	Yes	No	No	Yes	Yes	Yes	No	No	67	Male	Bachelor's degree (College)	87.5	89.4736842105263	84.6153846153846	100	100	100	75	66.6666666666667	80	2.27219575305142	0.116021643739509	2.73624660462041	0.400701736208502	1.27234853286837	-0.205446967138728
3000143	Yes	No	Yes	No	No	Yes	No	Yes	No	No	48	Male	Bachelor's degree (College)	90.625	92.3076923076923	89.4736842105263	93.75	100	90	87.5	85.7142857142857	88.8888888888889	2.67819639253807	0.0869786760038138	2.66454569264524	0.050721280778019	2.28821087272549	-0.0765349124846039
3000147	Yes	No	I'm not sure	No	No	Yes	No	I'm not sure	No	No	60	Female	Bachelor's degree (College)	90.625	100	81.25	100	100	100	81.25	100	70	2.74987842644053	0.487792654201388	3.02784775405211	0.130929749925417	1.90739463980868	0.429296807196299
3000148	Yes	Yes	Yes	No	No	Yes	Yes	Yes	No	No	53	Female	Bachelor's degree (College)	87.5	82.3529411764706	93.3333333333333	87.5	83.3333333333333	90	87.5	81.8181818181818	100	2.4299854376913	-0.286093227198377	2.2489731316463	-0.15706499972145	2.19000943408199	-0.186546848503608
3000150	Yes	Yes	Yes	I don't remember	No	Yes	Yes	Yes	No	I don't remember	22	Male	Bachelor's degree (College)	90.625	88.2352941176471	93.3333333333333	93.75	100	87.5	87.5	77.7777777777778	100	2.68791737879984	-0.157127256644103	2.68446992472855	0.191885581988269	2.22994346647191	-0.350262059449568
3000151	Yes		No	No	No	Yes	Yes	I'm not sure		No	44	Female	Ph.D. (Graduate school)	90.625	84.6153846153846	94.7368421052632	93.75	100	90	87.5	71.4285714285714	100	2.63993249142447	-0.299890012926034	2.66454569264524	0.050721280778019	2.15916763995591	-0.513634998045093
3000154	Yes	I don't know	Yes	No	No	Yes	I don't know	Yes	No	No	40	Female	Ph.D. (Graduate school)	68.75	66.6666666666667	69.5652173913043	81.25	100	75	56.25	40	63.6363636363636	0.942663513166787	-0.040604457287936	1.82483913057209	0.237929815089963	0.0954085923812449	-0.301051399326422
3000156	I'm not sure	I don't know	No	I don't remember	No	I'm not sure	I don't know	No	No	I don't remember	36	Male	Bachelor's degree (College)	71.875	62.5	81.25	68.75	57.1428571428571	77.7777777777778	75	66.6666666666667	85.7142857142857	1.20578592298325	-0.28425359752725	0.944722043579092	-0.292348651996841	1.4982978231736	-0.318421612291342
3000158	Yes	Yes	Yes	No	Yes	I'm not sure	No	Yes	Yes	No	48	Male	Bachelor's degree (College)	56.25	68.4210526315789	38.4615384615385	62.5	53.8461538461538	100	50	100	20	0.186124421209757	0.386443442726072	1.06398018139134	-0.435431475406031	0.541372893527725	1.11230768033678
3000162	Yes	Yes	Yes	No	No	Yes	Yes	Yes	No	No	43	Male	Master's degree (Graduate school)	100	100	100	100	100	100	100	100	100	3.72342459614934	-0.0277976622587577	3.02784775405211	-0.130929749925416	3.05845261070857	0.0639925126687639
3000163	Yes	Yes	No	Yes	No	Yes	Yes	No	No	Yes	23	Female	Bachelor's degree (College)	84.375	81.25	87.5	93.75	90	100	75	66.6666666666667	80	2.03749593939488	-0.131601410678566	2.66454569264524	-0.0507212807780186	1.27234853286837	-0.205446967138728
3000164	Yes	No	No	No	No	Yes	I don't know	No	No	No	38	Female	High School	68.75	94.1176470588235	40	62.5	100	40	75	90.9090909090909	40	1.311379368226	0.909036787248799	1.12964702396484	0.818170615118219	1.08183063298314	0.794262419627368
3000165	Yes	Yes	No	No	No	Yes	Yes	No	No	No	35	Male	High School	100	100	100	100	100	100	100	100	100	3.72342459614934	-0.0277976622587577	3.06824108870509	0	3.05845261070857	-0.0639925126687638
3000169	Yes	I don't know	Yes	No	No	No	I don't know	Yes	No	No	43	Female	Bachelor's degree (College)	75	85.7142857142857	66.6666666666667	75	77.7777777777778	71.4285714285714	75	100	63.6363636363636	1.4982978231736	0.318421612291342	1.33065849571925	0.0993804259267621	1.63030726106165	0.466397935013778
3000170	Yes	Yes	Yes	No	No	Yes	Yes	Yes	No	No	29	Male	High School	100	100	100	100	100	100	100	100	100	3.61230501860619	-0.212933691280046	2.88201377649825	-0.290657507873119	2.9721731951295	-0.204535032020149
3000173	Yes	Yes	No	No	No	Yes	Yes	No	No	No	43	Male	Bachelor's degree (College)	96.875	100	92.8571428571429	100	100	100	93.75	100	87.5	3.37973961774108	0.224636016185017	3.02784775405211	0.130929749925417	2.68446992472855	0.191885581988269
3000174	Yes	Yes	Yes	No	No	Yes	Yes	Yes	No	No	23	Female	Master's degree (Graduate school)	93.75	100	84.6153846153846	100	100	100	87.5	100	80	2.95800774363903	0.458927639033313	2.73624660462041	0.400701736208502	2.22461536067355	0.270686446763862
3000177	I'm not sure	No	No	I don't remember	Yes	I'm not sure	No	No	Yes	I don't remember	31	Male	High School	84.375	85.7142857142857	83.3333333333333	93.75	100	85.7142857142857	75	60	81.8181818181818	2.03499208997984	0.0500744788882201	2.66078934190119	0.262824147072454	1.16180497167319	-0.327555382700793
3000178	Yes	I don't know	No	I don't remember	No	Yes	I don't know	No	No	I don't remember	35	Male	Bachelor's degree (College)	96.875	100	94.1176470588235	100	100	100	93.75	100	85.7142857142857	3.39864110717771	0.134594082227058	3.02784775405211	-0.130929749925416	2.66078934190119	0.262824147072454
3000180	Yes	No	No	No	No	Yes	No	No	No	No	31	Female	Bachelor's degree (College)	87.5	82.3529411764706	93.3333333333333	100	100	100	75	72.7272727272727	80	2.4299854376913	-0.286093227198377	3.02784775405211	-0.130929749925416	1.44620658015615	-0.118517943494839
3000181	Yes	No	Yes	No	No	Yes	No	Yes	No	No	56	Male	High School	71.875	80	64.7058823529412	81.25	75	87.5	62.5	85.7142857142857	44.4444444444444	1.21901317740147	0.23211464487218	1.82483913057209	-0.237929815089963	0.92786022499628	0.603640411380002
3000182	Yes	Yes	I'm not sure	No	No	Yes	Yes	I'm not sure	No	No	31	Male	High School	59.375	76.4705882352941	40	50	62.5	37.5	68.75	88.8888888888889	42.8571428571429	0.468175180846543	0.487434693559071	0	0.318639363964375	1.04062797905464	0.700326359320027
3000183	Yes	Yes	Yes	No	No	Yes	Yes	Yes	No	No	33	Male	High School	96.875	92.3076923076923	100	100	100	100	93.75	85.7142857142857	100	3.36400838312568	-0.255927319289991	3.02784775405211	-0.130929749925416	2.66078934190119	-0.262824147072454
3000185	Yes	Yes	No	No	No	Yes	Yes	No	No	No	55	Female	High School	62.5	85.7142857142857	44.4444444444444	75	100	42.8571428571429	50	60	45.4545454545455	0.92786022499628	0.603640411380002	1.41320644823035	0.886615593907878	0.139161808814371	0.183766198728614
3000186	Yes	Yes	Yes	Yes	No	Yes	Yes	Yes	No	Yes	49	Male	Bachelor's degree (College)	96.875	100	95.6521739130435	93.75	100	91.6666666666667	100	100	100	3.30489412453278	-0.0592282442433393	2.53334350747665	-0.116322373362315	2.9721731951295	-0.204535032020149
3000188	Yes	Yes	Yes	No	No	Yes	Yes	Yes	No	No	32	Female	High School	87.5	87.5	87.5	100	100	100	75	77.7777777777778	71.4285714285714	2.30069876075202	0	3.05845261070857	-0.0639925126687638	1.33065849571925	0.0993804259267621
3000189	Yes	Yes	No	No	No	Yes	Yes	Yes	No	I don't remember	28	Female	High School	53.125	66.6666666666667	35.7142857142857	75	90	50	31.25	37.5	25	0.0646209424948878	0.398416828048014	1.2815515655446	0.6407757827723	-0.993129114160457	0.177925193115853
3000191	Yes	Yes	No	No	No	Yes	Yes	No	No	No	35	Female	High School	68.75	92.3076923076923	52.6315789473684	75	100	60	62.5	85.7142857142857	44.4444444444444	1.49208868464869	0.680032529948503	1.63634123023644	0.564823511982419	0.92786022499628	0.603640411380002
3000193	Yes	I don't know	I'm not sure	I don't remember	No	I'm not sure	I don't know	I'm not sure	No	I don't remember	61	Female	High School	62.5	78.5714285714286	50	87.5	88.8888888888889	85.7142857142857	37.5	60	27.2727272727273	0.791638607743375	0.395819303871687	2.28821087272549	0.0765349124846041	-0.351238243447437	0.428966224859518
3000195	I'm not sure	No	No	I don't remember	No	I'm not sure	No	No	No	I don't remember	28	Female	Bachelor's degree (College)	87.5	81.25	93.75	100	100	100	75	50	90	2.42126710337142	-0.323486992666835	3.02784775405211	0.130929749925417	1.2815515655446	-0.6407757827723
3000196	Yes	Yes	No	I don't remember	No	Yes	Yes	No	No	I don't remember	21	Female	Bachelor's degree (College)	96.875	94.1176470588235	100	100	100	100	93.75	90.9090909090909	100	3.39864110717771	-0.134594082227058	3.02784775405211	-0.130929749925416	2.61672930166354	0.0268130852871679
3000197	Yes	No	No	No	No	I'm not sure	I don't know	No	No	No	23	Female	Bachelor's degree (College)	84.375	86.6666666666667	82.3529411764706	87.5	87.5	87.5	81.25	85.7142857142857	77.7777777777778	2.03967110828406	0.0909360624947574	2.30069876075202	0	1.83228019766453	0.151430425045877
3000199	Yes	No	Yes	No	No	Yes	No	Yes	No	No	59	Female	High School	90.625	84.6153846153846	94.7368421052632	100	100	100	81.25	71.4285714285714	88.8888888888889	2.63993249142447	-0.299890012926034	3.02784775405211	-0.130929749925416	1.78658917078021	-0.327345763457243
3000200	Yes	Yes	Yes	Yes	Yes	Yes	Yes	Yes	Yes	Yes	32	Male	Master's degree (Graduate school)	65.625	88.2352941176471	40	81.25	100	57.1428571428571	50	75	25	0.933484329620018	0.720089267945809	1.77323118781576	0.706603224115173	0	0.674489750196082
3000202	No	Yes	Yes	No	No	No	Yes	Yes	No	No	29	Male	Bachelor's degree (College)	84.375	88.8888888888889	82.6086956521739	93.75	100	91.6666666666667	75	80	72.7272727272727	2.15945466572425	0.140913015985223	2.53334350747665	-0.116322373362315	1.44620658015615	0.118517943494839
3000204	Yes	Yes	No	No	No	Yes	Yes	No	No	No	61	Male	Bachelor's degree (College)	68.75	75	62.5	75	71.4285714285714	77.7777777777778	62.5	77.7777777777778	42.8571428571429	0.993129114160457	0.177925193115853	1.33065849571925	-0.0993804259267621	0.584697303993682	0.472361021789546
3000207	I'm not sure	No	No	No	No	I'm not sure	No	No	No	No	29	Male	High School	68.75	84.6153846153846	57.8947368421053	75	100	60	62.5	71.4285714285714	55.5555555555556	1.21927755757547	0.410437453998467	1.63634123023644	0.564823511982419	0.705659120814725	0.213119261525501
3000212	Yes	I don't know	No	I don't remember	No	I'm not sure	No	No	No	I don't remember	22	Male	Bachelor's degree (College)	59.375	70.5882352941177	46.6666666666667	68.75	66.6666666666667	70	50	72.7272727272727	0	0.457743351221959	0.312523409518108	0.955127812003498	-0.0468366067062916	-0.676966218961364	0.943068456063919
3000213	No	Yes	Yes	No	No	No	Yes	Yes	No	No	29	Male	Bachelor's degree (College)	87.5	93.3333333333333	82.3529411764706	87.5	87.5	87.5	87.5	100	77.7777777777778	2.4299854376913	0.286093227198377	2.30069876075202	0	2.22994346647191	0.350262059449568
3000214	Yes	Yes	No	Yes	Yes	Yes	Yes	No	Yes	Yes	32	Male	Bachelor's degree (College)	84.375	82.3529411764706	86.6666666666667	87.5	87.5	87.5	81.25	77.7777777777778	85.7142857142857	2.03967110828406	-0.0909360624947574	2.30069876075202	0	1.83228019766453	-0.151430425045877
3000217	Yes	I don't know	Yes	No	No	Yes	I don't know	Yes	No	No	46	Female	High School	81.25	85.7142857142857	77.7777777777778	87.5	88.8888888888889	85.7142857142857	75	80	72.7272727272727	1.83228019766453	0.151430425045877	2.28821087272549	0.0765349124846041	1.44620658015615	0.118517943494839
3000218	Yes	No	No	No	No	Yes	I don't know	No	No	No	57	Female	High School	81.25	88.8888888888889	78.2608695652174	87.5	100	83.3333333333333	75	80	72.7272727272727	2.00167416037006	0.21980326866232	2.11777094647771	0.0914639071371532	1.44620658015615	0.118517943494839
3000221	Yes	No	Yes	No	No	Yes	No	Yes	No	No	30	Male	Master's degree (Graduate school)	68.75	72.2222222222222	64.2857142857143	68.75	60	83.3333333333333	68.75	87.5	50	0.955562154650348	0.111674720524604	1.2207686692375	-0.357037231482951	1.15034938037601	0.575174690188004
3000225	Yes	Yes	No	No	No	Yes	Yes	No	No	No	26	Male	High School	65.625	78.5714285714286	55.5555555555556	68.75	77.7777777777778	57.1428571428571	62.5	80	54.5454545454545	0.931348906625237	0.325964154430756	0.944722043579092	0.292348651996841	0.955806527894342	0.363717969625743
3000226	Yes	Yes	Yes	No	No	Yes	Yes	Yes	No	No	26	Male	Bachelor's degree (College)	93.75	93.3333333333333	94.1176470588235	93.75	83.3333333333333	100	93.75	100	85.7142857142857	3.06581241740582	-0.0318202626588869	2.61227519305317	-0.338716030424885	2.66078934190119	0.262824147072454
3000227	Yes	Yes	Yes	Yes	No	Yes	Yes	Yes	No	No	35	Female	Master's degree (Graduate school)	71.875	68.75	75	81.25	90	66.6666666666667	62.5	33.3333333333333	80	1.16326616131075	-0.0928566695407061	1.71227886484006	0.425412133124572	0.410893934277457	-0.636174266434186
3000228	Yes	Yes	No	No	No	Yes	Yes	No	No	No	31	Male	Bachelor's degree (College)	96.875	94.1176470588235	100	93.75	83.3333333333333	100	100	100	100	3.39864110717771	-0.134594082227058	2.61227519305317	-0.338716030424885	2.9721731951295	0.204535032020148
3000229	Yes	Yes	Yes	No	Yes	Yes	Yes	Yes	No	No	30	Male	Master's degree (Graduate school)	96.875	100	94.1176470588235	100	100	100	93.75	100	88.8888888888889	3.39864110717771	0.134594082227058	3.06824108870509	0	2.68587414153287	0.122296721919086
3000230	Yes	Yes	No	No	No	Yes	Yes	No	No	No	32	Male	Master's degree (Graduate school)	90.625	94.1176470588235	86.6666666666667	93.75	100	87.5	87.5	88.8888888888889	85.7142857142857	2.67549808799858	0.226977427362506	2.68446992472855	0.191885581988269	2.28821087272549	0.0765349124846041
3000233	Yes	Yes	No	No	No	Yes	Yes	No	No	No	37	Female	High School	84.375	85.7142857142857	83.3333333333333	87.5	100	71.4285714285714	81.25	60	90.9090909090909	2.03499208997984	0.0500744788882201	2.15916763995591	0.513634998045094	1.58852483925474	-0.540915316491568
3000234	Yes	Yes	No	No	No	Yes	Yes	No	No	No	45	Male	Bachelor's degree (College)	62.5	55.5555555555556	65.2173913043478	81.25	100	75	43.75	20	54.5454545454545	0.530906557071334	-0.125742979653805	1.82483913057209	0.237929815089963	-0.727435939251486	-0.477903263947171
3000237	Yes	No	No	No	No	Yes	No	No	No	No	31	Male	High School	59.375	55.5555555555556	64.2857142857143	62.5	40	100	56.25	75	37.5	0.505816655682432	-0.113198028959354	1.12964702396484	-0.818170615118219	0.355850386231707	0.496564557080228
3000238	I'm not sure	No	No	I don't remember	Yes	I'm not sure	I don't know	No	Yes	I don't remember	37	Male	High School	84.375	73.6842105263158	100	68.75	61.5384615384615	100	100	100	100	2.40246503929841	-0.567592518869502	1.26080279822289	-0.337020166990254	3.02784775405211	-0.130929749925416
3000239	Yes	I don't know	No	No	No	Yes	I don't know	No	No	No	35	Male	High School	78.125	84.6153846153846	73.6842105263158	81.25	83.3333333333333	80	75	85.7142857142857	66.6666666666667	1.6537162335659	0.19321811600325	1.80904279967462	0.0629001662643935	1.4982978231736	0.318421612291342
3000241	Yes	Yes	No	No	No	Yes	Yes	No	No	No	22	Other	High School	87.5	92.8571428571429	83.3333333333333	93.75	100	85.7142857142857	81.25	80	81.8181818181818	2.43265535878722	0.24890611329191	2.66078934190119	0.262824147072454	1.7500791021103	-0.0334183174822356
3000243	Yes	Yes	No	Yes	No	Yes	Yes	No	No	Yes	31	Female	High School	75	68.75	81.25	81.25	80	83.3333333333333	68.75	50	80	1.37592297013355	-0.199185073952103	1.80904279967462	-0.0629001662643936	0.841621233572914	-0.420810616786457
3000244	Yes	Yes	No	No	No	Yes	Yes	No	No	No	55	Female	Bachelor's degree (College)	68.75	76.4705882352941	60	68.75	66.6666666666667	70	68.75	81.8181818181818	40	0.974869387118143	0.234087590423272	0.955127812003498	-0.0468366067062916	0.655110765401585	0.580902485836592
3000245	Yes	No	Yes	No	No	No	No	Yes	No	No	69	Male	High School	59.375	80	41.1764705882353	75	100	50	43.75	57.1428571428571	33.3333333333333	0.618613402632547	0.53231453225664	1.53412054435255	0.767060272176273	-0.250714929502752	0.305369834544081
3000246	Yes	Yes	Yes	No	No	Yes	Yes	Yes	No	No	22	Male	Bachelor's degree (College)	87.5	88.2352941176471	86.6666666666667	93.75	87.5	100	81.25	88.8888888888889	71.4285714285714	2.2976030493926	0.0380299080595162	2.68446992472855	-0.191885581988269	1.78658917078021	0.327345763457243
3000248	Yes	No	No	No	No	Yes	I don't know	No	No	No	49	Female	Bachelor's degree (College)	93.75	94.1176470588235	93.3333333333333	100	100	100	87.5	87.5	87.5	3.06581241740582	0.0318202626588869	3.05845261070857	0.0639925126687639	2.30069876075202	0
3000249	Yes	Yes	No	No	No	Yes	Yes	No	No	No	36	Female	High School	68.75	64.2857142857143	72.2222222222222	75	77.7777777777778	71.4285714285714	62.5	40	72.7272727272727	0.955562154650348	-0.111674720524604	1.33065849571925	0.0993804259267621	0.351238243447437	-0.428966224859518
3000250	Yes	Yes	No	I don't remember	No	Yes	Yes	No	No	I don't remember	38	Male	High School	71.875	66.6666666666667	73.9130434782609	68.75	50	75	75	80	72.7272727272727	1.07139418921456	-0.104969795311824	0.674489750196082	-0.337244875098041	1.44620658015615	0.118517943494839
3000253	Yes	Yes	No	I don't remember	Yes	Yes	Yes	No	Yes	I don't remember	51	Male	Bachelor's degree (College)	93.75	100	85.7142857142857	100	100	100	87.5	100	75	2.9820763489337	0.423467650588708	3.02784775405211	0.130929749925417	2.20861029454863	0.429815397078232
3000254	Yes	Yes	Yes	No	No	Yes	I don't know	Yes	No	No	35	Female	Master's degree (Graduate school)	90.625	94.7368421052632	84.6153846153846	93.75	92.3076923076923	100	87.5	100	80	2.63993249142447	0.299890012926034	2.39349843837455	0.229327653085573	2.22461536067355	0.270686446763862
3000256	Yes	Yes	No	No	No	Yes	Yes	No	No	No	34	Male	Bachelor's degree (College)	100	100	100	100	100	100	100	100	100	3.72342459614934	-0.0277976622587577	3.05845261070857	-0.0639925126687638	3.06824108870509	0
3000257	Yes	Yes	No	No	No	Yes	Yes	No	No	No	35	Female	High School	93.75	85.7142857142857	100	87.5	77.7777777777778	100	100	100	100	2.9820763489337	-0.423467650588708	2.22994346647191	-0.350262059449568	2.9721731951295	-0.204535032020149
3000258	Yes	I don't know	No	I don't remember	No	Yes	I don't know	No	No	I don't remember	46	Male	High School	56.25	66.6666666666667	47.0588235294118	62.5	50	70	50	77.7777777777778	14.2857142857143	0.356936025487185	0.252259286551865	0.524400512708041	-0.26220025635402	-0.302860850091754	0.916140098832264
3000260	Yes	Yes	Yes	No	No	Yes	Yes	Yes	No	No	48	Female	Bachelor's degree (College)	87.5	82.3529411764706	93.3333333333333	87.5	83.3333333333333	90	87.5	81.8181818181818	100	2.4299854376913	-0.286093227198377	2.2489731316463	-0.15706499972145	2.19000943408199	-0.186546848503608
4000001	Yes	Yes	No	No	No	Yes	Yes	No	No	No	30	Male	Bachelor's degree (College)	87.5	71.4285714285714	100	81.25	66.6666666666667	100	93.75	80	100	2.48045464698842	-0.674278501561347	1.89596109198098	-0.517253246695032	2.53224286315781	-0.424500198005992
4000006	Yes	I don't know	No	No	No	Yes	I don't know	No	No	No	46	Female	Bachelor's degree (College)	78.125	88.2352941176471	66.6666666666667	75	87.5	62.5	81.25	88.8888888888889	71.4285714285714	1.61755873205128	0.37805206673018	1.46898874434038	0.415855008205816	1.78658917078021	0.327345763457243
4000012	Yes	Yes	Yes	No	No	Yes	Yes	Yes	No	No	53	Male	Bachelor's degree (College)	68.75	75	62.5	81.25	85.7142857142857	77.7777777777778	56.25	66.6666666666667	42.8571428571429	0.993129114160457	0.177925193115853	1.83228019766453	0.151430425045877	0.250714929502752	0.305369834544081
4000015	Yes	Yes	Yes	No	No	Yes	Yes	Yes	No	No	44	Female	Bachelor's degree (College)	75	84.6153846153846	68.4210526315789	75	83.3333333333333	70	75	85.7142857142857	66.6666666666667	1.49958188611715	0.270285289727626	1.49182207880974	0.22151052669683	1.4982978231736	0.318421612291342
4000016	Yes	Yes	No	No	No	Yes	Yes	No	No	No	27	Male	High School	62.5	73.3333333333333	52.9411764705882	50	57.1428571428571	44.4444444444444	75	87.5	62.5	0.69671699701836	0.274567224700908	0.040302070910843	0.159861334337284	1.46898874434038	0.415855008205816
5000001	Yes	Yes	Yes	No	No	Yes	I don't know	Yes	No	No	34	Male	High School	81.25	85.7142857142857	77.7777777777778	93.75	88.8888888888889	100	68.75	80	63.6363636363636	1.83228019766453	0.151430425045877	2.68587414153287	-0.122296721919086	1.19037692908996	0.246432769027935
5000003	Yes	I don't know	No	No	Yes	Yes	I don't know	No	Yes	No	26	Female	High School	87.5	87.5	87.5	87.5	100	66.6666666666667	87.5	66.6666666666667	100	2.30069876075202	0	2.07558092624693	0.607063163828008	2.07558092624693	-0.607063163828007
5000007	Yes	Yes	No	No	No	Yes	Yes	No	No	No	38	Male	Bachelor's degree (College)	56.25	38.4615384615385	68.4210526315789	81.25	66.6666666666667	90	31.25	14.2857142857143	44.4444444444444	0.186124421209756	-0.386443442726072	1.71227886484006	-0.425412133124572	-1.20728082276	-0.46393011249814
5000008	Yes	Yes	No	No	No	Yes	Yes	No	No	No	52	Female	High School	90.625	94.1176470588235	86.6666666666667	87.5	88.8888888888889	85.7142857142857	93.75	100	87.5	2.67549808799858	0.226977427362506	2.28821087272549	0.0765349124846041	2.68446992472855	0.191885581988269
5000009	Yes	Yes	No	No	No	Yes	Yes	No	No	No	39	Male	High School	71.875	78.5714285714286	66.6666666666667	75	77.7777777777778	71.4285714285714	68.75	80	63.6363636363636	1.22236590703883	0.180455654223959	1.33065849571925	0.0993804259267621	1.19037692908996	0.246432769027935
5000011	I'm not sure	No	I'm not sure	No	No	I'm not sure	No	I'm not sure	No	No	70	Male	High School	50	70.5882352941177	26.6666666666667	62.5	77.7777777777778	42.8571428571429	37.5	62.5	12.5	-0.0815306380809999	0.582160404169588	0.584697303993682	0.472361021789546	-0.831710016411633	0.734494372170192
5000013	Yes	No	No	No	No	Yes	I don't know	No	No	No	43	Male	Bachelor's degree (College)	90.625	94.4444444444444	85.7142857142857	100	100	100	81.25	87.5	75	2.66078934190119	0.262824147072454	3.02784775405211	0.130929749925417	1.82483913057209	0.237929815089963
5000014	Yes	Yes	I'm not sure	I don't remember	No	No	Yes	I'm not sure	No	I don't remember	41	Male	High School	81.25	94.7368421052632	61.5384615384615	87.5	92.3076923076923	66.6666666666667	75	100	60	1.91323749075946	0.663237513258538	1.8568041715683	0.497674786488695	1.63634123023644	0.564823511982419
5000015	Yes	Yes	Yes	No	No	Yes	Yes	Yes	No	No	28	Male	Bachelor's degree (College)	78.125	76.9230769230769	78.9473684210526	93.75	100	90	62.5	57.1428571428571	66.6666666666667	1.54091229773643	-0.0341402314920853	2.66454569264524	0.050721280778019	0.610739669088162	-0.125357464751376
5000018	Yes	Yes	No	No	No	Yes	Yes	No	No	No	41	Male	High School	93.75	93.3333333333333	94.1176470588235	100	100	100	87.5	88.8888888888889	85.7142857142857	3.06581241740582	-0.0318202626588869	3.02784775405211	-0.130929749925416	2.28821087272549	0.0765349124846041
5000019	Yes	Yes	No	No	Yes	Yes	Yes	No	Yes	No	42	Female	High School	93.75	87.5	100	100	100	100	87.5	66.6666666666667	100	3.01308124779766	-0.356191243522822	3.02784775405211	0.130929749925417	2.07558092624693	-0.607063163828007
5000024	Yes	Yes	No	Yes	Yes	Yes	Yes	No	Yes	Yes	35	Male	High School	93.75	94.1176470588235	93.3333333333333	100	100	100	87.5	87.5	87.5	3.06581241740582	0.0318202626588869	3.05845261070857	0.0639925126687639	2.30069876075202	0
5000027	Yes	Yes	No	No	No	Yes	Yes	No	No	No	27	Female	Bachelor's degree (College)	56.25	82.3529411764706	26.6666666666667	56.25	77.7777777777778	28.5714285714286	56.25	87.5	25	0.305973768437183	0.775912607428679	0.198760851853524	0.665329247859625	0.475859630179926	0.912419565286045
5000028	Yes	Yes	No	I don't remember	No	Yes	Yes	No	No	I don't remember	37	Male	Bachelor's degree (College)	78.125	87.5	68.75	81.25	85.7142857142857	77.7777777777778	75	88.8888888888889	57.1428571428571	1.63912579149068	0.330786484630669	1.83228019766453	0.151430425045877	1.40065271864005	0.520313989527322
5000030	Yes	Yes	Yes	No	No	Yes	Yes	Yes	No	No	45	Male	High School	87.5	89.4736842105263	84.6153846153846	87.5	84.6153846153846	100	87.5	100	80	2.27219575305142	0.116021643739509	1.9874977988879	0.0263273333422501	2.22461536067355	0.270686446763862
5000032	Yes	Yes	I'm not sure	No	No	Yes	Yes	I'm not sure	No	No	47	Female	Bachelor's degree (College)	84.375	86.6666666666667	82.3529411764706	87.5	100	77.7777777777778	81.25	75	87.5	2.03967110828406	0.0909360624947574	2.22994346647191	0.350262059449568	1.82483913057209	-0.237929815089963
5000033	Yes	Yes	Yes	I don't remember	No	Yes	Yes	Yes	No	I don't remember	36	Female	Bachelor's degree (College)	90.625	100	83.3333333333333	100	100	100	81.25	100	72.7272727272727	2.77016465684089	0.417660762318744	3.05845261070857	0.0639925126687639	1.88613691212784	0.338483109480682
5000036	Yes	Yes	Yes	I don't remember	No	Yes	Yes	Yes	No	I don't remember	54	Female	Bachelor's degree (College)	87.5	94.1176470588235	80	93.75	100	90	81.25	90.9090909090909	60	2.40634770493471	0.361552618894442	2.66454569264524	0.050721280778019	1.58852483925474	0.540915316491568
5000038	Yes	Yes	No	I don't remember	No	Yes	Yes	No	No	I don't remember	23	Male	Bachelor's degree (College)	96.875	94.1176470588235	100	93.75	87.5	100	100	100	100	3.39864110717771	-0.134594082227058	2.68446992472855	-0.191885581988269	3.05845261070857	0.0639925126687639
5000039	Yes	I don't know	I'm not sure	No	No	Yes	I don't know	I'm not sure	No	No	54	Female	Bachelor's degree (College)	90.625	100	84.2105263157895	100	100	100	81.25	100	66.6666666666667	2.77197300618124	0.382838535428086	3.02784775405211	-0.130929749925416	1.89596109198098	0.517253246695032
5000040	Yes	Yes	Yes	No	No	Yes	Yes	Yes	No	No	33	Male	Bachelor's degree (College)	68.75	76.4705882352941	60	81.25	77.7777777777778	85.7142857142857	56.25	75	37.5	0.974869387118143	0.234087590423272	1.83228019766453	-0.151430425045877	0.355850386231707	0.496564557080228
5000041	Yes	Yes	No	No	No	Yes	Yes	No	No	No	36	Female	Bachelor's degree (College)	96.875	100	94.4444444444444	100	100	100	93.75	100	90.9090909090909	3.39596190876224	0.10476213635807	3.05845261070857	0.0639925126687639	2.61672930166354	-0.0268130852871679
5000043	No	No	No	Yes	No	No	No	No	No	No	34	Male	Bachelor's degree (College)	75	88.2352941176471	60	87.5	100	71.4285714285714	62.5	75	50	1.44017853589162	0.466742164810009	2.15916763995591	0.513634998045094	0.674489750196082	0.337244875098041
5000044	I'm not sure	I don't know	No	I don't remember	No	I'm not sure	I don't know	No	No	I don't remember	28	Female	High School	56.25	75	37.5	56.25	85.7142857142857	33.3333333333333	56.25	66.6666666666667	42.8571428571429	0.355850386231707	0.496564557080228	0.636843224582684	0.7491489115868	0.250714929502752	0.305369834544081
5000046	Yes	Yes	No	No	No	Yes	Yes	Yes	No	No	28	Female	Bachelor's degree (College)	87.5	84.2105263157895	92.3076923076923	100	100	100	75	50	90	2.42922483993538	-0.211464452305157	2.73624660462041	0.400701736208502	1.2815515655446	-0.6407757827723
5000049	Yes	Yes	No	I don't remember	Yes	Yes	Yes	No	Yes	I don't remember	32	Male	High School	90.625	85.7142857142857	94.4444444444444	93.75	88.8888888888889	100	87.5	80	90.9090909090909	2.66078934190119	-0.262824147072454	2.68587414153287	-0.122296721919086	2.17679896969185	-0.246778251273011
5000050	Yes	Yes	No	No	No	Yes	Yes	No	No	No	46	Male	Master's degree (Graduate school)	84.375	86.6666666666667	82.3529411764706	87.5	83.3333333333333	90	81.25	88.8888888888889	71.4285714285714	2.03967110828406	0.0909360624947574	2.2489731316463	-0.15706499972145	1.78658917078021	0.327345763457243
5000054	Yes	Yes	I'm not sure	No	Yes	Yes	Yes	I'm not sure	Yes	No	28	Male	Bachelor's degree (College)	84.375	94.1176470588235	73.3333333333333	81.25	87.5	75	87.5	100	71.4285714285714	2.18765219457189	0.470900374075855	1.82483913057209	0.237929815089963	2.15916763995591	0.513634998045094
5000055	Yes	Yes	No	No	No	Yes	Yes	No	No	No	44	Male	High School	65.625	76.9230769230769	57.8947368421053	56.25	66.6666666666667	50	75	85.7142857142857	66.6666666666667	0.935517242165396	0.268557296293431	0.430727299295457	0.215363649647729	1.4982978231736	0.318421612291342
5000056	Yes	No	Yes	No	No	Yes	No	Yes	No	No	54	Female	Bachelor's degree (College)	65.625	76.4705882352941	53.3333333333333	68.75	77.7777777777778	57.1428571428571	62.5	75	50	0.805174017889472	0.318935275037607	0.944722043579092	0.292348651996841	0.674489750196082	0.337244875098041
5000062	Yes	Yes	No	No	No	Yes	Yes	Yes	No	No	36	Male	Ph.D. (Graduate school)	65.625	84.2105263157895	38.4615384615385	87.5	92.3076923076923	66.6666666666667	43.75	66.6666666666667	30	0.709766735541341	0.648264599891864	1.8568041715683	0.497674786488695	-0.0936732134125832	0.477563906001749
5000064	Yes	Yes	Yes	No	No	Yes	Yes	Yes	No	No	27	Male	Bachelor's degree (College)	78.125	93.3333333333333	64.7058823529412	93.75	100	88.8888888888889	62.5	87.5	37.5	1.87847788987258	0.561847001107735	2.68587414153287	0.122296721919086	0.831710016411633	0.734494372170192
5000065	Yes	No	Yes	I don't remember	No	Yes	No	Yes	No	I don't remember	45	Male	Bachelor's degree (College)	71.875	64.2857142857143	77.7777777777778	81.25	77.7777777777778	85.7142857142857	62.5	40	72.7272727272727	1.13081603058696	-0.199301658492909	1.83228019766453	-0.151430425045877	0.351238243447437	-0.428966224859518
5000069	No	No	No	Yes	No	I'm not sure	No	No	No	Yes	28	Male	Bachelor's degree (College)	68.75	80	58.8235294117647	81.25	100	62.5	56.25	57.1428571428571	55.5555555555556	1.06462906451328	0.309306701316274	1.85275990831692	0.607740590194085	0.319722668674567	0.0201510354554215
5000070	Yes	Yes	Yes	No	No	Yes	Yes	Yes	No	No	52	Male	Master's degree (Graduate school)	75	70.5882352941177	80	75	75	75	75	66.6666666666667	85.7142857142857	1.383016318702	-0.150113074221913	1.34897950039216	0	1.4982978231736	-0.318421612291342
5000072	Yes	Yes	No	No	No	Yes	Yes	No	No	No	54	Female	High School	78.125	70.5882352941177	86.6666666666667	87.5	77.7777777777778	100	68.75	62.5	75	1.65216670176587	-0.284688265753849	2.22994346647191	-0.350262059449568	0.993129114160457	-0.177925193115853
5000073	Yes	Yes	No	No	No	Yes	Yes	No	No	No	49	Female	High School	84.375	85.7142857142857	83.3333333333333	87.5	88.8888888888889	85.7142857142857	81.25	80	81.8181818181818	2.03499208997984	0.0500744788882201	2.28821087272549	0.0765349124846041	1.7500791021103	-0.0334183174822356
5000076	Yes	No	Yes	I don't remember	No	Yes	Yes	Yes	No	I don't remember	27	Female	Bachelor's degree (College)	87.5	93.75	81.25	93.75	100	88.8888888888889	81.25	88.8888888888889	71.4285714285714	2.42126710337142	0.323486992666835	2.68587414153287	0.122296721919086	1.78658917078021	0.327345763457243
5000078	I'm not sure	No	No	I don't remember	No	I'm not sure	No	No	No	I don't remember	41	Female	Bachelor's degree (College)	87.5	89.4736842105263	84.6153846153846	93.75	92.3076923076923	100	81.25	83.3333333333333	80	2.27219575305142	0.116021643739509	2.39349843837455	0.229327653085573	1.80904279967462	0.0629001662643935
5000079	Yes	Yes	Yes	I don't remember	No	Yes	Yes	Yes	No	I don't remember	55	Male	Bachelor's degree (College)	100	100	100	100	100	100	100	100	100	3.70675654937154	-0.0845532361670617	3.02784775405211	-0.130929749925416	3.05845261070857	-0.0639925126687638
5000080	Yes	Yes	No	No	Yes	Yes	I don't know	No	Yes	No	54	Male	Bachelor's degree (College)	93.75	93.3333333333333	94.1176470588235	93.75	100	88.8888888888889	93.75	87.5	100	3.06581241740582	-0.0318202626588869	2.68587414153287	0.122296721919086	2.68446992472855	-0.191885581988269
5000082	Yes	No	No	I don't remember	No	Yes	No	No	No	I don't remember	22	Male	Bachelor's degree (College)	68.75	80	58.8235294117647	75	100	60	62.5	66.6666666666667	57.1428571428571	1.06462906451328	0.309306701316274	1.63634123023644	0.564823511982419	0.610739669088162	0.125357464751376
5000090	Yes	I don't know	No	No	No	Yes	I don't know	No	No	No	19	Female	High School	68.75	100	56.5217391304348	81.25	100	75	56.25	100	36.3636363636364	1.75742959510238	0.71450402047186	1.82483913057209	0.237929815089963	0.932795870027556	0.815153630530823
5000095	Yes	Yes	Yes	No	No	Yes	Yes	Yes	No	No	62	Female	Bachelor's degree (College)	84.375	92.3076923076923	78.9473684210526	93.75	83.3333333333333	100	75	100	55.5555555555556	2.23067325263315	0.310740245956274	2.61227519305317	-0.338716030424885	1.60494409156738	0.66276174690183
5000096	Yes	Yes	No	No	No	Yes	Yes	No	No	No	25	Male	Bachelor's degree (College)	90.625	93.3333333333333	88.2352941176471	93.75	100	88.8888888888889	87.5	87.5	87.5	2.68791737879984	0.157127256644103	2.68587414153287	0.122296721919086	2.30069876075202	0
5000098	I'm not sure	I don't know	Yes	No	No	I'm not sure	I don't know	Yes	No	No	32	Female	Bachelor's degree (College)	59.375	80	41.1764705882353	62.5	100	40	56.25	66.6666666666667	42.8571428571429	0.618613402632547	0.53231453225664	1.12964702396484	0.818170615118219	0.250714929502752	0.305369834544081
5000106	Yes	Yes	Yes	No	Yes	Yes	Yes	Yes	Yes	No	39	Male	Master's degree (Graduate school)	68.75	66.6666666666667	69.5652173913043	68.75	50	75	68.75	80	63.6363636363636	0.942663513166787	-0.040604457287936	0.674489750196082	-0.337244875098041	1.19037692908996	0.246432769027935
5000108	Yes	Yes	Yes	No	No	Yes	Yes	Yes	No	No	64	Male	High School	65.625	62.5	68.75	68.75	71.4285714285714	66.6666666666667	62.5	55.5555555555556	71.4285714285714	0.807415775079044	-0.0850685235751471	0.99667612122832	0.0676107613187029	0.705659120814725	-0.213119261525501
5000110	Yes	Yes	Yes	No	Yes	Yes	Yes	Yes	Yes	No	27	Female	Bachelor's degree (College)	87.5	94.7368421052632	76.9230769230769	100	100	100	75	83.3333333333333	70	2.3561721760144	0.44177017063107	2.73624660462041	0.400701736208502	1.49182207880974	0.22151052669683
5000113	Yes	Yes	No	No	No	Yes	Yes	No	No	No	20	Male	High School	81.25	92.8571428571429	72.2222222222222	100	100	100	62.5	80	54.5454545454545	2.0546895905353	0.437888997417872	3.05845261070857	0.0639925126687639	0.955806527894342	0.363717969625743
5000116	Yes	Yes	No	I don't remember	No	Yes	Yes	No	No	I don't remember	29	Male	High School	75	70.5882352941177	80	87.5	83.3333333333333	90	62.5	63.6363636363636	60	1.383016318702	-0.150113074221913	2.2489731316463	-0.15706499972145	0.602102798652844	0.0477042961906225
5000119	Yes	Yes	Yes	No	No	Yes	Yes	Yes	No	No	27	Female	Master's degree (Graduate school)	96.875	100	94.7368421052632	93.75	100	90	100	100	100	3.38868129715698	0.0744843899402183	2.66454569264524	0.050721280778019	3.05845261070857	-0.0639925126687638
5000120	Yes	No	No	I don't remember	No	Yes	No	No	No	I don't remember	50	Female	High School	84.375	82.3529411764706	86.6666666666667	93.75	88.8888888888889	100	75	75	75	2.03967110828406	-0.0909360624947574	2.68587414153287	-0.122296721919086	1.34897950039216	0
5000122	Yes	Yes	No	I don't remember	No	Yes	I don't know	No	No	I don't remember	32	Female	High School	56.25	44.4444444444444	60.8695652173913	37.5	25	41.6666666666667	75	60	81.8181818181818	0.136210764226098	-0.207815680994911	-0.884918144444006	-0.232030677974079	1.16180497167319	-0.327555382700793
5000125	Yes	I don't know	No	No	No	Yes	I don't know	No	No	No	24	Male	Bachelor's degree (College)	71.875	61.1111111111111	85.7142857142857	68.75	50	100	75	75	75	1.34978667094065	-0.392677188407817	1.38299412710064	-0.691497063550319	1.34897950039216	0
5000127	Yes	Yes	No	No	No	Yes	Yes	No	No	No	47	Female	Master's degree (Graduate school)	90.625	84.6153846153846	94.7368421052632	93.75	83.3333333333333	100	87.5	85.7142857142857	88.8888888888889	2.63993249142447	-0.299890012926034	2.61227519305317	-0.338716030424885	2.28821087272549	-0.0765349124846039
5000135	Yes	I don't know	Yes	No	No	Yes	No	Yes	No	No	36	Female	Bachelor's degree (College)	68.75	92.3076923076923	52.6315789473684	68.75	100	50	68.75	85.7142857142857	55.5555555555556	1.49208868464869	0.680032529948503	1.38299412710064	0.691497063550319	1.20728082276	0.46393011249814
5000139	Yes	Yes	No	No	No	Yes	I don't know	No	No	No	50	Male	Bachelor's degree (College)	100	100	100	100	100	100	100	100	100	3.72342459614934	0.027797662258758	3.05845261070857	0.0639925126687639	3.06824108870509	0
5000145	Yes	I don't know	No	I don't remember	No	Yes	I don't know	No	No	I don't remember	30	Male	High School	75	78.5714285714286	72.2222222222222	87.5	88.8888888888889	85.7142857142857	62.5	60	63.6363636363636	1.38109440559315	0.101091404946798	2.28821087272549	0.0765349124846041	0.602102798652844	-0.0477042961906225
5000147	Yes	Yes	Yes	No	No	Yes	No	Yes	No	No	29	Male	Bachelor's degree (College)	93.75	100	87.5	100	100	100	87.5	100	80	3.01308124779766	0.356191243522822	3.02784775405211	0.130929749925417	2.22461536067355	0.270686446763862
5000151	Yes	No	No	No	No	Yes	No	No	No	No	25	Female	Bachelor's degree (College)	81.25	76.9230769230769	84.2105263157895	100	100	100	62.5	57.1428571428571	66.6666666666667	1.73946388503866	-0.133416025143202	3.02784775405211	-0.130929749925416	0.610739669088162	-0.125357464751376
5000156	No	No	No	I don't remember	No	No	No	No	No	No	27	Female	Bachelor's degree (College)	78.125	87.5	68.75	81.25	100	66.6666666666667	75	77.7777777777778	71.4285714285714	1.63912579149068	0.330786484630669	1.89596109198098	0.517253246695032	1.33065849571925	0.0993804259267621
5000158	Yes	Yes	Yes	I don't remember	No	Yes	Yes	Yes	No	I don't remember	33	Male	Bachelor's degree (College)	68.75	73.6842105263158	61.5384615384615	68.75	69.2307692307692	66.6666666666667	68.75	83.3333333333333	60	0.927021232900894	0.170129384329254	0.933129522668813	0.035837462038949	1.2207686692375	0.357037231482951
5000163	Yes	Yes	No	No	No	Yes	Yes	No	No	No	40	Female	High School	81.25	93.75	68.75	81.25	100	50	81.25	83.3333333333333	80	2.02289695546722	0.522672066618938	1.64485362695147	0.822426813475736	1.80904279967462	0.0629001662643935
5000167	Yes	Yes	Yes	No	No	Yes	Yes	Yes	No	No	55	Female	High School	96.875	100	94.7368421052632	100	100	100	93.75	100	88.8888888888889	3.38868129715698	0.0744843899402183	3.02784775405211	-0.130929749925416	2.68587414153287	0.122296721919086
5000169	Yes	Yes	Yes	No	No	Yes	Yes	Yes	No	No	41	Female	Bachelor's degree (College)	78.125	85.7142857142857	72.2222222222222	87.5	100	71.4285714285714	68.75	60	72.7272727272727	1.65702632172792	0.239057363014182	2.15916763995591	0.513634998045094	0.857932449719037	-0.175619121723719
5000170	Yes	No	Yes	No	No	Yes	No	Yes	No	No	38	Female	High School	78.125	77.7777777777778	78.2608695652174	87.5	100	83.3333333333333	68.75	60	72.7272727272727	1.5457434853091	-0.00816206886816073	2.11777094647771	0.0914639071371532	0.857932449719037	-0.175619121723719
5000173	Yes	Yes	No	No	Yes	Yes	I don't know	No	Yes	No	41	Female	High School	65.625	88.8888888888889	35.7142857142857	81.25	100	50	50	75	25	0.85453399204678	0.79337335282396	1.64485362695147	0.822426813475736	0	0.674489750196082
5000176	Yes	Yes	No	No	No	Yes	Yes	No	No	No	27	Female	Bachelor's degree (College)	100	100	100	100	100	100	100	100	100	3.72342459614934	-0.0277976622587577	3.05845261070857	-0.0639925126687638	3.06824108870509	0
5000177	I'm not sure	No	No	No	No	I'm not sure	I don't know	No	No	No	36	Female	High School	75	85.7142857142857	66.6666666666667	87.5	88.8888888888889	85.7142857142857	62.5	80	54.5454545454545	1.4982978231736	0.318421612291342	2.28821087272549	0.0765349124846041	0.955806527894342	0.363717969625743
5000180	I'm not sure	I don't know	No	No	No	I'm not sure	I don't know	No	No	No	28	Male	Bachelor's degree (College)	56.25	100	6.66666666666667	43.75	100	10	68.75	100	0	0.388424014289406	1.69529795318873	0.101442561556038	1.33227284632262	0.409070064040297	1.48608659756475
5000182	Yes	I don't know	I'm not sure	No	No	Yes	I don't know	I'm not sure	No	No	34	Male	High School	81.25	82.3529411764706	80	87.5	100	75	75	66.6666666666667	85.7142857142857	1.77052072522019	0.0436391290371781	2.20861029454863	0.429815397078232	1.4982978231736	-0.318421612291342
5000185	Yes	Yes	Yes	No	No	Yes	I don't know	Yes	No	No	25	Male	Bachelor's degree (College)	84.375	78.5714285714286	88.8888888888889	75	77.7777777777778	71.4285714285714	93.75	80	100	2.01227895659072	-0.214500870551987	1.33065849571925	0.0993804259267621	2.53224286315781	-0.424500198005992
5000186	Yes	I don't know	Yes	No	No	Yes	I don't know	Yes	No	No	35	Female	High School	62.5	88.8888888888889	52.1739130434783	56.25	100	41.6666666666667	68.75	80	63.6363636363636	1.27515926369545	0.583060716999624	0.939920986128083	0.680388887311966	1.19037692908996	0.246432769027935
6000004	Yes	Yes	No	No	No	Yes	Yes	No	No	No	27	Male	High School	68.75	88.2352941176471	46.6666666666667	62.5	83.3333333333333	50	75	90.9090909090909	40	1.10317969884869	0.635241583331474	0.967421566101701	0.483710783050851	1.08183063298314	0.794262419627368
6000005	Yes	Yes	No	No	No	Yes	Yes	No	No	No	34	Female	Master's degree (Graduate school)	78.125	86.6666666666667	70.5882352941177	93.75	100	87.5	62.5	71.4285714285714	55.5555555555556	1.65216670176587	0.284688265753849	2.68446992472855	0.191885581988269	0.705659120814725	0.213119261525501
6000007	Yes	Yes	Yes	Yes	No	Yes	Yes	Yes	No	Yes	29	Female	Bachelor's degree (College)	96.875	100	94.7368421052632	100	100	100	93.75	100	88.8888888888889	3.38868129715698	0.0744843899402183	3.02784775405211	-0.130929749925416	2.68587414153287	0.122296721919086
6000008	Yes	Yes	No	No	No	Yes	Yes	No	No	No	28	Male	High School	96.875	94.1176470588235	100	93.75	88.8888888888889	100	100	100	100	3.39864110717771	-0.134594082227058	2.68587414153287	-0.122296721919086	3.06824108870509	0
6000010	Yes	Yes	No	No	No	Yes	Yes	No	No	No	47	Female	Bachelor's degree (College)	34.375	77.7777777777778	17.3913043478261	25	75	8.33333333333333	43.75	80	27.2727272727273	-0.174104643090516	0.851761995331645	-0.708504376904557	1.02874193864836	0.237035886989677	0.723103290078076
6000011	Yes	Yes	Yes	I don't remember	No	Yes	Yes	Yes	No	No	27	Female	Bachelor's degree (College)	62.5	47.0588235294118	80	75	55.5555555555556	100	50	37.5	62.5	0.767829959764642	-0.457706253690594	1.60494409156738	-0.66276174690183	0	-0.318639363964375
6000014	Yes	Yes	Yes	No	No	Yes	Yes	Yes	No	No	51	Female	High School	84.375	100	61.5384615384615	93.75	100	66.6666666666667	75	100	60	2.23131274297402	0.822275139365818	2.19955233781416	0.669048869611624	1.63634123023644	0.564823511982419
6000015	Yes	I don't know	Yes	No	No	Yes	I don't know	Yes	No	No	37	Female	Bachelor's degree (College)	71.875	69.2307692307692	73.6842105263158	93.75	83.3333333333333	100	50	57.1428571428571	44.4444444444444	1.13604222415306	-0.0656188887031728	2.61227519305317	-0.338716030424885	0.040302070910843	0.159861334337284
6000017	Yes	Yes	Yes	I don't remember	No	Yes	Yes	Yes	No	I don't remember	38	Male	High School	90.625	92.8571428571429	88.8888888888889	87.5	88.8888888888889	85.7142857142857	93.75	100	90.9090909090909	2.68587414153287	0.122296721919086	2.28821087272549	0.0765349124846041	2.61672930166354	-0.0268130852871679
6000018	No	No	No	No	No	No	No	No	No	No	29	Female	High School	46.875	60	35.2941176470588	50	83.3333333333333	30	43.75	44.4444444444444	42.8571428571429	-0.124044840692754	0.315369523482177	0.443021053393661	0.745911039404871	-0.319722668674567	0.0201510354554215
6000021	Yes	Yes	No	No	No	Yes	Yes	No	No	No	27	Male	Bachelor's degree (College)	65.625	80	52.9411764705882	62.5	87.5	37.5	68.75	71.4285714285714	66.6666666666667	0.915412507381187	0.383914979882321	0.831710016411633	0.734494372170192	0.99667612122832	0.0676107613187029
6000022	Yes	Yes	Yes	No	No	Yes	Yes	Yes	No	No	35	Male	Ph.D. (Graduate school)	46.875	41.1764705882353	53.3333333333333	43.75	37.5	50	50	44.4444444444444	57.1428571428571	-0.139356097033238	-0.153329782423748	-0.318639363964375	-0.159319681982188	0.0403020709108428	-0.159861334337284
6000023	I'm not sure	No	No	No	No	I'm not sure	No	No	No	No	20	Other	High School	59.375	76.9230769230769	47.3684210526316	68.75	100	50	50	57.1428571428571	44.4444444444444	0.670304105000289	0.401163864875985	1.38299412710064	0.691497063550319	0.040302070910843	0.159861334337284
6000026	Yes	No	Yes	No	No	Yes	I don't know	Yes	No	No	41	Female	High School	50	88.8888888888889	34.7826086956522	50	100	33.3333333333333	50	80	36.3636363636364	0.829444090657878	0.805918303518411	0.71962208108055	0.790538339835733	0.492865538055869	0.595188464544979
6000027	Yes	Yes	No	No	No	Yes	Yes	No	No	No	39	Female	High School	68.75	64.7058823529412	73.3333333333333	75	77.7777777777778	71.4285714285714	62.5	50	75	1.00031766703864	-0.122766889690767	1.33065849571925	0.0993804259267621	0.674489750196082	-0.337244875098041
6000028	Yes	Yes	No	No	No	Yes	I don't know	No	No	No	21	Female	High School	78.125	81.25	75	87.5	85.7142857142857	88.8888888888889	68.75	77.7777777777778	57.1428571428571	1.56163630921496	0.106328404411397	2.28821087272549	-0.0765349124846039	0.944722043579092	0.292348651996841
6000030	Yes	I don't know	No	No	No	Yes	I don't know	No	No	No	21	Male	High School	84.375	84.2105263157895	84.6153846153846	75	76.9230769230769	66.6666666666667	93.75	100	90	2.02322420044874	-0.00846413256183387	1.16704321667159	0.152794309040336	2.66454569264524	0.050721280778019
6000031	Yes	Yes	No	I don't remember	No	Yes	Yes	No	No	I don't remember	25	Female	Bachelor's degree (College)	84.375	100	73.6842105263158	87.5	100	80	81.25	100	66.6666666666667	2.40246503929841	0.567592518869502	2.22461536067355	0.270686446763862	1.89596109198098	0.517253246695032
6000032	Yes	Yes	No	No	No	Yes	I don't know	No	No	No	24	Female	Bachelor's degree (College)	96.875	100	94.1176470588235	93.75	100	88.8888888888889	100	100	100	3.39864110717771	0.134594082227058	2.68587414153287	0.122296721919086	3.06824108870509	0
6000039	Yes	Yes	No	No	No	Yes	Yes	No	No	No	34	Male	High School	100	100	100	100	100	100	100	100	100	3.70675654937154	-0.0845532361670617	3.02784775405211	-0.130929749925416	3.05845261070857	-0.0639925126687638
6000043	Yes	No	Yes	No	No	Yes	No	Yes	No	No	30	Female	Master's degree (Graduate school)	84.375	94.1176470588235	73.3333333333333	87.5	100	71.4285714285714	81.25	87.5	75	2.18765219457189	0.470900374075855	2.15916763995591	0.513634998045094	1.82483913057209	0.237929815089963
6000044	Yes	Yes	Yes	No	No	Yes	Yes	Yes	No	No	21	Male	High School	96.875	93.75	100	93.75	85.7142857142857	100	100	100	100	3.3968524117742	-0.164305661534553	2.66078934190119	-0.262824147072454	3.05845261070857	0.0639925126687639
6000046	Yes	Yes	Yes	No	No	Yes	Yes	Yes	No	No	35	Female	Bachelor's degree (College)	84.375	89.4736842105263	76.9230769230769	93.75	92.3076923076923	100	75	83.3333333333333	70	1.98843543764135	0.257901801444545	2.39349843837455	0.229327653085573	1.49182207880974	0.22151052669683
6000049	Yes	Yes	Yes	No	No	Yes	Yes	Yes	No	No	65	Female	High School	87.5	78.5714285714286	94.4444444444444	87.5	88.8888888888889	85.7142857142857	87.5	60	100	2.38485742576642	-0.400790105139838	2.28821087272549	0.0765349124846041	1.9439687327207	-0.718637263224549
6000050	Yes	Yes	Yes	No	No	No	Yes	Yes	No	No	22	Female	Bachelor's degree (College)	84.375	86.6666666666667	82.3529411764706	100	100	100	68.75	77.7777777777778	57.1428571428571	2.03967110828406	0.0909360624947574	3.02784775405211	-0.130929749925416	0.944722043579092	0.292348651996841
6000052	Yes	Yes	Yes	No	Yes	Yes	Yes	Yes	Yes	No	28	Male	Bachelor's degree (College)	50	35.2941176470588	66.6666666666667	50	33.3333333333333	60	50	36.3636363636364	80	0.0533353554669034	-0.404059621562006	-0.177380196159658	-0.342037201215629	0.49286553805587	-0.59518846454498
6000058	Yes	Yes	Yes	I don't remember	I'm not sure	Yes	Yes	Yes	I'm not sure	No	54	Female	Bachelor's degree (College)	62.5	77.7777777777778	56.5217391304348	56.25	50	58.3333333333333	68.75	100	54.5454545454545	0.928920450865718	0.300249448353528	0.210428394247925	-0.105214197123962	1.39573685986603	0.583683135611586
6000059	Yes	Yes	No	I don't remember	No	Yes	Yes	No	No	I don't remember	24	Male	High School	75	82.3529411764706	66.6666666666667	93.75	88.8888888888889	100	56.25	75	37.5	1.35962679094273	0.249086096175907	2.68587414153287	-0.122296721919086	0.355850386231707	0.496564557080228
6000064	Yes	Yes	No	No	No	Yes	Yes	No	No	No	23	Male	High School	78.125	86.6666666666667	70.5882352941177	81.25	100	66.6666666666667	75	75	75	1.65216670176587	0.284688265753849	1.89596109198098	0.517253246695032	1.34897950039216	0
6000065	Yes	Yes	No	I don't remember	No	Yes	Yes	No	No	I don't remember	24	Male	Bachelor's degree (College)	78.125	85.7142857142857	72.2222222222222	87.5	88.8888888888889	85.7142857142857	68.75	80	63.6363636363636	1.65702632172792	0.239057363014182	2.28821087272549	0.0765349124846041	1.19037692908996	0.246432769027935
6000066	Yes	Yes	No	No	No	Yes	I don't know	No	No	No	30	Female	Bachelor's degree (College)	65.625	86.6666666666667	47.0588235294118	56.25	100	30	75	77.7777777777778	71.4285714285714	1.03698034282851	0.592281445222529	0.858593614392598	0.95369731990434	1.33065849571925	0.0993804259267621
6000068	Yes	Yes	Yes	I don't remember	No	Yes	I don't know	Yes	No	I don't remember	28	Male	Master's degree (Graduate school)	75	76.4705882352941	73.3333333333333	75	83.3333333333333	70	75	72.7272727272727	80	1.34444800719243	0.0492982803861277	1.49182207880974	0.22151052669683	1.44620658015615	-0.118517943494839
6000069	Yes	I don't know	No	No	No	Yes	I don't know	No	No	No	59	Female	Bachelor's degree (College)	84.375	86.6666666666667	82.3529411764706	87.5	87.5	87.5	81.25	85.7142857142857	77.7777777777778	2.03967110828406	0.0909360624947574	2.30069876075202	0	1.83228019766453	0.151430425045877
6000070	Yes	Yes	No	No	No	Yes	Yes	No	No	No	47	Male	Ph.D. (Graduate school)	81.25	76.4705882352941	86.6666666666667	100	100	100	62.5	55.5555555555556	71.4285714285714	1.83229390061913	-0.194624666327221	3.06824108870509	0	0.705659120814725	-0.213119261525501
6000072	Yes	I don't know	Yes	No	No	Yes	I don't know	Yes	No	No	41	Female	Bachelor's degree (College)	78.125	76.4705882352941	80	93.75	88.8888888888889	100	62.5	62.5	62.5	1.56314351755526	-0.0600494747952856	2.68587414153287	-0.122296721919086	0.63727872792875	0
6000073	Yes	Yes	Yes	No	No	I'm not sure	I don't know	Yes	No	No	47	Female	Bachelor's degree (College)	81.25	85.7142857142857	77.7777777777778	75	88.8888888888889	57.1428571428571	87.5	80	90.9090909090909	1.83228019766453	0.151430425045877	1.40065271864005	0.520313989527322	2.17679896969185	-0.246778251273011
6000074	Yes	Yes	No	No	No	Yes	Yes	No	No	No	40	Female	Bachelor's degree (College)	68.75	77.7777777777778	65.2173913043478	75	100	66.6666666666667	62.5	60	63.6363636363636	1.15590593197586	0.186756707798458	1.58107667967147	0.359811040540275	0.602102798652844	-0.0477042961906225
6000075	Yes	Yes	Yes	No	No	Yes	Yes	Yes	No	No	35	Female	High School	46.875	35.2941176470588	60	50	44.4444444444444	57.1428571428571	43.75	25	62.5	-0.124044840692754	-0.315369523482177	0.0403020709108428	-0.159861334337284	-0.355850386231707	-0.496564557080228
6000076	Yes	Yes	No	No	No	Yes	Yes	No	No	Yes	29	Male	Bachelor's degree (College)	71.875	87.5	56.25	75	85.7142857142857	66.6666666666667	68.75	88.8888888888889	42.8571428571429	1.30766006498618	0.496519347882919	1.4982978231736	0.318421612291342	1.04062797905464	0.700326359320027
6000077	Yes	Yes	No	No	No	Yes	Yes	No	No	No	24	Other	Bachelor's degree (College)	90.625	94.4444444444444	85.7142857142857	100	100	100	81.25	87.5	75	2.66078934190119	0.262824147072454	3.02784775405211	0.130929749925417	1.82483913057209	0.237929815089963
6000078	Yes	Yes	Yes	No	Yes	Yes	I don't know	Yes	Yes	No	37	Female	Bachelor's degree (College)	81.25	94.7368421052632	61.5384615384615	100	100	100	62.5	83.3333333333333	50	1.91323749075946	0.663237513258538	2.73624660462041	0.400701736208502	0.967421566101701	0.483710783050851
6000083	I'm not sure	No	Yes	No	No	No	No	Yes	No	No	39	Female	Master's degree (Graduate school)	53.125	68.75	37.5	62.5	80	33.3333333333333	43.75	50	40	0.170137047150294	0.403707887539522	0.410893934277457	0.636174266434186	-0.2533471031358	0.1266735515679
6000085	Yes	Yes	No	No	Yes	I'm not sure	I don't know	No	Yes	No	29	Female	Bachelor's degree (College)	59.375	46.6666666666667	70.5882352941177	62.5	50	75	56.25	42.8571428571429	66.6666666666667	0.457743351221959	-0.312523409518109	0.674489750196082	-0.337244875098041	0.250714929502752	-0.305369834544081
6000087	Yes	Yes	No	No	No	Yes	Yes	No	No	No	22	Male	High School	84.375	92.3076923076923	78.9473684210526	87.5	83.3333333333333	90	81.25	100	66.6666666666667	2.23067325263315	0.310740245956274	2.2489731316463	-0.15706499972145	1.89596109198098	0.517253246695032
6000089	I'm not sure	I don't know	No	No	No	I'm not sure	I don't know	No	No	No	27	Male	Bachelor's degree (College)	71.875	64.2857142857143	77.7777777777778	75	66.6666666666667	85.7142857142857	68.75	60	72.7272727272727	1.13081603058696	-0.199301658492909	1.4982978231736	-0.318421612291342	0.857932449719037	-0.175619121723719
6000090	Yes	Yes	No	No	No	Yes	Yes	No	No	No	28	Female	High School	59.375	55.5555555555556	60.8695652173913	68.75	75	66.6666666666667	50	40	54.5454545454545	0.415631361989822	-0.068105382113049	1.10521704949154	0.121881225450312	-0.139161808814372	-0.183766198728614
6000092	Yes	Yes	Yes	No	No	Yes	Yes	Yes	No	No	33	Female	Bachelor's degree (College)	65.625	100	31.25	62.5	100	33.3333333333333	68.75	100	28.5714285714286	1.37395545630698	1.17575413926816	1.03450649339006	0.94798054599049	1.02726999609019	1.07958381997796
6000093	Yes	Yes	Yes	I don't remember	No	Yes	Yes	Yes	No	I don't remember	29	Male	Bachelor's degree (College)	100	100	100	100	100	100	100	100	100	3.71724891579475	0.0558813671581831	3.02784775405211	0.130929749925417	3.06824108870509	0
6000095	Yes	Yes	No	I don't remember	No	Yes	Yes	No	No	I don't remember	39	Male	High School	71.875	76.9230769230769	68.4210526315789	81.25	83.3333333333333	80	62.5	71.4285714285714	55.5555555555556	1.21582157070708	0.12840513202259	1.80904279967462	0.0629001662643935	0.705659120814725	0.213119261525501
6000096	Yes	Yes	Yes	No	No	Yes	Yes	Yes	No	No	34	Male	High School	75	93.3333333333333	58.8235294117647	75	100	55.5555555555556	75	87.5	62.5	1.72409377698439	0.639039057551829	1.60494409156738	0.66276174690183	1.46898874434038	0.415855008205816
6000097	Yes	Yes	No	No	No	Yes	Yes	No	No	No	31	Male	High School	96.875	92.8571428571429	100	100	100	100	93.75	80	100	3.37973961774108	-0.224636016185017	3.05845261070857	0.0639925126687639	2.53224286315781	-0.424500198005992
6000098	Yes	I don't know	No	Yes	No	Yes	I don't know	No	No	Yes	40	Female	Bachelor's degree (College)	96.875	100	94.1176470588235	100	100	100	93.75	100	85.7142857142857	3.39864110717771	0.134594082227058	3.02784775405211	-0.130929749925416	2.66078934190119	0.262824147072454
6000100	Yes	I don't know	No	No	No	I'm not sure	I don't know	No	No	No	23	Male	Bachelor's degree (College)	68.75	64.7058823529412	73.3333333333333	68.75	50	80	68.75	72.7272727272727	60	1.00031766703864	-0.122766889690767	0.841621233572914	-0.420810616786457	0.857932449719037	0.175619121723719
6000101	Yes	Yes	No	No	No	Yes	Yes	No	No	No	40	Female	Bachelor's degree (College)	87.5	86.6666666666667	88.2352941176471	100	100	100	75	71.4285714285714	77.7777777777778	2.2976030493926	-0.0380299080595162	3.06824108870509	0	1.33065849571925	-0.0993804259267621
6000103	Yes	Yes	No	No	Yes	Yes	Yes	No	Yes	No	23	Male	High School	84.375	84.6153846153846	84.2105263157895	93.75	100	90	75	71.4285714285714	77.7777777777778	2.02322420044873	0.00846413256183409	2.66454569264524	0.050721280778019	1.33065849571925	-0.0993804259267621
6000104	Yes	No	Yes	No	No	Yes	No	Yes	No	No	22	Female	Bachelor's degree (College)	68.75	94.1176470588235	40	62.5	88.8888888888889	28.5714285714286	75	100	50	1.311379368226	0.909036787248799	0.654691526914487	0.893294585390106	1.53412054435255	0.767060272176273
6000107	Yes	Yes	No	I don't remember	No	Yes	Yes	No	No	I don't remember	30	Male	High School	90.625	88.2352941176471	93.3333333333333	100	100	100	81.25	75	87.5	2.68791737879984	-0.157127256644103	3.05845261070857	0.0639925126687639	1.82483913057209	-0.237929815089963
6000110	Yes	Yes	No	I don't remember	No	Yes	Yes	No	No	I don't remember	27	Female	High School	84.375	100	61.5384615384615	100	100	100	68.75	100	50	2.23131274297402	0.822275139365818	2.73624660462041	0.400701736208502	1.38299412710064	0.691497063550319
6000112	Yes	Yes	Yes	I don't remember	I'm not sure	Yes	Yes	Yes	I'm not sure	I don't remember	25	Female	High School	84.375	80	88.2352941176471	93.75	100	88.8888888888889	75	62.5	87.5	2.02845266632873	-0.172605099591452	2.68587414153287	0.122296721919086	1.46898874434038	-0.415855008205816
6000113	Yes	Yes	Yes	No	No	Yes	Yes	Yes	No	No	30	Female	Master's degree (Graduate school)	75	71.4285714285714	77.7777777777778	81.25	77.7777777777778	85.7142857142857	68.75	60	72.7272727272727	1.33065849571925	-0.0993804259267621	1.83228019766453	-0.151430425045877	0.857932449719037	-0.175619121723719
6000116	Yes	Yes	No	I don't remember	Yes	Yes	Yes	No	Yes	I don't remember	29	Male	Master's degree (Graduate school)	87.5	100	73.3333333333333	93.75	100	90	81.25	100	40	2.51243568354352	0.633292118561671	2.66454569264524	0.050721280778019	1.4372745264491	0.971984366360349
6000118	Yes	No	No	I don't remember	Yes	Yes	No	No	Yes	I don't remember	35	Male	High School	59.375	64.7058823529412	53.3333333333333	75	87.5	62.5	43.75	44.4444444444444	42.8571428571429	0.461043677735683	0.146870104960712	1.46898874434038	0.415855008205816	-0.319722668674567	0.0201510354554215
6000119	Yes	Yes	I'm not sure	No	No	Yes	Yes	I'm not sure	No	No	30	Male	Bachelor's degree (College)	84.375	76.9230769230769	89.4736842105263	87.5	83.3333333333333	90	81.25	71.4285714285714	88.8888888888889	1.98843543764135	-0.257901801444545	2.2489731316463	-0.15706499972145	1.78658917078021	-0.327345763457243
6000121	Yes	Yes	No	No	No	Yes	Yes	No	No	No	18	Male	High School	87.5	92.8571428571429	83.3333333333333	93.75	88.8888888888889	100	81.25	100	72.7272727272727	2.43265535878722	0.24890611329191	2.68587414153287	-0.122296721919086	1.88613691212784	0.338483109480682
6000123	Yes	Yes	No	No	No	Yes	Yes	No	No	No	34	Female	Bachelor's degree (College)	78.125	88.2352941176471	66.6666666666667	93.75	100	85.7142857142857	62.5	75	50	1.61755873205128	0.37805206673018	2.66078934190119	0.262824147072454	0.674489750196082	0.337244875098041
6000125	I'm not sure	I don't know	No	No	No	I'm not sure	I don't know	No	No	No	26	Female	Bachelor's degree (College)	93.75	94.4444444444444	92.8571428571429	100	100	100	87.5	87.5	87.5	3.05845261070857	0.0639925126687639	3.02784775405211	0.130929749925417	2.30069876075202	0
6000128	Yes	Yes	No	No	Yes	Yes	Yes	No	Yes	No	22	Male	Bachelor's degree (College)	34.375	46.6666666666667	23.5294117647059	43.75	57.1428571428571	33.3333333333333	25	37.5	12.5	-0.805174017889472	0.318935275037607	-0.250714929502752	0.305369834544081	-1.46898874434038	0.415855008205816
6000133	Yes	Yes	No	I don't remember	No	Yes	Yes	No	No	I don't remember	42	Female	Master's degree (Graduate school)	90.625	93.3333333333333	88.2352941176471	93.75	100	87.5	87.5	85.7142857142857	88.8888888888889	2.68791737879984	0.157127256644103	2.68446992472855	0.191885581988269	2.28821087272549	-0.0765349124846039
6000134	Yes	No	Yes	No	No	Yes	I don't know	Yes	No	No	24	Male	High School	68.75	82.3529411764706	53.3333333333333	68.75	87.5	50	68.75	77.7777777777778	57.1428571428571	1.0125512255544	0.422623878870071	1.15034938037601	0.575174690188004	0.944722043579092	0.292348651996841
6000136	Yes	Yes	No	No	No	Yes	Yes	No	No	No	62	Male	High School	90.625	82.3529411764706	100	93.75	88.8888888888889	100	87.5	75	100	2.76281412746318	-0.452507572084322	2.68587414153287	-0.122296721919086	2.20861029454863	-0.429815397078232
6000137	Yes	No	No	No	No	Yes	No	No	No	No	47	Male	Master's degree (Graduate school)	62.5	71.4285714285714	55.5555555555556	68.75	77.7777777777778	57.1428571428571	56.25	60	54.5454545454545	0.705659120814725	0.213119261525501	0.944722043579092	0.292348651996841	0.367532397457228	0.0695809044071858
6000142	Yes	Yes	No	No	No	Yes	Yes	No	No	No	46	Female	Bachelor's degree (College)	75	84.2105263157895	61.5384615384615	87.5	92.3076923076923	66.6666666666667	62.5	66.6666666666667	60	1.29652919978373	0.35488336777067	1.8568041715683	0.497674786488695	0.684074402431257	0.0886900980798288
6000143	Yes	Yes	Yes	No	No	Yes	Yes	Yes	No	No	26	Female	Bachelor's degree (College)	50	69.2307692307692	36.8421052631579	43.75	50	40	56.25	85.7142857142857	33.3333333333333	0.166364083001532	0.419220181872589	-0.2533471031358	0.1266735515679	0.636843224582684	0.7491489115868
6000144	Yes	Yes	No	No	No	Yes	Yes	No	No	No	48	Male	High School	100	100	100	100	100	100	100	100	100	3.72342459614934	-0.0277976622587577	3.05845261070857	-0.0639925126687638	3.06824108870509	0
6000145	Yes	I don't know	Yes	I don't remember	No	Yes	I don't know	Yes	No	I don't remember	32	Female	Bachelor's degree (College)	65.625	71.4285714285714	61.1111111111111	75	66.6666666666667	85.7142857142857	56.25	80	45.4545454545455	0.848164968995371	0.141866337435177	1.4982978231736	-0.318421612291342	0.727435939251486	0.477903263947171
6000146	Yes	Yes	No	No	No	Yes	Yes	No	No	No	42	Male	High School	75	86.6666666666667	64.7058823529412	81.25	100	70	68.75	77.7777777777778	57.1428571428571	1.48816356046534	0.366689836404116	1.90739463980868	0.429296807196299	0.944722043579092	0.292348651996841
6000153	Yes	Yes	No	No	No	Yes	Yes	No	No	No	37	Female	Bachelor's degree (College)	90.625	92.8571428571429	88.8888888888889	87.5	88.8888888888889	85.7142857142857	93.75	100	90.9090909090909	2.68587414153287	0.122296721919086	2.28821087272549	0.0765349124846041	2.61672930166354	-0.0268130852871679
6000154	Yes	Yes	No	No	No	Yes	Yes	No	No	No	44	Female	Bachelor's degree (College)	78.125	77.7777777777778	78.2608695652174	81.25	100	75	75	60	81.8181818181818	1.5457434853091	-0.00816206886816073	1.82483913057209	0.237929815089963	1.16180497167319	-0.327555382700793
6000155	Yes	Yes	No	No	No	Yes	Yes	No	No	No	25	Male	Bachelor's degree (College)	100	100	100	100	100	100	100	100	100	3.72342459614934	0.027797662258758	3.05845261070857	0.0639925126687639	3.06824108870509	0
6000156	Yes	Yes	No	No	No	Yes	Yes	No	No	No	34	Female	Bachelor's degree (College)	100	100	100	100	100	100	100	100	100	3.7254637348433	0	3.05845261070857	-0.0639925126687638	3.05845261070857	0.0639925126687639
6000160	Yes	I don't know	No	I don't remember	No	Yes	I don't know	No	No	No	39	Female	Bachelor's degree (College)	100	100	100	100	100	100	100	100	100	3.72342459614934	-0.0277976622587577	3.05845261070857	-0.0639925126687638	3.06824108870509	0
6000161	Yes	Yes	No	No	No	Yes	Yes	No	No	No	53	Female	Master's degree (Graduate school)	90.625	92.8571428571429	88.8888888888889	100	100	100	81.25	80	81.8181818181818	2.68587414153287	0.122296721919086	3.05845261070857	0.0639925126687639	1.7500791021103	-0.0334183174822356
6000162	Yes	Yes	No	I don't remember	No	Yes	Yes	No	No	I don't remember	30	Female	High School	62.5	80	47.0588235294118	56.25	83.3333333333333	40	68.75	77.7777777777778	57.1428571428571	0.767829959764642	0.457706253690593	0.714074462965902	0.610384334618751	0.944722043579092	0.292348651996841
6000163	Yes	I don't know	No	No	No	No	Yes	No	No	No	43	Female	Bachelor's degree (College)	81.25	81.25	81.25	93.75	90	100	68.75	66.6666666666667	70	1.77429311803775	0	2.66454569264524	-0.0507212807780186	0.955127812003498	-0.0468366067062916
7000003	Yes	Yes	Yes	Yes	No	Yes	Yes	Yes	No	Yes	40	Male	Bachelor's degree (College)	71.875	87.5	56.25	93.75	90	100	50	83.3333333333333	30	1.30766006498618	0.496519347882919	2.66454569264524	-0.0507212807780186	0.443021053393661	0.745911039404871
7000007	Yes	Yes	Yes	No	No	Yes	Yes	Yes	No	No	35	Female	Master's degree (Graduate school)	81.25	92.3076923076923	73.6842105263158	81.25	100	70	81.25	85.7142857142857	77.7777777777778	2.05971687305255	0.396218435746573	1.90739463980868	0.429296807196299	1.83228019766453	0.151430425045877
7000008	Yes	Yes	No	No	No	Yes	Yes	No	No	No	28	Male	High School	81.25	70.5882352941177	93.3333333333333	93.75	88.8888888888889	100	68.75	50	87.5	2.04248103117311	-0.479845430457468	2.68587414153287	-0.122296721919086	1.15034938037601	-0.575174690188004
7000009	Yes	Yes	No	No	No	Yes	Yes	No	No	No	27	Male	High School	84.375	92.8571428571429	77.7777777777778	87.5	88.8888888888889	85.7142857142857	81.25	100	72.7272727272727	2.22994346647191	0.350262059449568	2.28821087272549	0.0765349124846041	1.88613691212784	0.338483109480682
7000011	Yes	Yes	No	No	No	Yes	I don't know	No	No	No	34	Male	Bachelor's degree (College)	50	47.0588235294118	53.3333333333333	62.5	66.6666666666667	57.1428571428571	37.5	25	50	0.00986046009885638	-0.0787215038577009	0.610739669088162	0.125357464751376	-0.674489750196082	-0.337244875098041
7000013	Yes	No	No	I don't remember	No	No	No	No	No	I don't remember	28	Female	Bachelor's degree (College)	87.5	88.8888888888889	85.7142857142857	93.75	90	100	81.25	87.5	75	2.28821087272549	0.0765349124846041	2.66454569264524	-0.0507212807780186	1.82483913057209	0.237929815089963
7000015	Yes	Yes	Yes	No	No	Yes	Yes	Yes	No	No	23	Male	High School	78.125	84.6153846153846	73.6842105263158	87.5	100	80	68.75	71.4285714285714	66.6666666666667	1.6537162335659	0.19321811600325	2.22461536067355	0.270686446763862	0.99667612122832	0.0676107613187029
7000016	Yes	Yes	No	Yes	No	Yes	Yes	No	No	Yes	49	Female	Bachelor's degree (College)	96.875	93.3333333333333	100	100	100	100	93.75	87.5	100	3.39059590637745	-0.194212007144702	3.05845261070857	-0.0639925126687638	2.68446992472855	-0.191885581988269
7000020	Yes	I don't know	No	No	Yes	Yes	I don't know	No	Yes	No	26	Female	High School	65.625	76.4705882352941	53.3333333333333	56.25	83.3333333333333	40	75	72.7272727272727	80	0.805174017889472	0.318935275037607	0.714074462965902	0.610384334618751	1.44620658015615	-0.118517943494839
7000023	Yes	Yes	Yes	No	No	Yes	Yes	Yes	No	No	34	Male	Master's degree (Graduate school)	68.75	92.3076923076923	52.6315789473684	75	100	60	62.5	85.7142857142857	44.4444444444444	1.49208868464869	0.680032529948503	1.63634123023644	0.564823511982419	0.92786022499628	0.603640411380002
7000024	Yes	Yes	Yes	No	No	Yes	Yes	Yes	No	No	32	Female	Master's degree (Graduate school)	90.625	94.1176470588235	86.6666666666667	87.5	88.8888888888889	85.7142857142857	93.75	100	87.5	2.67549808799858	0.226977427362506	2.28821087272549	0.0765349124846041	2.68446992472855	0.191885581988269
7000026	Yes	Yes	Yes	No	No	Yes	Yes	Yes	No	No	31	Male	Bachelor's degree (College)	75	88.8888888888889	69.5652173913043	68.75	75	66.6666666666667	81.25	100	72.7272727272727	1.73257656271868	0.35435206748801	1.10521704949154	0.121881225450312	1.88613691212784	0.338483109480682
7000029	Yes	Yes	No	No	Yes	Yes	Yes	No	Yes	No	21	Male	Bachelor's degree (College)	84.375	88.8888888888889	78.5714285714286	87.5	90	83.3333333333333	81.25	87.5	75	2.01227895659072	0.214500870551988	2.2489731316463	0.15706499972145	1.82483913057209	0.237929815089963
7000030	Yes	I don't know	No	No	No	Yes	I don't know	No	No	No	40	Male	Bachelor's degree (College)	100	100	100	100	100	100	100	100	100	3.70675654937153	0.0845532361670613	2.73624660462041	0.400701736208502	3.02784775405211	-0.130929749925416
7000031	Yes	I don't know	No	No	No	Yes	I don't know	No	No	No	23	Female	Bachelor's degree (College)	68.75	76.9230769230769	63.1578947368421	75	66.6666666666667	80	62.5	85.7142857142857	44.4444444444444	1.07235405774795	0.200138888502153	1.27234853286837	-0.205446967138728	0.92786022499628	0.603640411380002
7000034	Yes	Yes	Yes	No	No	Yes	Yes	Yes	No	No	44	Male	High School	96.875	100	94.1176470588235	100	100	100	93.75	100	85.7142857142857	3.39864110717771	0.134594082227058	3.02784775405211	-0.130929749925416	2.66078934190119	0.262824147072454
7000035	Yes	Yes	No	No	No	No	I don't know	No	No	No	32	Female	Master's degree (Graduate school)	46.875	50	43.75	56.25	60	50	37.5	33.3333333333333	40	-0.157310684610171	0.0786553423050853	0.2533471031358	0.1266735515679	-0.684074402431257	-0.0886900980798288
7000038	Yes	Yes	No	No	No	Yes	Yes	No	No	No	47	Male	Bachelor's degree (College)	87.5	88.2352941176471	86.6666666666667	93.75	100	87.5	81.25	77.7777777777778	85.7142857142857	2.2976030493926	0.0380299080595162	2.68446992472855	0.191885581988269	1.83228019766453	-0.151430425045877
7000039	I'm not sure	Yes	Yes	No	No	I'm not sure	No	Yes	No	No	56	Female	Bachelor's degree (College)	56.25	84.6153846153846	36.8421052631579	56.25	83.3333333333333	40	56.25	85.7142857142857	33.3333333333333	0.684038092414379	0.678057186579012	0.714074462965902	0.610384334618751	0.636843224582684	0.7491489115868
7000040	Yes	Yes	Yes	I don't remember	Yes	Yes	Yes	Yes	Yes	I don't remember	30	Female	Bachelor's degree (College)	84.375	88.2352941176471	80	100	100	100	68.75	75	62.5	2.02845266632873	0.172605099591452	3.05845261070857	0.0639925126687639	0.993129114160457	0.177925193115853
7000042	Yes	Yes	Yes	No	No	Yes	Yes	Yes	No	Yes	21	Male	High School	75	66.6666666666667	78.2608695652174	87.5	100	83.3333333333333	62.5	40	72.7272727272727	1.21176111081817	-0.175153256113626	2.11777094647771	0.0914639071371532	0.351238243447437	-0.428966224859518
7000043	Yes	Yes	Yes	No	No	Yes	Yes	Yes	No	No	30	Male	Bachelor's degree (College)	75	76.4705882352941	73.3333333333333	75	77.7777777777778	71.4285714285714	75	75	75	1.34444800719243	0.0492982803861277	1.33065849571925	0.0993804259267621	1.34897950039216	0
7000044	Yes	Yes	No	No	No	Yes	I don't know	No	No	No	31	Male	High School	78.125	87.5	68.75	87.5	100	77.7777777777778	68.75	77.7777777777778	57.1428571428571	1.63912579149068	0.330786484630669	2.22994346647191	0.350262059449568	0.944722043579092	0.292348651996841
7000045	Yes	Yes	Yes	No	No	Yes	No	Yes	No	No	38	Female	Master's degree (Graduate school)	68.75	94.4444444444444	35.7142857142857	75	90	50	62.5	100	25	1.22711246122248	0.97966258741181	1.2815515655446	0.6407757827723	0.859630794156464	1.10430514727431
7000047	Yes	Yes	No		No	Yes		No	No		NA	Female	Bachelor's degree (College)	71.875	92.3076923076923	57.8947368421053	68.75	83.3333333333333	60	75	100	55.5555555555556	1.62527819706211	0.61343777374179	1.2207686692375	0.357037231482951	1.60494409156738	0.66276174690183
7000048	Yes	Yes	Yes	I don't remember	No	Yes	Yes	Yes	No	I don't remember	41	Female	Bachelor's degree (College)	68.75	73.3333333333333	64.7058823529412	62.5	71.4285714285714	55.5555555555556	75	75	75	1.00031766703864	0.122766889690767	0.705659120814725	0.213119261525501	1.34897950039216	0
7000049	Yes	Yes	Yes	No	No	Yes	Yes	Yes	No	No	31	Female	Bachelor's degree (College)	84.375	78.5714285714286	88.8888888888889	87.5	88.8888888888889	85.7142857142857	81.25	60	90.9090909090909	2.01227895659072	-0.214500870551987	2.28821087272549	0.0765349124846041	1.58852483925474	-0.540915316491568
7000051	Yes	Yes	Yes	I don't remember	I'm not sure	Yes	I don't know	Yes	I'm not sure	I don't remember	40	Male	Bachelor's degree (College)	81.25	100	62.5	87.5	100	66.6666666666667	75	100	60	2.18137123138603	0.772046251728638	2.07558092624693	0.607063163828008	1.63634123023644	0.564823511982419
7000054	Yes	Yes	No	No	No	Yes	Yes	No	No	No	21	Male	High School	90.625	100	80	93.75	100	87.5	87.5	100	71.4285714285714	2.73113119390634	0.523944363380258	2.68446992472855	0.191885581988269	2.15916763995591	0.513634998045094
7000059	Yes	Yes	Yes	I don't remember	I'm not sure	Yes	Yes	Yes	I'm not sure	I don't remember	40	Female	Bachelor's degree (College)	84.375	82.3529411764706	86.6666666666667	87.5	88.8888888888889	85.7142857142857	81.25	75	87.5	2.03967110828406	-0.0909360624947574	2.28821087272549	0.0765349124846041	1.82483913057209	-0.237929815089963
7000060	Yes	Yes	No	No	No	Yes	Yes	No	No	No	33	Male	Bachelor's degree (College)	78.125	75	81.25	93.75	100	88.8888888888889	62.5	55.5555555555556	71.4285714285714	1.56163630921496	-0.106328404411397	2.68587414153287	0.122296721919086	0.705659120814725	-0.213119261525501
7000061	Yes	I don't know	Yes	I don't remember	No	Yes	I don't know	Yes	No	I don't remember	28	Male	Bachelor's degree (College)	81.25	88.8888888888889	71.4285714285714	93.75	90	100	68.75	87.5	50	1.78658917078021	0.327345763457243	2.66454569264524	-0.0507212807780186	1.15034938037601	0.575174690188004
7000062	Yes	Yes	No	No	No	Yes	Yes	No	No	No	35	Female	High School	62.5	73.6842105263158	46.1538461538462	62.5	76.9230769230769	0	62.5	66.6666666666667	60	0.537081385490062	0.36509930803467	-0.231105648725572	0.851868741738915	0.684074402431257	0.0886900980798288
7000067	Yes	Yes	No	No	No	Yes	Yes	No	No	No	36	Male	High School	90.625	87.5	93.75	93.75	90	100	87.5	83.3333333333333	90	2.68446992472855	-0.191885581988269	2.66454569264524	-0.0507212807780186	2.2489731316463	-0.15706499972145
7000068	Yes	Yes	Yes	No	No	Yes	Yes	Yes	No	No	66	Female	High School	93.75	94.1176470588235	93.3333333333333	93.75	100	90	93.75	90.9090909090909	100	3.06581241740582	0.0318202626588869	2.66454569264524	0.050721280778019	2.61672930166354	0.0268130852871679
7000069	Yes	Yes	No	I don't remember	No	Yes	Yes	No	No	I don't remember	30	Male	Bachelor's degree (College)	75	73.3333333333333	76.4705882352941	62.5	50	75	87.5	100	77.7777777777778	1.34444800719243	-0.0492982803861277	0.674489750196082	-0.337244875098041	2.22994346647191	0.350262059449568
7000072	Yes	No	I'm not sure	No	No	Yes	No	I'm not sure	No	No	27	Male	High School	71.875	76.4705882352941	66.6666666666667	75	77.7777777777778	71.4285714285714	68.75	75	62.5	1.1522495832778	0.145397492343443	1.33065849571925	0.0993804259267621	0.993129114160457	0.177925193115853
7000073	Yes	Yes	No	No	No	Yes	Yes	No	No	No	36	Female	Bachelor's degree (College)	87.5	92.8571428571429	83.3333333333333	100	100	100	75	80	72.7272727272727	2.43265535878722	0.24890611329191	3.05845261070857	0.0639925126687639	1.44620658015615	0.118517943494839
7000075	Yes	Yes	Yes	No	No	Yes	Yes	Yes	No	No	23	Female	High School	75	70.5882352941177	80	87.5	88.8888888888889	85.7142857142857	62.5	50	75	1.383016318702	-0.150113074221913	2.28821087272549	0.0765349124846041	0.674489750196082	-0.337244875098041
7000077	I'm not sure	Yes	No	I don't remember	No	I'm not sure	I don't know	No	No	I don't remember	26	Male	High School	50	55.5555555555556	42.8571428571429	50	40	66.6666666666667	50	75	25	-0.040302070910843	0.159861334337284	0.177380196159658	-0.342037201215629	0	0.674489750196082
7000079	Yes	Yes	Yes	No	No	Yes	No	Yes	No	No	52	Male	Bachelor's degree (College)	59.375	69.2307692307692	52.6315789473684	75	100	60	43.75	42.8571428571429	44.4444444444444	0.568414035749196	0.218195205498757	1.63634123023644	0.564823511982419	-0.319722668674567	-0.0201510354554214
7000083	Yes	Yes	Yes	No	No	Yes	Yes	Yes	No	No	25	Male	High School	84.375	75	93.75	93.75	90	100	75	50	90	2.20861029454863	-0.429815397078232	2.66454569264524	-0.0507212807780186	1.2815515655446	-0.6407757827723
7000084	Yes	Yes	No	No	Yes	Yes	Yes	No	Yes	No	32	Male	High School	84.375	88.2352941176471	80	87.5	100	80	81.25	81.8181818181818	80	2.02845266632873	0.172605099591452	2.22461536067355	0.270686446763862	1.7500791021103	0.0334183174822353
7000086	Yes	Yes	No	No	No	Yes	Yes	No	No	No	33	Female	High School	81.25	94.1176470588235	66.6666666666667	87.5	100	75	75	88.8888888888889	57.1428571428571	1.99545377065726	0.566999586033171	2.20861029454863	0.429815397078232	1.40065271864005	0.520313989527322
7000087	Yes	Yes	No	No	No	Yes	I don't know	No	No	No	28	Male	Ph.D. (Graduate school)	56.25	76.9230769230769	42.1052631578947	68.75	83.3333333333333	60	43.75	71.4285714285714	22.2222222222222	0.537114592586862	0.467758621082698	1.2207686692375	0.357037231482951	-0.198760851853524	0.665329247859625
7000089	I'm not sure	No	Yes	No	No	I'm not sure	No	Yes	No	No	25	Male	Bachelor's degree (College)	68.75	71.4285714285714	66.6666666666667	75	66.6666666666667	85.7142857142857	62.5	80	54.5454545454545	0.99667612122832	0.0676107613187029	1.4982978231736	-0.318421612291342	0.955806527894342	0.363717969625743
7000091	I'm not sure	I don't know	Yes	I don't remember	No	I'm not sure	No	Yes	No	No	38	Male	Master's degree (Graduate school)	68.75	58.8235294117647	80	62.5	66.6666666666667	57.1428571428571	75	50	100	1.06462906451328	-0.309306701316274	0.610739669088162	0.125357464751376	1.53412054435255	-0.767060272176273
7000094	Yes	Yes	Yes	Yes	No	Yes	Yes	Yes	No	No	40	Female	Bachelor's degree (College)	59.375	73.6842105263158	38.4615384615385	62.5	69.2307692307692	33.3333333333333	56.25	83.3333333333333	40	0.340258768658508	0.463510616450447	0.0716749240778979	0.466564761334406	0.714074462965902	0.610384334618751
7000095	Yes	Yes	No	Yes	No	Yes	Yes	No	No	Yes	32	Male	Bachelor's degree (College)	78.125	69.2307692307692	84.2105263157895	93.75	83.3333333333333	100	62.5	57.1428571428571	66.6666666666667	1.50555019103589	-0.250372872144589	2.61227519305317	-0.338716030424885	0.610739669088162	-0.125357464751376
7000097	Yes	Yes	Yes	No	No	Yes	Yes	Yes	No	No	26	Female	Bachelor's degree (College)	78.125	100	61.1111111111111	81.25	100	57.1428571428571	75	100	63.6363636363636	2.0849592378017	0.760263471838341	1.77323118781576	0.706603224115173	1.63030726106165	0.466397935013778
7000098	Yes	Yes	No	Yes	Yes	Yes	Yes	No	Yes	I don't remember	41	Female	High School	81.25	86.6666666666667	76.4705882352941	81.25	83.3333333333333	80	81.25	88.8888888888889	71.4285714285714	1.83229390061913	0.194624666327221	1.80904279967462	0.0629001662643935	1.78658917078021	0.327345763457243
7000103	No	No	Yes	No	Yes	No	No	Yes	Yes	No	33	Male	Ph.D. (Graduate school)	65.625	92.3076923076923	47.3684210526316	62.5	100	40	68.75	85.7142857142857	55.5555555555556	1.36006505989701	0.746044342324344	1.12964702396484	0.818170615118219	1.20728082276	0.46393011249814
7000105	Yes	Yes	No	No	No	Yes	Yes	Yes	No	No	27	Female	High School	90.625	100	83.3333333333333	100	100	100	81.25	100	72.7272727272727	2.77016465684089	0.417660762318744	3.05845261070857	0.0639925126687639	1.88613691212784	0.338483109480682
7000106	I'm not sure	I don't know	No	No	Yes	I'm not sure	I don't know	No	Yes	No	23	Female	High School	71.875	55.5555555555556	78.2608695652174	93.75	100	91.6666666666667	50	20	63.6363636363636	0.920744110404571	-0.320661756320423	2.53334350747665	-0.116322373362315	-0.49286553805587	-0.59518846454498
7000109	Yes	Yes	No	No	No	Yes	Yes	No	No	No	37	Female	High School	68.75	77.7777777777778	57.1428571428571	81.25	80	83.3333333333333	56.25	75	37.5	0.944722043579092	0.292348651996841	1.80904279967462	-0.0629001662643936	0.355850386231707	0.496564557080228
7000111	Yes	Yes		No	No	Yes	Yes	No	No	No	35	Female	Bachelor's degree (College)	71.875	100	52.6315789473684	75	100	60	68.75	100	44.4444444444444	1.83483685089455	0.851406613071433	1.63634123023644	0.564823511982419	1.32552349380366	0.802472045783692
7000115	I'm not sure	I don't know	No	No	No	I'm not sure	I don't know	No	No	No	37	Female	High School	56.25	68.75	43.75	68.75	70	66.6666666666667	43.75	66.6666666666667	30	0.331465726504499	0.32304354786242	0.955127812003498	0.0468366067062917	-0.0936732134125832	0.477563906001749
7000116	Yes	Yes	Yes	Yes	No	Yes	No	Yes	No	Yes	22	Female	Bachelor's degree (College)	71.875	88.2352941176471	53.3333333333333	75	83.3333333333333	70	68.75	90.9090909090909	20	1.27048316666295	0.551589849424345	1.49182207880974	0.22151052669683	0.493556502546022	1.08839948484593
7000118	Yes	Yes	No	Yes	No	Yes	Yes	No	No	Yes	30	Male	Bachelor's degree (College)	84.375	94.1176470588235	73.3333333333333	75	87.5	62.5	93.75	100	85.7142857142857	2.18765219457189	0.470900374075855	1.46898874434038	0.415855008205816	2.66078934190119	0.262824147072454
7000119	Yes	Yes	Yes	I don't remember	No	Yes	Yes	Yes	No	I don't remember	35	Female	Bachelor's degree (College)	81.25	84.6153846153846	78.9473684210526	87.5	83.3333333333333	90	75	85.7142857142857	66.6666666666667	1.8246726131465	0.107739926212951	2.2489731316463	-0.15706499972145	1.4982978231736	0.318421612291342
7000122	Yes	I don't know	No	No	No	Yes	I don't know	No	No	No	34	Female	Bachelor's degree (College)	46.875	66.6666666666667	39.1304347826087	56.25	75	50	37.5	60	27.2727272727273	0.154806236187498	0.353324181201709	0.674489750196082	0.337244875098041	-0.351238243447437	0.428966224859518
7000124	Yes	Yes	Yes	No	No	Yes	Yes	Yes	No	No	38	Female	Bachelor's degree (College)	68.75	75	62.5	81.25	85.7142857142857	77.7777777777778	56.25	66.6666666666667	42.8571428571429	0.993129114160457	0.177925193115853	1.83228019766453	0.151430425045877	0.250714929502752	0.305369834544081
7000125	Yes	Yes	No	No	No	Yes	Yes	No	No	No	31	Male	Bachelor's degree (College)	87.5	88.8888888888889	85.7142857142857	100	100	100	75	75	75	2.28821087272549	0.0765349124846041	3.02784775405211	0.130929749925417	1.34897950039216	0
7000126	Yes	Yes	Yes	I don't remember	No	Yes	Yes	Yes	No	I don't remember	22	Female	Bachelor's degree (College)	87.5	94.7368421052632	76.9230769230769	93.75	92.3076923076923	100	81.25	100	70	2.3561721760144	0.44177017063107	2.39349843837455	0.229327653085573	1.90739463980868	0.429296807196299
7000127	Yes	Yes	Yes	I don't remember	No	Yes	I don't know	Yes	No	I don't remember	33	Male	High School	78.125	92.3076923076923	68.4210526315789	81.25	100	70	75	85.7142857142857	66.6666666666667	1.9055825256038	0.473285609470949	1.90739463980868	0.429296807196299	1.4982978231736	0.318421612291342
7000128	Yes	Yes	No	No	No	Yes	Yes	No	No	No	23	Female	High School	75	73.3333333333333	76.4705882352941	75	71.4285714285714	77.7777777777778	75	75	75	1.34444800719243	-0.0492982803861277	1.33065849571925	-0.0993804259267621	1.34897950039216	0
7000129	I'm not sure	Yes	No	No	No	Yes	I don't know	No	No	No	28	Male	Bachelor's degree (College)	62.5	64.2857142857143	61.1111111111111	56.25	44.4444444444444	71.4285714285714	68.75	100	54.5454545454545	0.648322503863078	0.0419451048690307	0.426238523051001	-0.352829560407363	1.39573685986603	0.583683135611586
7000130	Yes	Yes	No	No	No	Yes	Yes	No	No	No	33	Female	High School	62.5	60	64.7058823529412	62.5	66.6666666666667	60	62.5	55.5555555555556	71.4285714285714	0.630739046964354	-0.0620224203463771	0.684074402431257	0.0886900980798288	0.705659120814725	-0.213119261525501
8000003	Yes	Yes	No	No	No	Yes	Yes	No	No	No	30	Female	High School	90.625	93.75	87.5	93.75	100	83.3333333333333	87.5	83.3333333333333	90	2.68446992472855	0.191885581988269	2.61227519305317	0.338716030424886	2.2489731316463	-0.15706499972145
8000005	Yes	No	No	No	No	Yes	I don't know	No	No	No	29	Female	High School	78.125	80	76.4705882352941	93.75	100	87.5	62.5	57.1428571428571	66.6666666666667	1.56314351755526	0.0600494747952856	2.68446992472855	0.191885581988269	0.610739669088162	-0.125357464751376
8000007	Yes	Yes	Yes	No	No	Yes	Yes	Yes	No	No	35	Female	High School	56.25	84.6153846153846	36.8421052631579	62.5	83.3333333333333	50	50	85.7142857142857	22.2222222222222	0.684038092414379	0.678057186579012	0.967421566101701	0.483710783050851	0.302860850091754	0.916140098832264
8000008	Yes	Yes	No	No	No	No	Yes	No	No	No	27	Female	Master's degree (Graduate school)	90.625	94.1176470588235	86.6666666666667	100	100	100	81.25	87.5	75	2.67549808799858	0.226977427362506	3.05845261070857	0.0639925126687639	1.82483913057209	0.237929815089963
8000009	Yes	Yes	Yes	No	No	Yes	Yes	Yes	No	No	28	Male	Bachelor's degree (College)	71.875	50	88.8888888888889	75	66.6666666666667	85.7142857142857	68.75	20	90.9090909090909	1.22064034884735	-0.610320174423675	1.4982978231736	-0.318421612291342	0.493556502546022	-1.08839948484593
8000010	Yes	I don't know	Yes	No	No	Yes	Yes	Yes	No	No	39	Male	High School	100	100	100	100	100	100	100	100	100	3.61230501860619	-0.212933691280046	2.88201377649825	-0.290657507873119	2.9721731951295	-0.204535032020149
8000012	I'm not sure	Yes	I'm not sure	I don't remember	No	Yes	I don't know	I'm not sure	I'm not sure	I don't remember	35	Female	Bachelor's degree (College)	75	75	75	87.5	85.7142857142857	88.8888888888889	62.5	66.6666666666667	57.1428571428571	1.34897950039216	0	2.28821087272549	-0.0765349124846039	0.610739669088162	0.125357464751376
8000015	Yes	Yes	Yes	No	No	Yes	Yes	Yes	No	No	27	Female	Bachelor's degree (College)	40.625	15.3846153846154	57.8947368421053	43.75	16.6666666666667	60	37.5	14.2857142857143	55.5555555555556	-0.820874907996935	-0.609638778787734	-0.714074462965902	-0.610384334618751	-0.927860224996279	-0.603640411380002
8000019	Yes	Yes	Yes	No	No	Yes	No	Yes	No	No	42	Female	High School	84.375	87.5	81.25	81.25	80	83.3333333333333	87.5	100	80	2.03749593939488	0.131601410678566	1.80904279967462	-0.0629001662643936	2.22461536067355	0.270686446763862
8000020	Yes	Yes	No	Yes	No	Yes	Yes	No	No	Yes	33	Female	Bachelor's degree (College)	93.75	88.2352941176471	100	93.75	83.3333333333333	100	93.75	90.9090909090909	100	3.02074606857173	-0.323541601530048	2.61227519305317	-0.338716030424885	2.61672930166354	0.0268130852871679
8000021	Yes	Yes	Yes	Yes	Yes	Yes	Yes	Yes	Yes	Yes	25	Female	Bachelor's degree (College)	75	93.3333333333333	58.8235294117647	87.5	100	75	62.5	85.7142857142857	44.4444444444444	1.72409377698439	0.639039057551829	2.20861029454863	0.429815397078232	0.92786022499628	0.603640411380002
8000022	Yes	Yes	Yes	No	No	Yes	Yes	Yes	No	No	44	Female	Bachelor's degree (College)	93.75	100	86.6666666666667	93.75	100	87.5	93.75	100	85.7142857142857	3.00028157697022	0.389369171848322	2.68446992472855	0.191885581988269	2.66078934190119	0.262824147072454
8000026	Yes	I don't know	Yes	I don't remember	No	Yes	I don't know	Yes	No	I don't remember	36	Male	Bachelor's degree (College)	90.625	77.7777777777778	95.6521739130435	100	100	100	81.25	60	90.9090909090909	2.47638498029612	-0.473482816361671	2.88201377649825	-0.290657507873119	1.58852483925474	-0.540915316491568
8000027	Yes	Yes	Yes	No	No	Yes	Yes	Yes	No	No	28	Female	High School	71.875	58.8235294117647	86.6666666666667	75	66.6666666666667	85.7142857142857	68.75	50	87.5	1.33377944757715	-0.443881892848209	1.4982978231736	-0.318421612291342	1.15034938037601	-0.575174690188004
8000031	I'm not sure	I don't know	No	No	No	I'm not sure	I don't know	No	No	No	33	Female	Bachelor's degree (College)	71.875	61.5384615384615	78.9473684210526	75	66.6666666666667	80	68.75	57.1428571428571	77.7777777777778	1.09797761248149	-0.255607574119553	1.27234853286837	-0.205446967138728	0.944722043579092	-0.292348651996841
8000032	Yes	Yes	Yes	I don't remember	No	Yes	I don't know	Yes	No	I don't remember	36	Female	High School	81.25	80	82.3529411764706	87.5	85.7142857142857	88.8888888888889	75	75	75	1.77052072522018	-0.0436391290371783	2.28821087272549	-0.0765349124846039	1.34897950039216	0
8000034	Yes	Yes	Yes	I don't remember	No	Yes	Yes	Yes	No	I don't remember	36	Male	High School	81.25	93.3333333333333	70.5882352941177	93.75	83.3333333333333	100	68.75	100	28.5714285714286	2.04248103117311	0.479845430457468	2.61227519305317	-0.338716030424885	1.02726999609019	1.07958381997796
8000036	Yes	Yes	No	Yes	Yes	Yes	Yes	No	Yes	Yes	30	Female	Bachelor's degree (College)	68.75	70.5882352941177	66.6666666666667	68.75	83.3333333333333	60	68.75	63.6363636363636	80	0.972122384424545	0.0553338929168153	1.2207686692375	0.357037231482951	1.19037692908996	-0.246432769027935
8000037	Yes	No	Yes	No	No	Yes	No	Yes	No	No	37	Female	High School	71.875	80	64.7058823529412	81.25	100	62.5	62.5	57.1428571428571	66.6666666666667	1.21901317740147	0.23211464487218	1.85275990831692	0.607740590194085	0.610739669088162	-0.125357464751376
8000038	Yes	Yes	Yes	No	No	Yes	Yes	Yes	No	No	39	Female	Bachelor's degree (College)	96.875	100	93.3333333333333	93.75	100	87.5	100	100	100	3.39059590637746	0.194212007144703	2.68446992472855	0.191885581988269	3.05845261070857	0.0639925126687639
8000039	Yes	No	Yes	Yes	No	Yes	No	Yes	No	Yes	52	Male	Master's degree (Graduate school)	68.75	61.5384615384615	73.6842105263158	62.5	50	70	75	71.4285714285714	77.7777777777778	0.927021232900894	-0.170129384329254	0.524400512708041	-0.26220025635402	1.33065849571925	-0.0993804259267621
8000043	Yes	Yes	Yes	No	No	Yes	I don't know	Yes	No	No	23	Female	High School	68.75	82.3529411764706	53.3333333333333	87.5	100	71.4285714285714	50	62.5	37.5	1.0125512255544	0.422623878870071	2.15916763995591	0.513634998045094	0	0.318639363964375
8000044	Yes	Yes	I'm not sure	No	No	Yes	Yes	I'm not sure	No	No	35	Female	Bachelor's degree (College)	96.875	93.75	100	93.75	85.7142857142857	100	100	100	100	3.3968524117742	-0.164305661534553	2.66078934190119	-0.262824147072454	3.05845261070857	0.0639925126687639
8000051	Yes	Yes	Yes	No	No	Yes	Yes	Yes	No	No	39	Female	Bachelor's degree (College)	100	100	100	100	100	100	100	100	100	3.7254637348433	0	3.02784775405211	0.130929749925417	3.02784775405211	-0.130929749925416
8000053	Yes	I don't know	Yes	I don't remember	No	I'm not sure	I don't know	Yes	No	No	32	Female	High School	68.75	73.3333333333333	64.7058823529412	87.5	100	75	50	42.8571428571429	55.5555555555556	1.00031766703864	0.122766889690767	2.20861029454863	0.429815397078232	-0.0403020709108428	-0.159861334337284
8000054	Yes	Yes	No	I don't remember	No	Yes	Yes	No	No	I don't remember	49	Male	High School	93.75	94.1176470588235	93.3333333333333	93.75	100	87.5	93.75	88.8888888888889	100	3.06581241740582	0.0318202626588869	2.68446992472855	0.191885581988269	2.68587414153287	-0.122296721919086
8000058	I'm not sure	I don't know	No	No	No	I'm not sure	I don't know	No	No	No	29	Male	Bachelor's degree (College)	40.625	55.5555555555556	34.7826086956522	43.75	100	25	37.5	20	45.4545454545455	-0.25148595930761	0.265453278535667	0.475859630179926	0.912419565286045	-0.955806527894343	-0.363717969625743
8000064	I'm not sure	Yes	No	I don't remember	No	I'm not sure	I don't know	No	No	I don't remember	28	Male	High School	71.875	80	64.7058823529412	87.5	100	77.7777777777778	56.25	62.5	50	1.21901317740147	0.23211464487218	2.22994346647191	0.350262059449568	0.318639363964375	0.159319681982188
8000065	Yes	Yes	Yes	No	No	Yes	Yes	Yes	No	No	21	Male	High School	71.875	71.4285714285714	72.2222222222222	81.25	88.8888888888889	71.4285714285714	62.5	40	72.7272727272727	1.15540461978264	-0.0117534879584577	1.78658917078021	0.327345763457243	0.351238243447437	-0.428966224859518
8000066	Yes	Yes	No	No	No	Yes	Yes	No	No	No	33	Female	Bachelor's degree (College)	84.375	73.3333333333333	94.1176470588235	93.75	100	90	75	55.5555555555556	100	2.18765219457189	-0.470900374075855	2.66454569264524	0.050721280778019	1.60494409156738	-0.66276174690183
8000067	No	No	I'm not sure	Yes	No	No	No	No	No	Yes	39	Male	High School	53.125	56.25	50	62.5	60	66.6666666666667	43.75	50	40	0.157310684610171	0.0786553423050853	0.684074402431257	-0.0886900980798288	-0.2533471031358	0.1266735515679
8000070	Yes	Yes	Yes	No	No	Yes	Yes	Yes	No	No	31	Female	High School	84.375	76.4705882352941	93.3333333333333	93.75	87.5	100	75	66.6666666666667	85.7142857142857	2.22260823002637	-0.389781831030841	2.68446992472855	-0.191885581988269	1.4982978231736	-0.318421612291342
8000071	Yes	I don't know	Yes	No	No	Yes	I don't know	Yes	No	No	35	Female	Bachelor's degree (College)	68.75	69.2307692307692	68.4210526315789	68.75	66.6666666666667	70	68.75	71.4285714285714	66.6666666666667	0.981907876704305	0.0114482850212027	0.955127812003498	-0.0468366067062916	0.99667612122832	0.0676107613187029
8000072	Yes	Yes	No	No	No	Yes	Yes	No	No	No	25	Male	Ph.D. (Graduate school)	87.5	94.1176470588235	80	93.75	100	85.7142857142857	81.25	87.5	75	2.40634770493471	0.361552618894442	2.66078934190119	0.262824147072454	1.82483913057209	0.237929815089963
8000073	Yes	Yes	Yes	No	No	Yes	Yes	Yes	No	No	38	Female	High School	46.875	78.5714285714286	22.2222222222222	50	66.6666666666667	28.5714285714286	43.75	100	18.1818181818182	0.0269289339569874	0.778174140764881	-0.135221522637406	0.49833806061416	0.373093697007216	1.09500471704099
8000074	Yes	Yes	No	No	No	Yes	Yes	No	No	No	45	Female	Bachelor's degree (College)	71.875	88.8888888888889	65.2173913043478	68.75	100	58.3333333333333	75	80	72.7272727272727	1.61183660703682	0.414722045328939	1.36077777462393	0.469960493064042	1.44620658015615	0.118517943494839
8000080	Yes	Yes	I'm not sure	I don't remember	I'm not sure	Yes	Yes	I'm not sure	I'm not sure	I don't remember	43	Male	Bachelor's degree (College)	87.5	80	94.1176470588235	81.25	71.4285714285714	88.8888888888889	93.75	87.5	100	2.40634770493471	-0.361552618894442	1.78658917078021	-0.327345763457243	2.68446992472855	-0.191885581988269
8000081	Yes	No	Yes	No	Yes	Yes	No	Yes	Yes	No	54	Male	Master's degree (Graduate school)	81.25	92.8571428571429	72.2222222222222	81.25	100	57.1428571428571	81.25	80	81.8181818181818	2.0546895905353	0.437888997417872	1.77323118781576	0.706603224115173	1.7500791021103	-0.0334183174822356
8000082	Yes	I don't know	No	I don't remember	No	Yes	I don't know	No	No	I don't remember	39	Male	Bachelor's degree (College)	100	100	100	100	100	100	100	100	100	3.72342459614934	-0.0277976622587577	3.02784775405211	-0.130929749925416	3.05845261070857	0.0639925126687639
8000084	Yes	Yes	Yes	No	Yes	Yes	Yes	Yes	Yes	No	22	Male	Bachelor's degree (College)	65.625	58.8235294117647	73.3333333333333	81.25	83.3333333333333	80	50	45.4545454545455	60	0.845933554150455	-0.19995894613486	1.80904279967462	0.0629001662643935	0.139161808814372	-0.183766198728614
8000085	Yes	Yes	No	I don't remember	No	Yes	Yes	No	No	I don't remember	29	Male	Bachelor's degree (College)	90.625	93.3333333333333	88.2352941176471	100	100	100	81.25	85.7142857142857	77.7777777777778	2.68791737879984	0.157127256644103	3.06824108870509	0	1.83228019766453	0.151430425045877
8000087	Yes	No	Yes	No	No	Yes	No	Yes	No	No	36	Male	Master's degree (Graduate school)	81.25	84.6153846153846	78.9473684210526	93.75	83.3333333333333	100	68.75	85.7142857142857	55.5555555555556	1.8246726131465	0.107739926212951	2.61227519305317	-0.338716030424885	1.20728082276	0.46393011249814
8000088	Yes	I don't know	No	I don't remember		Yes	Yes	No			NA	Male	High School	93.75	88.2352941176471	100	93.75	88.8888888888889	100	93.75	87.5	100	3.02074606857173	-0.323541601530048	2.68587414153287	-0.122296721919086	2.68446992472855	-0.191885581988269
8000089	Yes	I don't know	No	I don't remember	No	I'm not sure	No	No	No	I don't remember	41	Male	Ph.D. (Graduate school)	78.125	78.5714285714286	77.7777777777778	75	88.8888888888889	57.1428571428571	81.25	60	90.9090909090909	1.55634828152976	0.0134644669784937	1.40065271864005	0.520313989527322	1.58852483925474	-0.540915316491568
8000092	Yes	Yes	Yes	No	Yes	Yes	Yes	Yes	Yes	No	57	Male	Bachelor's degree (College)	65.625	87.5	43.75	68.75	85.7142857142857	55.5555555555556	62.5	88.8888888888889	28.5714285714286	0.993038695765837	0.653830032493089	1.20728082276	0.46393011249814	0.654691526914487	0.893294585390106
8000093	Yes	Yes	Yes	No	No	Yes	Yes	Yes	No	No	45	Female	Ph.D. (Graduate school)	96.875	100	92.8571428571429	100	100	100	93.75	100	87.5	3.37973961774108	0.224636016185017	3.02784775405211	0.130929749925417	2.68446992472855	0.191885581988269
8000094	Yes	I don't know	Yes	No	No	Yes	I don't know	Yes	No	No	20	Male	High School	62.5	68.4210526315789	53.8461538461538	75	76.9230769230769	66.6666666666667	50	50	50	0.576064268620589	0.191473519020655	1.16704321667159	0.152794309040336	0	0
8000095	No	No	Yes	I don't remember	No	No	No	Yes	No	I don't remember	32	Female	Master's degree (Graduate school)	56.25	61.5384615384615	52.6315789473684	75	83.3333333333333	70	37.5	42.8571428571429	33.3333333333333	0.359393044497034	0.113684709872676	1.49182207880974	0.22151052669683	-0.610739669088162	0.125357464751376
8000096	Yes	No	No	No	No	Yes	No	No	No	No	23	Male	Bachelor's degree (College)	84.375	86.6666666666667	82.3529411764706	87.5	71.4285714285714	100	81.25	100	62.5	2.03967110828406	0.0909360624947574	2.15916763995591	-0.513634998045093	1.85275990831692	0.607740590194085
8000098	Yes	Yes	Yes	Yes	No	Yes	Yes	Yes	No	Yes	40	Female	Bachelor's degree (College)	90.625	100	82.3529411764706	87.5	100	80	93.75	100	85.7142857142857	2.76281412746318	0.452507572084322	2.22461536067355	0.270686446763862	2.66078934190119	0.262824147072454
8000100	Yes	Yes	Yes	I don't remember	No	Yes	Yes	Yes	No	I don't remember	29	Male	Bachelor's degree (College)	84.375	100	66.6666666666667	81.25	100	70	87.5	100	60	2.32023725962889	0.729391330518986	1.90739463980868	0.429296807196299	1.9439687327207	0.718637263224549
8000101	I'm not sure	Yes	Yes	No	No	I'm not sure	Yes	Yes	No	No	26	Female	High School	84.375	86.6666666666667	82.3529411764706	93.75	100	87.5	75	71.4285714285714	77.7777777777778	2.03967110828406	0.0909360624947574	2.68446992472855	0.191885581988269	1.33065849571925	-0.0993804259267621
8000103	Yes	Yes	No	I don't remember	No	Yes	Yes	No	No	I don't remember	20	Female	High School	81.25	92.3076923076923	73.6842105263158	81.25	83.3333333333333	80	81.25	100	66.6666666666667	2.05971687305255	0.396218435746573	1.80904279967462	0.0629001662643935	1.89596109198098	0.517253246695032
8000104	Yes	Yes	No	No	No	Yes	Yes	No	No	No	29	Female	High School	84.375	94.1176470588235	73.3333333333333	93.75	100	85.7142857142857	75	87.5	62.5	2.18765219457189	0.470900374075855	2.66078934190119	0.262824147072454	1.46898874434038	0.415855008205816
8000105	Yes	I don't know	No	No	No	Yes	I don't know	No	No	No	21	Female	High School	87.5	92.8571428571429	83.3333333333333	93.75	100	85.7142857142857	81.25	80	81.8181818181818	2.43265535878722	0.24890611329191	2.66078934190119	0.262824147072454	1.7500791021103	-0.0334183174822356
8000107	Yes	I don't know	Yes	I don't remember	No	Yes	I don't know	Yes	No	I don't remember	31	Male	Bachelor's degree (College)	87.5	94.1176470588235	80	93.75	100	85.7142857142857	81.25	87.5	75	2.40634770493471	0.361552618894442	2.66078934190119	0.262824147072454	1.82483913057209	0.237929815089963
8000109	Yes	Yes	No	I don't remember	No	Yes	Yes	No	No	No	37	Male	Bachelor's degree (College)	100	100	100	100	100	100	100	100	100	3.71724891579475	0.0558813671581831	3.02784775405211	0.130929749925417	3.06824108870509	0
8000113	Yes	Yes	No	No	No	Yes	Yes	No	No	No	31	Female	High School	59.375	57.1428571428571	61.1111111111111	75	66.6666666666667	85.7142857142857	43.75	40	45.4545454545455	0.462228516855213	-0.0511018886349015	1.4982978231736	-0.318421612291342	-0.367532397457228	-0.0695809044071857
8000114	Yes	Yes	No	No	No	Yes	Yes	No	No	No	33	Male	Bachelor's degree (College)	90.625	86.6666666666667	94.1176470588235	93.75	100	90	87.5	77.7777777777778	100	2.67549808799858	-0.226977427362506	2.66454569264524	0.050721280778019	2.22994346647191	-0.350262059449568
8000116	Yes	Yes	No	No	No	Yes	Yes	No	No	No	35	Female	High School	87.5	88.2352941176471	86.6666666666667	87.5	100	80	87.5	81.8181818181818	100	2.2976030493926	0.0380299080595162	2.22461536067355	0.270686446763862	2.19000943408199	-0.186546848503608
8000117	Yes	Yes	Yes	No	No	Yes	Yes	Yes	Yes	No	25	Male	Bachelor's degree (College)	50	46.6666666666667	52.9411764705882	43.75	37.5	50	56.25	57.1428571428571	55.5555555555556	-0.00986046009885638	-0.0787215038577009	-0.318639363964375	-0.159319681982188	0.319722668674567	0.0201510354554215
8000119	I'm not sure	I don't know	Yes	No	No	I'm not sure	I don't know	Yes	No	No	25	Male	Bachelor's degree (College)	75	92.3076923076923	63.1578947368421	75	83.3333333333333	70	75	100	55.5555555555556	1.76211501264467	0.545019365950512	1.49182207880974	0.22151052669683	1.60494409156738	0.66276174690183
8000121	Yes	Yes	Yes	Yes	Yes	Yes	I don't know	Yes	Yes	Yes	49	Male	Bachelor's degree (College)	50	85.7142857142857	22.2222222222222	50	88.8888888888889	0	50	80	36.3636363636364	0.302860850091754	0.916140098832264	-0.244593443838173	1.34293707076644	0.492865538055869	0.595188464544979
8000123	Yes	Yes	No	No	No	Yes	I don't know	No	No	No	22	Male	High School	53.125	76.4705882352941	26.6666666666667	68.75	88.8888888888889	42.8571428571429	37.5	62.5	12.5	0.0985965607722554	0.672224003596215	1.04062797905464	0.700326359320027	-0.831710016411633	0.734494372170192
8000125	Yes	Yes	Yes	No	No	Yes	Yes	Yes	No	No	24	Female	High School	62.5	77.7777777777778	42.8571428571429	75	80	66.6666666666667	50	75	25	0.584697303993682	0.472361021789546	1.27234853286837	0.205446967138728	0	0.674489750196082
8000129	Yes	Yes	No	No	No	Yes	Yes	Yes	Yes	No	53	Female	Bachelor's degree (College)	65.625	85.7142857142857	50	81.25	77.7777777777778	85.7142857142857	50	100	27.2727272727273	1.06757052387814	0.533785261939071	1.83228019766453	-0.151430425045877	0.676966218961364	0.943068456063919
8000132	Yes	Yes	No	No	No	Yes	Yes	No	No	No	43	Male	Bachelor's degree (College)	81.25	82.3529411764706	80	75	66.6666666666667	80	87.5	90.9090909090909	80	1.77052072522019	0.0436391290371781	1.27234853286837	-0.205446967138728	2.17679896969185	0.246778251273011
8000134	Yes	No	No	No	No	Yes	No	No	No	No	31	Female	High School	62.5	82.3529411764706	40	56.25	75	37.5	68.75	88.8888888888889	42.8571428571429	0.675552388511471	0.591123297391535	0.355850386231707	0.496564557080228	1.04062797905464	0.700326359320027
8000137	Yes	Yes	Yes	No	No	Yes	Yes	Yes	No	No	54	Male	High School	68.75	92.8571428571429	50	81.25	100	57.1428571428571	56.25	80	45.4545454545455	1.46523379268552	0.732616896342761	1.77323118781576	0.706603224115173	0.727435939251486	0.477903263947171
8000138	Yes	Yes	Yes	No	No	Yes	Yes	Yes	No	No	37	Male	High School	87.5	88.8888888888889	86.9565217391304	100	100	100	75	80	72.7272727272727	2.34497858041599	0.0481510586393554	2.88201377649825	-0.290657507873119	1.44620658015615	0.118517943494839
8000139	Yes	Yes	No	No	No	Yes	Yes	No	No	No	22	Male	High School	84.375	76.4705882352941	93.3333333333333	100	100	100	68.75	50	87.5	2.22260823002637	-0.389781831030841	3.05845261070857	0.0639925126687639	1.15034938037601	-0.575174690188004
8000140	Yes	Yes	Yes	No	No	Yes	Yes	Yes	No	No	34	Female	Master's degree (Graduate school)	84.375	87.5	81.25	100	100	100	68.75	77.7777777777778	57.1428571428571	2.03749593939488	0.131601410678566	3.05845261070857	-0.0639925126687638	0.944722043579092	0.292348651996841
8000142	I'm not sure	I don't know	I'm not sure	I don't remember	Yes	I'm not sure	I don't know	I'm not sure	Yes	I don't remember	21	Male	High School	62.5	89.4736842105263	23.0769230769231	75	84.6153846153846	33.3333333333333	50	100	20	0.51580360288909	0.994217718820674	0.589348933490744	0.72540176604083	0.541372893527725	1.11230768033678
9000005	Yes	Yes	Yes	No	Yes	Yes	Yes	Yes	Yes	No	50	Male	High School	71.875	53.3333333333333	88.2352941176471	75	62.5	87.5	68.75	42.8571428571429	88.8888888888889	1.27048316666295	-0.551589849424345	1.46898874434038	-0.415855008205816	1.04062797905464	-0.700326359320027
9000006	Yes	Yes	Yes	No	No	Yes	Yes	Yes	No	No	34	Male	High School	100	100	100	100	100	100	100	100	100	3.72342459614934	0.027797662258758	3.06824108870509	0	3.05845261070857	0.0639925126687639
9000014	Yes	Yes	No	No	No	Yes	Yes	No	No	No	50	Female	High School	96.875	100	92.3076923076923	100	100	100	93.75	100	90	3.36400838312568	0.25592731928999	2.73624660462041	0.400701736208502	2.66454569264524	0.050721280778019
9000018	Yes	No	I'm not sure	I don't remember	No	Yes	No	I'm not sure	No	I don't remember	28	Male	Bachelor's degree (College)	87.5	73.3333333333333	100	87.5	66.6666666666667	100	87.5	77.7777777777778	100	2.51243568354352	-0.633292118561671	2.07558092624693	-0.607063163828007	2.22994346647191	-0.350262059449568
9000021	Yes	I don't know	Yes	I don't remember	I'm not sure	Yes	No	Yes	I'm not sure	I don't remember	32	Female	High School	46.875	66.6666666666667	29.4117647058824	43.75	50	37.5	50	85.7142857142857	22.2222222222222	-0.11066778583363	0.486061192212273	-0.318639363964375	0.159319681982188	0.302860850091754	0.916140098832264
9000023	Yes	Yes	Yes	I don't remember	No	Yes	Yes	No	No	I don't remember	22	Male	High School	84.375	84.6153846153846	84.2105263157895	93.75	83.3333333333333	100	75	85.7142857142857	66.6666666666667	2.02322420044873	0.00846413256183409	2.61227519305317	-0.338716030424885	1.4982978231736	0.318421612291342
9000026	Yes	Yes	Yes	No	No	Yes	Yes	Yes	No	No	36	Male	High School	62.5	66.6666666666667	60.8695652173913	68.75	75	66.6666666666667	56.25	60	54.5454545454545	0.706648362403417	0.0774031180937487	1.10521704949154	0.121881225450312	0.367532397457228	0.0695809044071858
9000028	Yes	Yes	No	No	No	Yes	Yes	No	No	No	35	Male	Bachelor's degree (College)	50	0	100	56.25	0	100	43.75	0	100	0	-1.86273186742165	0.127985025337528	-1.52922630535429	-0.127985025337528	-1.52922630535429
9000034	Yes	I don't know	No	No	No	Yes	I don't know	No	No	No	44	Female	High School	84.375	86.6666666666667	82.3529411764706	87.5	100	80	81.25	77.7777777777778	85.7142857142857	2.03967110828406	0.0909360624947574	2.22461536067355	0.270686446763862	1.83228019766453	-0.151430425045877
9000037	Yes	Yes	No	No	No	No	I don't know	No	No	No	31	Female	Master's degree (Graduate school)	71.875	73.3333333333333	70.5882352941177	81.25	100	62.5	62.5	42.8571428571429	77.7777777777778	1.16432080833918	0.0407653190404999	1.85275990831692	0.607740590194085	0.584697303993682	-0.472361021789546
9000042	Yes	Yes	No	No	No	Yes	Yes	No	No	No	27	Male	Bachelor's degree (College)	90.625	100	86.9565217391304	87.5	100	83.3333333333333	93.75	100	90.9090909090909	2.71755704959169	0.234440293227206	2.11777094647771	0.0914639071371532	2.61672930166354	-0.0268130852871679
9000045	Yes	Yes	Yes	No	No	Yes	Yes	Yes	No	No	28	Male	Master's degree (Graduate school)	100	100	100	100	100	100	100	100	100	3.71724891579475	0.0558813671581831	3.02784775405211	0.130929749925417	3.06824108870509	0
9000046	Yes	Yes	No	I don't remember	No	Yes	No	No	No	I don't remember	42	Male	High School	90.625	94.7368421052632	84.6153846153846	100	100	100	81.25	83.3333333333333	80	2.63993249142447	0.299890012926034	2.73624660462041	0.400701736208502	1.80904279967462	0.0629001662643935
9000048	Yes	Yes	Yes	No	No	Yes	Yes	Yes	No	No	53	Female	Bachelor's degree (College)	65.625	80	52.9411764705882	68.75	100	44.4444444444444	62.5	62.5	62.5	0.915412507381187	0.383914979882321	1.32552349380366	0.802472045783692	0.63727872792875	0
9000055	Yes	Yes	Yes	No	No	No	Yes	Yes	No	No	32	Male	Bachelor's degree (College)	81.25	92.3076923076923	73.6842105263158	68.75	83.3333333333333	60	93.75	100	88.8888888888889	2.05971687305255	0.396218435746573	1.2207686692375	0.357037231482951	2.68587414153287	0.122296721919086
9000056	Yes	Yes	Yes	No	No	Yes	Yes	Yes	No	No	60	Female	High School	84.375	94.1176470588235	73.3333333333333	100	100	100	68.75	87.5	50	2.18765219457189	0.470900374075855	3.05845261070857	0.0639925126687639	1.15034938037601	0.575174690188004
9000058	Yes	No	No	I don't remember	No	Yes	No	No	No	I don't remember	52	Female	High School	65.625	66.6666666666667	65.2173913043478	87.5	100	83.3333333333333	43.75	40	45.4545454545455	0.821923557484929	0.0197655205529929	2.11777094647771	0.0914639071371532	-0.367532397457228	-0.0695809044071857
9000059	Yes	I don't know	No	No	No	Yes	I don't know	No	No	No	38	Female	Bachelor's degree (College)	96.875	94.1176470588235	100	100	100	100	93.75	87.5	100	3.39864110717771	-0.134594082227058	3.05845261070857	0.0639925126687639	2.68446992472855	-0.191885581988269
9000060	Yes	Yes	No	No	Yes	Yes	Yes	No	Yes	No	37	Female	Bachelor's degree (College)	78.125	68.75	87.5	93.75	85.7142857142857	100	62.5	55.5555555555556	71.4285714285714	1.63912579149068	-0.330786484630669	2.66078934190119	-0.262824147072454	0.705659120814725	-0.213119261525501
9000065	Yes	I don't know	Yes	Yes	No	Yes	I don't know	Yes	No	Yes	30	Male	High School	81.25	78.5714285714286	83.3333333333333	81.25	77.7777777777778	85.7142857142857	81.25	80	81.8181818181818	1.75906017384508	-0.0878914791791634	1.83228019766453	-0.151430425045877	1.7500791021103	-0.0334183174822356
9000067	Yes	I don't know	No	I don't remember	No	Yes	I don't know	No	No	I don't remember	40	Male	High School	68.75	56.25	81.25	62.5	60	66.6666666666667	75	50	90	1.04445724362905	-0.364917937204353	0.684074402431257	-0.0886900980798288	1.2815515655446	-0.6407757827723
9000069	Yes	Yes	Yes	No	No	Yes	Yes	Yes	No	No	35	Female	Master's degree (Graduate school)	84.375	100	70.5882352941177	81.25	100	62.5	87.5	100	77.7777777777778	2.375309720945	0.646259775343413	1.85275990831692	0.607740590194085	2.22994346647191	0.350262059449568
9000072	Yes	Yes	No	No	No	Yes	Yes	No	No	No	42	Male	High School	75	76.4705882352941	73.3333333333333	81.25	77.7777777777778	85.7142857142857	68.75	75	62.5	1.34444800719243	0.0492982803861277	1.83228019766453	-0.151430425045877	0.993129114160457	0.177925193115853
9000074	Yes	No	Yes	No	No	I'm not sure	No	Yes	No	No	61	Female	High School	43.75	77.7777777777778	30.4347826086957	50	100	33.3333333333333	37.5	60	27.2727272727273	0.252773459915058	0.638322943828858	0.71962208108055	0.790538339835733	-0.351238243447437	0.428966224859518
9000080	Yes	Yes	No	No	Yes	Yes	Yes	No	Yes	No	23	Female	High School	75	86.6666666666667	64.7058823529412	75	100	55.5555555555556	75	75	75	1.48816356046534	0.366689836404116	1.60494409156738	0.66276174690183	1.34897950039216	0
9000082	Yes	Yes	Yes	I don't remember	No	Yes	Yes	Yes	No	I don't remember	37	Male	High School	87.5	93.3333333333333	82.3529411764706	93.75	100	90	81.25	88.8888888888889	71.4285714285714	2.4299854376913	0.286093227198377	2.66454569264524	0.050721280778019	1.78658917078021	0.327345763457243
9000084	Yes	I don't know	No	No	No	Yes	I don't know	No	No	No	44	Male	High School	93.75	88.2352941176471	100	100	100	100	87.5	81.8181818181818	100	3.02074606857173	-0.323541601530048	3.02784775405211	-0.130929749925416	2.19000943408199	-0.186546848503608
9000086	I'm not sure	I don't know	No	No	No	I'm not sure	I don't know	No	No	No	55	Male	High School	65.625	82.3529411764706	46.6666666666667	62.5	87.5	37.5	68.75	77.7777777777778	57.1428571428571	0.845247757740142	0.5062756127772	0.831710016411633	0.734494372170192	0.944722043579092	0.292348651996841
9000087	Yes	No	No	No	No	Yes	No	No	No	No	30	Female	High School	71.875	61.5384615384615	78.9473684210526	68.75	66.6666666666667	70	75	57.1428571428571	88.8888888888889	1.09797761248149	-0.255607574119553	0.955127812003498	-0.0468366067062916	1.40065271864005	-0.520313989527322
9000088	Yes	Yes	No	No	No	Yes	Yes	No	No	No	27	Male	Bachelor's degree (College)	100	100	100	100	100	100	100	100	100	3.72342459614934	0.027797662258758	3.05845261070857	0.0639925126687639	3.06824108870509	0
9000089	Yes	Yes	Yes	No	No	Yes	Yes	Yes	No	No	28	Female	Master's degree (Graduate school)	71.875	78.5714285714286	66.6666666666667	75	66.6666666666667	85.7142857142857	68.75	100	54.5454545454545	1.22236590703883	0.180455654223959	1.4982978231736	-0.318421612291342	1.39573685986603	0.583683135611586
9000092	Yes	No	No	I don't remember	No	Yes	No	No	No	I don't remember	29	Male	High School	87.5	93.75	81.25	100	100	100	75	88.8888888888889	57.1428571428571	2.42126710337142	0.323486992666835	3.05845261070857	-0.0639925126687638	1.40065271864005	0.520313989527322
9000096	Yes	Yes	No	No	No	Yes	Yes	No	No	No	30	Female	Bachelor's degree (College)	90.625	86.6666666666667	94.1176470588235	100	100	100	81.25	75	87.5	2.67549808799858	-0.226977427362506	3.05845261070857	-0.0639925126687638	1.82483913057209	-0.237929815089963
9000102	Yes	No	Yes	No	Yes	Yes	No	Yes	Yes	Yes	31	Male	Bachelor's degree (College)	46.875	41.1764705882353	53.3333333333333	37.5	25	50	56.25	55.5555555555556	57.1428571428571	-0.139356097033238	-0.153329782423748	-0.674489750196082	-0.337244875098041	0.319722668674567	-0.0201510354554214
9000103	Yes	Yes	No	No	No	Yes	Yes	No	No	No	27	Male	Bachelor's degree (College)	100	100	100	100	100	100	100	100	100	3.70675654937154	-0.0845532361670617	3.02784775405211	-0.130929749925416	3.05845261070857	-0.0639925126687638
9000107	No	No	Yes	No	No	No	No	Yes	No	No	35	Female	High School	65.625	76.4705882352941	53.3333333333333	68.75	77.7777777777778	57.1428571428571	62.5	75	50	0.805174017889472	0.318935275037607	0.944722043579092	0.292348651996841	0.674489750196082	0.337244875098041
9000108	Yes	Yes	Yes	Yes	No	Yes	No	Yes	No	Yes	0.3	Male	Bachelor's degree (College)	100	100	100	100	100	100	100	100	100	3.7254637348433	0	3.05845261070857	-0.0639925126687638	3.05845261070857	0.0639925126687639
9000109	Yes	I don't know	No	No	No	Yes	I don't know	No	No	No	37	Male	Master's degree (Graduate school)	96.875	94.4444444444444	100	100	100	100	93.75	87.5	100	3.39596190876224	-0.10476213635807	3.02784775405211	0.130929749925417	2.68446992472855	-0.191885581988269
9000110	Yes	Yes	No	I don't remember	No	Yes	Yes	No	No	I don't remember	35	Female	Bachelor's degree (College)	87.5	89.4736842105263	84.6153846153846	93.75	92.3076923076923	100	81.25	83.3333333333333	80	2.27219575305142	0.116021643739509	2.39349843837455	0.229327653085573	1.80904279967462	0.0629001662643935
9000111	Yes	Yes	I'm not sure	No	No	Yes	Yes	I'm not sure	No	No	31	Female	Bachelor's degree (College)	93.75	100	89.4736842105263	100	100	100	87.5	100	77.7777777777778	3.02094455878393	0.258352759126743	3.02784775405211	-0.130929749925416	2.22994346647191	0.350262059449568
9000112	No	No	No	No	No	No	No	No	No	No	28	Female	Bachelor's degree (College)	65.625	66.6666666666667	64.7058823529412	75	71.4285714285714	77.7777777777778	56.25	62.5	50	0.808119243124011	0.0266676777334517	1.33065849571925	-0.0993804259267621	0.318639363964375	0.159319681982188
9000113	Yes	No	No	No	No	Yes	No	No	No	No	35	Male	Bachelor's degree (College)	87.5	85.7142857142857	88.8888888888889	87.5	88.8888888888889	85.7142857142857	87.5	80	90.9090909090909	2.28821087272549	-0.0765349124846039	2.28821087272549	0.0765349124846041	2.17679896969185	-0.246778251273011
9000114	Yes	Yes	No	No	No	Yes	Yes	No	No	No	27	Female	Bachelor's degree (College)	81.25	93.3333333333333	70.5882352941177	100	100	100	62.5	88.8888888888889	28.5714285714286	2.04248103117311	0.479845430457468	3.02784775405211	-0.130929749925416	0.654691526914487	0.893294585390106
9000115	Yes	Yes	Yes	No	No	Yes	Yes	Yes	No	No	20	Male	High School	59.375	68.75	50	56.25	70	33.3333333333333	62.5	66.6666666666667	60	0.488776411114669	0.244388205557335	0.0936732134125832	0.477563906001749	0.684074402431257	0.0886900980798288
9000116	Yes	Yes	Yes	Yes	Yes	Yes	Yes	Yes	Yes	Yes	30	Male	High School	65.625	70.5882352941177	60	68.75	83.3333333333333	60	62.5	63.6363636363636	60	0.794742188264888	0.144023990996644	1.2207686692375	0.357037231482951	0.602102798652844	0.0477042961906225
9000117	Yes	Yes	No	No	No	Yes	Yes	No	No	No	41	Male	High School	96.875	100	94.1176470588235	100	100	100	93.75	100	88.8888888888889	3.39864110717771	0.134594082227058	3.06824108870509	0	2.68587414153287	0.122296721919086
9000118	Yes	No	No	No	No	Yes	No	No	No	No	37	Female	Bachelor's degree (College)	84.375	100	66.6666666666667	93.75	100	87.5	75	100	42.8571428571429	2.32023725962889	0.729391330518986	2.68446992472855	0.191885581988269	1.41320644823035	0.886615593907878
9000119	Yes	Yes	No	No	No	Yes	Yes	No	No	No	33	Male	Master's degree (Graduate school)	90.625	84.6153846153846	94.7368421052632	87.5	83.3333333333333	90	93.75	85.7142857142857	100	2.63993249142447	-0.299890012926034	2.2489731316463	-0.15706499972145	2.66078934190119	-0.262824147072454
9000122	Yes	Yes	Yes	No	No	Yes	Yes	Yes	No	No	29	Male	High School	62.5	77.7777777777778	56.5217391304348	75	75	75	50	80	36.3636363636364	0.928920450865718	0.300249448353528	1.34897950039216	0	0.492865538055869	0.595188464544979
9000124	Yes	No	Yes	Yes	No	I'm not sure	No	Yes	I'm not sure	Yes	36	Male	Bachelor's degree (College)	84.375	100	68.75	93.75	100	88.8888888888889	75	100	42.8571428571429	2.35150827853632	0.686977728153491	2.68587414153287	0.122296721919086	1.41320644823035	0.886615593907878
9000125	Yes	Yes	No	No	No	Yes	Yes	No	No	No	24	Female	Master's degree (Graduate school)	90.625	83.3333333333333	100	100	100	100	81.25	62.5	100	2.77016465684089	-0.417660762318745	3.02784775405211	0.130929749925417	1.85275990831692	-0.607740590194085
9000127	Yes	Yes	Yes	No	No	Yes	Yes	Yes	No	No	41	Female	Bachelor's degree (College)	81.25	84.6153846153846	78.9473684210526	81.25	83.3333333333333	80	81.25	85.7142857142857	77.7777777777778	1.8246726131465	0.107739926212951	1.80904279967462	0.0629001662643935	1.83228019766453	0.151430425045877
9000128	Yes	I don't know	No	I don't remember	No	Yes	Yes	No	No	I don't remember	30	Female	High School	68.75	80	58.8235294117647	75	71.4285714285714	77.7777777777778	62.5	87.5	37.5	1.06462906451328	0.309306701316274	1.33065849571925	-0.0993804259267621	0.831710016411633	0.734494372170192
9000129	Yes	Yes	No	Yes	No	Yes	Yes	No	No	Yes	69	Female	Master's degree (Graduate school)	78.125	78.5714285714286	77.7777777777778	75	77.7777777777778	71.4285714285714	81.25	80	81.8181818181818	1.55634828152976	0.0134644669784937	1.33065849571925	0.0993804259267621	1.7500791021103	-0.0334183174822356
9000130	Yes	Yes	No	No	No	Yes	Yes	No	No	No	19	Male	Bachelor's degree (College)	84.375	80	88.2352941176471	93.75	100	90	75	66.6666666666667	85.7142857142857	2.02845266632873	-0.172605099591452	2.66454569264524	0.050721280778019	1.4982978231736	-0.318421612291342
9000131	Yes	Yes	Yes	No	No	Yes	I don't know	Yes	No	No	27	Male	Master's degree (Graduate school)	56.25	62.5	50	62.5	70	50	50	50	50	0.318639363964375	0.159319681982188	0.524400512708041	0.26220025635402	0	0
9000132	Yes	Yes	No	No	Yes	Yes	Yes	No	Yes	No	27	Male	Bachelor's degree (College)	84.375	88.2352941176471	80	87.5	100	80	81.25	81.8181818181818	80	2.02845266632873	0.172605099591452	2.22461536067355	0.270686446763862	1.7500791021103	0.0334183174822353
9000133	Yes	No	Yes	No	No	Yes	No	Yes	No	No	25	Male	Bachelor's degree (College)	75	66.6666666666667	82.3529411764706	75	62.5	87.5	75	71.4285714285714	77.7777777777778	1.35962679094273	-0.249086096175907	1.46898874434038	-0.415855008205816	1.33065849571925	-0.0993804259267621
9000134	Yes	Yes	No	No	No	Yes	Yes	No	No	No	27	Male	Bachelor's degree (College)	96.875	94.1176470588235	100	93.75	87.5	100	100	100	100	3.39864110717771	-0.134594082227058	2.68446992472855	-0.191885581988269	3.05845261070857	0.0639925126687639
9000135	Yes	No	No	No	No	Yes	No	No	No	No	28	Male	High School	68.75	69.2307692307692	68.4210526315789	75	66.6666666666667	80	62.5	71.4285714285714	55.5555555555556	0.981907876704305	0.0114482850212027	1.27234853286837	-0.205446967138728	0.705659120814725	0.213119261525501
9000136	Yes	Yes	Yes	No	No	Yes	Yes	Yes	No	No	27	Female	High School	84.375	88.2352941176471	80	87.5	88.8888888888889	85.7142857142857	81.25	87.5	75	2.02845266632873	0.172605099591452	2.28821087272549	0.0765349124846041	1.82483913057209	0.237929815089963
9000137	Yes	Yes	No	No	No	Yes	Yes	No	No	No	73	Male	Master's degree (Graduate school)	56.25	78.5714285714286	38.8888888888889	62.5	77.7777777777778	42.8571428571429	50	80	36.3636363636364	0.509422460680866	0.536927377402941	0.584697303993682	0.472361021789546	0.492865538055869	0.595188464544979
9000138	No	No	No	Yes	Yes	No	No	No	Yes	Yes	38	Female	Bachelor's degree (College)	71.875	22.2222222222222	91.304347826087	75	25	91.6666666666667	68.75	20	90.9090909090909	0.595027710152218	-1.0622235288625	0.708504376904556	-1.02874193864836	0.493556502546022	-1.08839948484593
9000140	Yes	Yes	No	I don't remember	No	Yes	Yes	No	No	I don't remember	28	Male	Ph.D. (Graduate school)	81.25	93.75	68.75	81.25	100	66.6666666666667	81.25	88.8888888888889	71.4285714285714	2.02289695546722	0.522672066618938	1.89596109198098	0.517253246695032	1.78658917078021	0.327345763457243
9000141	Yes	Yes	No	No	No	Yes	Yes	No	No	No	45	Female	Bachelor's degree (College)	81.25	88.8888888888889	71.4285714285714	81.25	80	83.3333333333333	81.25	100	62.5	1.78658917078021	0.327345763457243	1.80904279967462	-0.0629001662643936	1.85275990831692	0.607740590194085
9000143	Yes	Yes	No	I don't remember	No	Yes	Yes	No	No	I don't remember	31	Male	High School	65.625	84.6153846153846	52.6315789473684	87.5	100	80	43.75	71.4285714285714	22.2222222222222	1.08608804516204	0.47703221020518	2.22461536067355	0.270686446763862	-0.198760851853524	0.665329247859625
9000144	Yes	Yes	No	I don't remember	Yes	Yes	Yes	No	Yes	I don't remember	30	Male	High School	100	100	100	100	100	100	100	100	100	3.72342459614934	-0.0277976622587577	3.05845261070857	-0.0639925126687638	3.06824108870509	0
9000146	Yes	Yes	Yes	No	No	Yes	Yes	Yes	No	No	42	Male	High School	87.5	93.3333333333333	82.3529411764706	81.25	83.3333333333333	80	93.75	100	85.7142857142857	2.4299854376913	0.286093227198377	1.80904279967462	0.0629001662643935	2.66078934190119	0.262824147072454
9000147	Yes	Yes	No	No	No	Yes	Yes	No	No	No	63	Female	Bachelor's degree (College)	96.875	93.75	100	93.75	90	100	100	100	100	3.3968524117742	-0.164305661534553	2.66454569264524	-0.0507212807780186	3.02784775405211	-0.130929749925416
9000148	Yes	No	No	No	No	Yes	No	No	No	No	40	Male	Bachelor's degree (College)	93.75	100	86.6666666666667	93.75	100	90	93.75	100	80	3.00028157697022	0.389369171848322	2.66454569264524	0.050721280778019	2.53224286315781	0.424500198005992
9000150	Yes	Yes	Yes	No	No	Yes	Yes	Yes	No	No	27	Female	Bachelor's degree (College)	81.25	88.2352941176471	73.3333333333333	81.25	100	62.5	81.25	77.7777777777778	85.7142857142857	1.80975715596591	0.281952854772865	1.85275990831692	0.607740590194085	1.83228019766453	-0.151430425045877
9000151	Yes	Yes	I'm not sure	I don't remember	No	Yes	Yes	I'm not sure	No	I don't remember	66	Female	High School	90.625	84.6153846153846	94.7368421052632	93.75	100	90	87.5	71.4285714285714	100	2.63993249142447	-0.299890012926034	2.66454569264524	0.050721280778019	2.15916763995591	-0.513634998045093
9000153	Yes	Yes	Yes	No	No	Yes	Yes	Yes	No	No	22	Male	Bachelor's degree (College)	71.875	78.5714285714286	66.6666666666667	62.5	66.6666666666667	57.1428571428571	81.25	100	72.7272727272727	1.22236590703883	0.180455654223959	0.610739669088162	0.125357464751376	1.88613691212784	0.338483109480682
9000154	Yes	Yes	Yes	I don't remember	No	Yes	Yes	Yes	No	I don't remember	40	Male	Bachelor's degree (College)	87.5	77.7777777777778	91.304347826087	100	100	100	75	60	81.8181818181818	2.12444705772499	-0.297513855076109	2.88201377649825	-0.290657507873119	1.16180497167319	-0.327555382700793
9000157	Yes	I don't know	Yes	No	No	Yes	I don't know	Yes	No	No	33	Male	Bachelor's degree (College)	93.75	100	85.7142857142857	100	100	100	87.5	100	75	2.9820763489337	0.423467650588708	3.02784775405211	0.130929749925417	2.20861029454863	0.429815397078232
9000159	Yes	Yes	No	No	No	Yes	Yes	No	No	No	35	Male	Bachelor's degree (College)	81.25	76.9230769230769	84.2105263157895	87.5	100	80	75	57.1428571428571	88.8888888888889	1.73946388503866	-0.133416025143202	2.22461536067355	0.270686446763862	1.40065271864005	-0.520313989527322
9000160	Yes	Yes	No	No	No	Yes	Yes	No	No	No	42	Female	High School	78.125	86.6666666666667	70.5882352941177	68.75	85.7142857142857	55.5555555555556	87.5	87.5	87.5	1.65216670176587	0.284688265753849	1.20728082276	0.46393011249814	2.30069876075202	0
9000162	I'm not sure	No	No	No	Yes	No	No	No	Yes	No	24	Female	High School	46.875	40	52.9411764705882	43.75	16.6666666666667	60	50	55.5555555555556	42.8571428571429	-0.179555829327527	-0.163569188472036	-0.714074462965902	-0.610384334618751	-0.040302070910843	0.159861334337284
9000163	Yes	Yes	No	I don't remember	Yes	Yes	Yes	No	Yes	I don't remember	23	Male	Bachelor's degree (College)	65.625	68.75	62.5	81.25	90	66.6666666666667	50	33.3333333333333	60	0.807415775079044	0.0850685235751471	1.71227886484006	0.425412133124572	-0.177380196159658	-0.342037201215629
9000164	Yes	Yes	Yes	No	No	Yes	Yes	Yes	No	No	25	Male	Bachelor's degree (College)	93.75	100	86.6666666666667	93.75	100	90	93.75	100	80	3.00028157697022	0.389369171848322	2.66454569264524	0.050721280778019	2.53224286315781	0.424500198005992
9000166	I'm not sure	I don't know	No	No	No	I'm not sure	I don't know	No	No	No	35	Male	High School	100	100	100	100	100	100	100	100	100	3.72342459614934	0.027797662258758	3.06824108870509	0	3.05845261070857	0.0639925126687639
9000169	Yes	Yes	No	Yes	Yes	Yes	Yes	No	Yes	Yes	36	Male	Bachelor's degree (College)	75	85.7142857142857	66.6666666666667	75	88.8888888888889	57.1428571428571	75	80	72.7272727272727	1.4982978231736	0.318421612291342	1.40065271864005	0.520313989527322	1.44620658015615	0.118517943494839
9000171	Yes	Yes	I'm not sure	No	No	Yes	No	I'm not sure	No	No	24	Male	Bachelor's degree (College)	59.375	64.7058823529412	53.3333333333333	68.75	77.7777777777778	57.1428571428571	50	50	50	0.461043677735683	0.146870104960712	0.944722043579092	0.292348651996841	0	0
9000172	Yes	I don't know	No	I don't remember	No	Yes	I don't know	No	No	I don't remember	22	Male	Bachelor's degree (College)	81.25	81.25	81.25	93.75	85.7142857142857	100	68.75	77.7777777777778	57.1428571428571	1.77429311803775	0	2.66078934190119	-0.262824147072454	0.944722043579092	0.292348651996841
9000173	Yes	Yes	No	Yes	No	Yes	Yes	No	No	Yes	53	Male	Ph.D. (Graduate school)	78.125	72.2222222222222	85.7142857142857	87.5	80	100	68.75	62.5	75	1.65702632172792	-0.239057363014181	2.22461536067355	-0.270686446763862	0.993129114160457	-0.177925193115853
9000176	Yes	Yes	No	No	No	Yes	Yes	No	No	No	27	Male	Bachelor's degree (College)	96.875	93.3333333333333	100	100	100	100	93.75	87.5	100	3.39059590637745	-0.194212007144702	3.05845261070857	-0.0639925126687638	2.68446992472855	-0.191885581988269
9000177	Yes	Yes	No	No	No	Yes	Yes	No	No	No	38	Male	High School	71.875	78.5714285714286	66.6666666666667	75	77.7777777777778	71.4285714285714	68.75	80	63.6363636363636	1.22236590703883	0.180455654223959	1.33065849571925	0.0993804259267621	1.19037692908996	0.246432769027935
9000179	Yes	Yes	Yes	No	No	Yes	Yes	Yes	No	No	56	Female	Bachelor's degree (College)	75	93.75	56.25	87.5	100	66.6666666666667	62.5	83.3333333333333	50	1.69143122896272	0.688404929871188	2.07558092624693	0.607063163828008	0.967421566101701	0.483710783050851
9000182	Yes	Yes	Yes	I don't remember	No	Yes	Yes	Yes	No	I don't remember	42	Male	Bachelor's degree (College)	96.875	100	93.3333333333333	93.75	100	87.5	100	100	100	3.39059590637746	0.194212007144703	2.68446992472855	0.191885581988269	3.05845261070857	0.0639925126687639
9000183	Yes	I don't know	Yes	I don't remember	No	Yes	I don't know	Yes	No	I don't remember	30	Male	High School	84.375	84.6153846153846	84.2105263157895	93.75	100	90	75	71.4285714285714	77.7777777777778	2.02322420044873	0.00846413256183409	2.66454569264524	0.050721280778019	1.33065849571925	-0.0993804259267621
9000185	Yes	Yes	No	No	No	Yes	I don't know	No	No	No	44	Male	Bachelor's degree (College)	53.125	85.7142857142857	27.7777777777778	68.75	88.8888888888889	42.8571428571429	37.5	80	18.1818181818182	0.478114726028363	0.82851316086396	1.04062797905464	0.700326359320027	-0.0668366349644709	0.87503955105515
