# Supplementary material for: Genome-wide association study of musical beat synchronization demonstrates high polygenicity
Source: Nat Hum Behav. 2022 Jun 16;6(9):1292–309. doi: 10.1038/s41562-022-01359-x (PMC9489530; doi:10.1038/s41562-022-01359-x)
Supplement: Source Data Fig. 3a — Results of the gene property analysis (from Magma implemented in FUMA with GTex-v.8 54 tissue types). [file 41562_2022_1359_MOESM9_ESM.txt]

# TOTAL_GENES = 17866
# TEST_DIRECTION = one-sided, positive (set), one-sided, positive (covar)
# CONDITIONED_INTERNAL = gene size, gene density, inverse mac, log(gene size), log(gene density), log(inverse mac)
# CONDITIONED_HIDDEN = Average (covar)
VARIABLE                             TYPE  NGENES         BETA     BETA_STD           SE            P FULL_NAME
Adipose_Subcutaneous                COVAR   17866    -0.040065    -0.079997     0.011965      0.99959 Adipose_Subcutaneous
Adipose_Visceral_Omentum            COVAR   17866    -0.059862     -0.11634     0.012429            1 Adipose_Visceral_Omentum
Adrenal_Gland                       COVAR   17866    -0.009124    -0.017628     0.011249      0.79133 Adrenal_Gland
Artery_Aorta                        COVAR   17866    -0.012943    -0.026409     0.011479      0.87024 Artery_Aorta
Artery_Coronary                     COVAR   17866    -0.031768     -0.06324     0.013304      0.99152 Artery_Coronary
Artery_Tibial                       COVAR   17866    0.0017932    0.0036915     0.011243      0.43664 Artery_Tibial
Bladder                             COVAR   17866    -0.073937     -0.14419     0.014615            1 Bladder
Brain_Amygdala                      COVAR   17866     0.034713     0.059183    0.0087936   3.9646e-05 Brain_Amygdala
Brain_Anterior_cingulate_cor...     COVAR   17866     0.039945     0.070616    0.0080926   4.0274e-07 Brain_Anterior_cingulate_cortex_BA24
Brain_Caudate_basal_ganglia         COVAR   17866     0.034429     0.059513    0.0088317   4.8622e-05 Brain_Caudate_basal_ganglia
Brain_Cerebellar_Hemisphere         COVAR   17866     0.040436     0.081255    0.0068406    1.732e-09 Brain_Cerebellar_Hemisphere
Brain_Cerebellum                    COVAR   17866     0.041145     0.081799    0.0070577   2.8254e-09 Brain_Cerebellum
Brain_Cortex                        COVAR   17866     0.040958      0.07476    0.0079939   1.5153e-07 Brain_Cortex
Brain_Frontal_Cortex_BA9            COVAR   17866     0.040853     0.075342    0.0077072   5.8447e-08 Brain_Frontal_Cortex_BA9
Brain_Hippocampus                   COVAR   17866     0.034042     0.057698    0.0089394   7.0275e-05 Brain_Hippocampus
Brain_Hypothalamus                  COVAR   17866     0.034113     0.058795      0.00906   8.3497e-05 Brain_Hypothalamus
Brain_Nucleus_accumbens_basa...     COVAR   17866     0.035842      0.06224    0.0085009   1.2487e-05 Brain_Nucleus_accumbens_basal_ganglia
Brain_Putamen_basal_ganglia         COVAR   17866      0.02805     0.047759    0.0089022   0.00081529 Brain_Putamen_basal_ganglia
Brain_Spinal_cord_cervical_c...     COVAR   17866     0.013024     0.023434    0.0096977      0.08965 Brain_Spinal_cord_cervical_c-1
Brain_Substantia_nigra              COVAR   17866     0.015483      0.02668    0.0096505     0.054323 Brain_Substantia_nigra
Breast_Mammary_Tissue               COVAR   17866    -0.057505     -0.11064     0.014125      0.99998 Breast_Mammary_Tissue
Cells_Cultured_fibroblasts          COVAR   17866    0.0017872    0.0038312    0.0073433      0.40386 Cells_Cultured_fibroblasts
Cells_EBV-transformed_lympho...     COVAR   17866     0.012316     0.026909    0.0054746     0.012244 Cells_EBV-transformed_lymphocytes
Cervix_Ectocervix                   COVAR   17866    -0.021584    -0.042331     0.013486      0.94524 Cervix_Ectocervix
Cervix_Endocervix                   COVAR   17866    -0.008974    -0.017776     0.012884      0.75694 Cervix_Endocervix
Colon_Sigmoid                       COVAR   17866   -0.0087822    -0.017196     0.014029      0.73434 Colon_Sigmoid
Colon_Transverse                    COVAR   17866     -0.04419    -0.081335     0.013043      0.99965 Colon_Transverse
Esophagus_Gastroesophageal_J...     COVAR   17866     -0.02498    -0.049185     0.014382      0.95878 Esophagus_Gastroesophageal_Junction
Esophagus_Mucosa                    COVAR   17866    -0.032558    -0.062988    0.0085879      0.99992 Esophagus_Mucosa
Esophagus_Muscularis                COVAR   17866    -0.023072    -0.045522     0.013937      0.95107 Esophagus_Muscularis
Fallopian_Tube                      COVAR   17866     -0.02568    -0.049854     0.013289      0.97334 Fallopian_Tube
Heart_Atrial_Appendage              COVAR   17866    -0.034131    -0.061286      0.01069      0.99929 Heart_Atrial_Appendage
Heart_Left_Ventricle                COVAR   17866    -0.029514    -0.049258     0.010202      0.99809 Heart_Left_Ventricle
Kidney_Cortex                       COVAR   17866    -0.035679    -0.062751     0.010177      0.99977 Kidney_Cortex
Kidney_Medulla                      COVAR   17866    -0.035448    -0.065622     0.010454      0.99965 Kidney_Medulla
Liver                               COVAR   17866   -0.0019412   -0.0034935     0.007151      0.60698 Liver
Lung                                COVAR   17866    -0.028317    -0.054847       0.0103      0.99701 Lung
Minor_Salivary_Gland                COVAR   17866    -0.051215    -0.095369     0.010847            1 Minor_Salivary_Gland
Muscle_Skeletal                     COVAR   17866    0.0092862     0.017563    0.0078146      0.11736 Muscle_Skeletal
Nerve_Tibial                        COVAR   17866   0.00097679    0.0019672     0.011266      0.46545 Nerve_Tibial
Ovary                               COVAR   17866   0.00061494    0.0012468     0.010845      0.47739 Ovary
Pancreas                            COVAR   17866    -0.023063    -0.038591    0.0095044      0.99237 Pancreas
Pituitary                           COVAR   17866     0.028501     0.053232     0.010037     0.002262 Pituitary
Prostate                            COVAR   17866     -0.04483    -0.085101     0.013498      0.99955 Prostate
Skin_Not_Sun_Exposed_Suprapu...     COVAR   17866    -0.029551    -0.057046    0.0086824      0.99967 Skin_Not_Sun_Exposed_Suprapubic
Skin_Sun_Exposed_Lower_leg          COVAR   17866    -0.033589    -0.065229    0.0087158      0.99994 Skin_Sun_Exposed_Lower_leg
Small_Intestine_Terminal_Ile...     COVAR   17866    -0.027678     -0.05097     0.010784      0.99486 Small_Intestine_Terminal_Ileum
Spleen                              COVAR   17866    -0.010613    -0.021055    0.0081983      0.90226 Spleen
Stomach                             COVAR   17866    -0.039274    -0.071386     0.013616      0.99804 Stomach
Testis                              COVAR   17866     0.011923     0.020563    0.0062462     0.028147 Testis
Thyroid                             COVAR   17866    -0.025101    -0.049758     0.010883      0.98945 Thyroid
Uterus                              COVAR   17866   -0.0049341    -0.010054     0.012159      0.65755 Uterus
Vagina                              COVAR   17866    -0.056596     -0.10833     0.012409            1 Vagina
Whole_Blood                         COVAR   17866   -0.0087741     -0.01587     0.006304        0.918 Whole_Blood
