# Supplementary material for: Genome-wide association study of musical beat synchronization demonstrates high polygenicity
Source: Nat Hum Behav. 2022 Jun 16;6(9):1292–309. doi: 10.1038/s41562-022-01359-x (PMC9489530; doi:10.1038/s41562-022-01359-x)
Supplement: Source Data Fig. 4 — Genetic correlation results. [file 41562_2022_1359_MOESM11_ESM.xlsx]

## Sheet: cleanedupfile
traitcode	Category	Construct	gen.cor	gen.cor.se	gen.cor.p	construct_and_p
cat1_cog01	Cognitive	General Cog function	0.0085	0.0244	0.7262	General cog. function (p = 0.726)
cat1_cog02	Cognitive	g-factor intelligence	0.0552	0.0239	0.021	g-factor intelligence (p = 0.021)
cat1_cog03	Cognitive	Exec. Function- shifting	0.114056	0.031967	0.000359843	Exec. function - shifting (p = 3.6x10-4)
cat1_cog04	Cognitive	Exec. function - symbol-digit	0.0500098	0.0322703	0.12121	Exec. function - symbol-digit (p = 0.121)
cat1_cog05	Cognitive	Episodic memory	0.00445922	0.0310085	0.885654	Episodic memory (p = 0.886)
cat1_cog06	Cognitive	Processing speed	0.163927	0.0232522	1.78989e-12	Processing speed (p = 1.8x10-12)
cat1_cog07	Cognitive	Verbal-numerical reasoning	-0.00793133	0.0249067	0.75015	Verbal-numerical reasoning (p = 0.75)
cat1_cog08	Cognitive	Exec. function - tower	-0.084131	0.0785583	0.284198	Exec. function - tower (p = 0.284)
cat1_cog09	Cognitive	Non-verbal reasoning	-0.0408785	0.0655962	0.533163	Non-verbal reasoning (p = 0.533)
cat1_cog10	Cognitive	Educational attainment	-0.0468	0.0199	0.0186	Educational attainment (p = 0.019)
cat2_psy01	Psychiatric	Depressive symptoms/Depression	0.0028	0.0224	0.9018	Depressive symptoms (p = 0.902)
cat2_psy02	Psychiatric	Depression	0.0397	0.0226	0.0791	Depression (p = 0.079)
cat2_psy03	Psychiatric	Risk-taking behaviors	-0.0758	0.022	0.0006	Risk-taking behaviors (p =6x10-4)
cat2_psy04	Psychiatric	ADHD	0.0382	0.0303	0.2077	ADHD (p = 0.208)
cat2_psy05	Psychiatric	Autism Spectrum Disorder	-0.0067	0.0378	0.8588	Autism Spectrum Disorder (p = 0.859)
cat2_psy06	Psychiatric	Bipolar disorder	-0.0069	0.0224	0.7565	Bipolar disorder (p = 0.757)
cat2_psy07	Psychiatric	Schizophrenia	0.014	0.0206	0.4965	Schizophrenia (p = 0.497)
cat2_psy08	Psychiatric	Anxiety/tension	-0.0581	0.0269	0.0308	Anxiety/tension (p = 0.031)
cat2_psy09	Psychiatric	PGC cross-disorder	0.0171	0.0362	0.6379	PGC cross-disorder (p = 0.638)
cat2_psy10	Psychiatric	Loneliness	-0.0196	0.026	0.4499	Loneliness (p = 0.45)
cat2_psy11	Psychiatric	Neuroticism	0.0177	0.022	0.4212	Neuroticism (p = 0.421)
cat2_psy12	Psychiatric	Smoking Initiation	-0.1631	0.0218	7.2382e-14	Smoking Initiation (p =7.2x10-14)
cat2_psy13	Psychiatric	Heaviness of smoking	0.1394	0.026	8.2841e-08	Heaviness of smoking (p = 8.3x10-8)
cat2_psy14	Psychiatric	Age of smoking initiation	0.0598	0.0244	0.0142	Age of smoking initiation (p = 0.014)
cat2_psy15	Psychiatric	Smoking Cessation	0.0022	0.0311	0.9431	Smoking Cessation (p = 0.943)
cat2_psy16	Psychiatric	Alcohol Use	0.0114	0.021	0.5861	Alcohol Use (p = 0.586)
cat2_psy17	Psychiatric	Anorexia Nervosa	0.0233	0.0296	0.4313	Anorexia Nervosa (p = 0.431)
cat4_nur01	Neuro-imaging/other Neurological	Nucleus accumbens volume	-0.0123	0.0395	0.7558	Nucleus accumbens volume (p = 0.756)
cat4_nur02	Neuro-imaging/other Neurological	Amygdala volume	-0.0057	0.0528	0.9137	Amygdala volume (p = 0.914)
cat4_nur03	Neuro-imaging/other Neurological	Brainstem volume	-0.0094	0.0392	0.8112	Brainstem volume (p = 0.811)
cat4_nur04	Neuro-imaging/other Neurological	Caudate volume	0.0066	0.0363	0.8561	Caudate volume (p = 0.856)
cat4_nur05	Neuro-imaging/other Neurological	Pallidum volume	-0.0124	0.0419	0.7682	Pallidum volume (p = 0.768)
cat4_nur06	Neuro-imaging/other Neurological	Putamen volume	-0.0218	0.034	0.5217	Putamen volume (p = 0.522)
cat4_nur07	Neuro-imaging/other Neurological	Thalamus volume	0.0047	0.0429	0.9131	Thalamus volume (p = 0.913)
cat4_nur08	Neuro-imaging/other Neurological	Cortical Thickness	0.0058	0.0353	0.8705	Cortical Thickness (p = 0.871)
cat4_nur11	Neuro-imaging/other Neurological	EEG delta	0.0029	0.076	0.9701	EEG delta (p = 0.97)
cat4_nur12	Neuro-imaging/other Neurological	EEG theta	0.0304	0.0605	0.6149	EEG theta (p = 0.615)
cat4_nur09	Neuro-imaging/other Neurological	EEG alpha	-0.0033	0.0641	0.9586	EEG alpha (p = 0.959)
cat4_nur10	Neuro-imaging/other Neurological	EEG beta	-0.0161	0.084	0.8476	EEG beta (p = 0.848)
cat4_nur13	Neuro-imaging/other Neurological	Migraine	0.0175	0.0366	0.6323	Migraine (p = 0.632)
cat4_nur14	Neuro-imaging/other Neurological	Parkinson's disease	-0.0888	0.0354	0.0123	Parkinson's disease (p = 0.012)
cat4_nur15	Neuro-imaging/other Neurological	Alzheimer's disease	-0.0556	0.0578	0.3357	Alzheimer's disease (p = 0.336)
cat4_nur16	Neuro-imaging/other Neurological	Handedness	0.0485	0.0455	0.2869	Handedness (p = 0.287)
cat5_mot01	Motor	Grip strength	0.1524	0.0188	6.0035e-16	Grip strength (p < 0.001)
cat5_mot02	Motor	Duration walking for pleasure	-0.0596	0.0398	0.1343	Duration walking for pleasure (p = 0.134)
cat5_mot03	Motor	Usual Walking Pace	0.0993	0.0246	5.6116e-05	Usual Walking Pace (p = 5.6x10-5)
cat5_mot04	Motor	Gait speed (aging)	0.1947	0.0713	0.0063	Gait speed (aging) (p = 0.006)
cat6_bio01	Biological Rhythms (sleep-related)	Chronotype (morningness)	-0.092	0.0196	2.6175e-06	Chronotype (morningness) (p = 2.6x10-6)
cat6_bio02	Biological Rhythms (sleep-related)	Daytime sleepiness	-0.0648	0.0252	0.0102	Daytime sleepiness (p = 0.01)
cat6_bio03	Biological Rhythms (sleep-related)	Daytime sleepiness (BMI-adjusted)	-0.0595	0.0257	0.0204	Daytime sleepiness (BMI-adjusted) (p = 0.02)
cat6_bio04	Biological Rhythms (sleep-related)	Insomnia	-0.1211	0.027	7.0201e-06	Insomnia (p = 7x10-6)
cat6_bio05	Biological Rhythms (sleep-related)	Sleep Duration	-0.0493	0.0237	0.0377	Sleep Duration (p = 0.038)
cat6_bio06	Biological Rhythms (respiratory)	Shortness of Breath	-0.1581	0.0377	2.7322e-05	Shortness of Breath (p = 2.7x10-5)
cat6_bio07	Biological Rhythms (respiratory)	Forced Expiratory Volume	0.0787	0.0177	9.2035e-06	Forced Expiratory Volume (p = 9.2x10-6)
cat6_bio08	Biological Rhythms (respiratory)	Peak Expiratory Flow	0.1113	0.0199	2.2797e-08	Peak Expiratory Flow (p = 2.3x10-8)
cat6_bio09	Biological Rhythms (respiratory)	Forced Vital Capacity	0.0793	0.0181	1.1628e-05	Forced Vital Capacity (p = 1.2x10-5)
cat6_bio10	Biological Rhythms (heart)	Resting heart rate	-0.0495	0.0192	0.0101	Resting heart rate (p = 0.01)
cat6_bio11	Biological Rhythms (heart)	Heart rate variability	0.1524	0.0541	0.0048	Heart rate variability (p = 0.005)
cat7_hwb01	Overall health/ well-being	Well-being spectrum	0.0173	0.0222	0.4357	Well-being spectrum (p = 0.436)
cat7_hwb02	Overall health/ well-being	Overall health rating	0.0715	0.024	0.0029	Overall health rating (p = 0.003)
cat7_hwb03	Overall health/ well-being	BMI	-0.0186	0.0171	0.2769	BMI (p = 0.277)
cat8_ear01	Hearing	Tinnitus	0.2075	0.0434	1.7547e-06	Tinnitus (p = 1.8x10-6)
cat8_ear02	Hearing	Hearing difficulty	-0.1185	0.0258	4.3272e-06	Hearing difficulty (p = 4.3 x10-6)
cat8_ear03	Hearing	Exposure to loud music	0.1144	0.2251	0.6113	Exposure to loud music (p = 0.611)
